# Supplementary material for: Ultrahigh-Throughput Virtual Screening Strategies against PPI Targets: A Case Study of STAT Inhibitors
Source: J Chem Inf Model. 2025 Jul 4;65(14):7734–48. doi: 10.1021/acs.jcim.5c00907 (PMC12308805; doi:10.1021/acs.jcim.5c00907)
Supplement: Supplementary file 1 [file ci5c00907_si_001.xlsx]

## Sheet: 6QHD_actives_decoys
Name	Type	SMILES
CHEMBL160733	Active	n1c[nH]cc1C[C@@H](C(=O)N)NC(=O)[C@H](CCSC)NC(=O)[C@H](CCC(=O)N)NC(=O)[C@H]2CCCN2C(=O)[C@H](CCCCN)NC(=O)[C@@H](NC(=O)C)Cc3ccc(cc3)OP(=O)(O)O
CHEMBL370763	Active	c1ccccc1CCC(=O)N[C@@H](Cc2ccc(cc2)OP(=O)(O)O)C(=O)N[C@@H](CC(C)C)C(=O)N(C3)[C@@H]([C@@H]([C@@H]34)C4)C(=O)N[C@@H](CCC(=O)N)C(=O)NCc5ccccc5
CHEMBL160353	Active	O=P(O)(O)Oc(cc1)ccc1C[C@H](NC(=O)C)C(=O)N[C@@H](CC(C)C)C(=O)N2CCC[C@H]2C(=O)N[C@H](CCC(=O)N)C(=O)N[C@@H](C(=O)N)[C@H](C)O
CHEMBL382978	Active	O=P(O)(O)Oc(cc1)ccc1C[C@H](NC(=O)C)C(=O)N[C@@H](CC(C)C)C(=O)N2CCC[C@H]2C(=O)N[C@@H](CCC(=O)N)C(=O)N[C@H](C(=O)N)[C@@H](C)O
CHEMBL505076	Active	O=P(O)(O)Oc(cc1)ccc1C[C@H](NC(=O)C)C(=O)N[C@@H](CC(C)C)C(=O)N2CCC[C@H]2C(=O)N[C@@H](CCC(=O)N)C(=O)N[C@H](C(=O)N)[C@H](C)O
CHEMBL573442	Active	CC(=O)NC[C@H](CCC(=O)N)NC(=O)[C@@H]1CCCN1C(=O)[C@H](CC(C)C)NC(=O)/C=C/c2ccc(cc2)OP(=O)(O)O
CHEMBL573643	Active	O=P(O)(O)Oc(cc1)ccc1\C=C\C(=O)N[C@@H](CC(C)C)C(=O)N2CCC[C@H]2C(=O)N[C@@H](CCC(=O)N)COC(=O)N
CHEMBL583116	Active	CCCC[C@H](CCC(=O)N)NC(=O)[C@H]1N(C[C@H]([C@H]12)C2)C(=O)[C@H](CC(C)C)NC(=O)/C=C/c3ccc(cc3)OP(=O)(O)O
CHEMBL485921	Active	O=P(O)(O)Oc(c1)ccc(c12)[nH]c(c2)C(=O)N[C@@H](CC(C)C)C(=O)N3CCC[C@H]3C(=O)N[C@@H](CCC(=O)N)C(=O)N[C@H](C(=O)N)[C@@H](C)O
CHEMBL197580	Active	O=P(O)(O)Oc(cc1)ccc1C[C@H](NC(=O)CC)C(=O)N[C@@H](CC(C)C)C(=O)N2CCC[C@H]2C(=O)N[C@@H](CCC(=O)N)C(=O)N[C@H](C(=O)N)[C@@H](C)O
CHEMBL233355	Active	n1[nH]nnc1Cc(cc2)ccc2C[C@H](NC(=O)C)C(=O)N[C@@H](CC(C)C)C(=O)N3CCC[C@H]3C(=O)N[C@@H](CCC(=O)N)C(=O)N[C@@H]([C@@H](C)O)C(=O)N[C@H](C(=O)O)C(C)C
CHEMBL439390	Active	n1[nH]nnc1-c(cc2)ccc2C[C@H](NC(=O)C)C(=O)N[C@@H](CC(C)C)C(=O)N3CCC[C@H]3C(=O)N[C@@H](CCC(=O)N)C(=O)N[C@@H]([C@@H](C)O)C(=O)N[C@H](C(=O)O)C(C)C
CHEMBL583728	Active	O=P(O)(O)Oc(cc1)ccc1\C=C\C(=O)N[C@@H](CC(C)C)C(=O)N(C2)[C@@H]([C@@H]([C@@H]23)C3)C(=O)NCCOCc4ccccc4
CHEMBL445970	Active	c1ccccc1CNC(=O)[C@H](CCC(=O)N)NC(=O)[C@H](CC2)N([C@H]23)C(=O)[C@H](CC3)NC(=O)/C=C/c4ccc(cc4)OP(=O)(O)O
CHEMBL194855	Active	O=P(O)(O)Oc(cc1)ccc1C[C@H](NC(=O)C)C(=O)N[C@@H](CC(C)C)C(=O)N2CCC[C@H]2C(=O)N[C@@H](CCC(=O)N)C(=O)NCc3ccccc3
CHEMBL576784	Active	NC(=O)CC[C@@H](C)NC(=O)[C@H]([C@@H]([C@@H]12)C2)N(C1)C(=O)[C@H](CC(C)C)NC(=O)/C=C/c3ccc(cc3)OP(=O)(O)O
CHEMBL449511	Active	NC(=O)CC[C@@H](C(=O)N)NC(=O)[C@H](C1)N2C(=O)[C@H](CCc(c2c13)ccc3)NC(=O)/C=C/c4ccc(cc4)OP(=O)(O)O
CHEMBL510008	Active	NC(=O)CC[C@@H](C(=O)O)NC(=O)[C@H](C1)N2C(=O)[C@H](CCc(c2c13)ccc3)NC(=O)/C=C/c4ccc(cc4)OP(=O)(O)O
CHEMBL436319	Active	O=P(O)(O)Oc(cc1)ccc1C[C@H](NC(=O)C)C(=O)N[C@@H](CC(C)C)C(=O)N(C2)[C@@H]([C@@H]([C@@H]23)C3)C(=O)N[C@@H](CCC(=O)N)C(=O)N[C@H](C(=O)N)[C@@H](C)O
CHEMBL578635	Active	O=P(O)(O)Oc(cc1)ccc1\C=C\C(=O)N[C@@H](CC(C)C)C(=O)N2CCC[C@H]2C(=O)N[C@H](C)CCC(=O)N
CHEMBL584376	Active	O=P(O)(O)Oc(cc1)ccc1\C=C\C(=O)N[C@@H](CC(C)C)C(=O)N2CCC[C@H]2C(=O)N[C@H](C)COC(=O)N
CHEMBL573443	Active	O=P(O)(O)Oc(cc1)ccc1\C=C\C(=O)N[C@@H](CC(C)C)C(=O)N(C2)[C@@H]([C@@H]([C@@H]23)C3)C(=O)N[C@@H](CCC(=O)N)[C@@H](C)OCc4ccccc4
CHEMBL575497	Active	O=P(O)(O)Oc(cc1)ccc1\C=C\C(=O)N[C@@H](CC(C)C)C(=O)N(C2)[C@@H]([C@@H]([C@@H]23)C3)C(=O)N[C@@H](CCC(=O)N)C(=O)NCc4ccccc4
CHEMBL193433	Active	O=P(O)(O)Oc(cc1)ccc1C[C@H](NC(=O)C)C(=O)N[C@@H](CC(C)C)C(=O)N2CCC[C@H]2C(=O)N[C@@H](CCC(=O)N)C(=O)N[C@H](C)c3ccccc3
CHEMBL370208	Active	O=P(O)(O)Oc(cc1)ccc1C[C@H](NC(=O)C)C(=O)N[C@@H](CC(C)C)C(=O)N2CCC[C@H]2C(=O)N[C@@H](CCC(=O)N)C(=O)N[C@@H](C)c3ccccc3
CHEMBL577143	Active	NC(=O)CCCNC(=O)[C@H]([C@@H]([C@@H]12)C2)N(C1)C(=O)[C@H](CC(C)C)NC(=O)/C=C/c3ccc(cc3)OP(=O)(O)O
CHEMBL454365	Active	NC(=O)CC[C@@H](C(=O)NC)NC(=O)[C@H](C1)N2C(=O)[C@H](CCc(c2c13)ccc3)NC(=O)/C=C/c4ccc(cc4)OP(=O)(O)O
CHEMBL503365	Active	NC(=O)CC[C@@H](C(=O)OC)NC(=O)[C@H](C1)N2C(=O)[C@H](CCc(c2c13)ccc3)NC(=O)/C=C/c4ccc(cc4)OP(=O)(O)O
CHEMBL449547	Active	c1ccccc1CNC(=O)[C@H](CCC(=O)N)NC(=O)[C@H](C2)N3C(=O)[C@H](CCc(c3c24)ccc4)NC(=O)/C=C/c5ccc(cc5)OP(=O)(O)O
CHEMBL508912	Active	c1ccccc1CNC(=O)[C@H](CCC(=O)N)NC(=O)[C@H](C2)N3C(=O)[C@H](C=Cc(c3c24)ccc4)NC(=O)/C=C/c5ccc(cc5)OP(=O)(O)O
CHEMBL372429	Active	O=P(O)(O)Oc(cc1)ccc1C[C@H](NC(=O)C)C(=O)N[C@@H](CC(C)C)C(=O)N2C[C@H](O)C[C@H]2C(=O)N[C@@H](CCC(=O)N)C(=O)N[C@H](C(=O)N)[C@@H](C)O
CHEMBL447460	Active	CC(C)NC(=O)[C@H](CCC(=O)N)NC(=O)[C@H](C1)N2C(=O)[C@H](CCc(c2c13)ccc3)NC(=O)/C=C/c4ccc(cc4)OP(=O)(O)O
CHEMBL207155	Active	c12ccc(n1)cc3ccc([nH]3)c(-c4ccccc4)c5nc(cc5)cc6ccc([nH]6)c2-c7ccccc7
CHEMBL583726	Active	CC(=O)OC[C@H](CCC(=O)N)NC(=O)[C@H]1N(C[C@H]([C@H]12)C2)C(=O)[C@H](CC(C)C)NC(=O)/C=C/c3ccc(cc3)OP(=O)(O)O
CHEMBL515762	Active	NC(=O)C1CCN(C1)C(=O)[C@H](C2)N3C(=O)[C@H](CCc(c3c24)ccc4)NC(=O)/C=C/c5ccc(cc5)OP(=O)(O)O
CHEMBL267246	Active	O=P(O)(O)Oc(cc1)ccc1\C=C\C(=O)N[C@@H](CC(C)C)C(=O)N2CCC[C@H]2C(=O)N[C@@H](CCC(=O)N)C(=O)NCc3ccccc3
CHEMBL414034	Active	O=P(O)(O)Oc(cc1)ccc1\C=C\C(=O)N[C@@H](CC(C)C)C(=O)N2CCC[C@H]2C(=O)N[C@@H](COC(=O)N)C(=O)NCc3ccccc3
CHEMBL583758	Active	O=P(O)(O)Oc(cc1)ccc1\C=C\C(=O)N[C@@H](CC(C)C)C(=O)N2CCC[C@H]2C(=O)N[C@@H](CCC(=O)N)[C@@H](C)OCc3ccccc3
CHEMBL376795	Active	O=P(O)(O)Oc(cc1)ccc1\C=C\C(=O)N[C@@H](CC(C)C)C(=O)N2CCC[C@H]2C(=O)N[C@@H]([C@@H](C)OC(=O)N)C(=O)NCc3ccccc3
CHEMBL370095	Active	NC(=O)CC[C@@H](C(=O)NC)NC(=O)[C@@H]1CCCN1C(=O)[C@H](CC(C)C)NC(=O)[C@@H](NC(=O)C)Cc2ccc(cc2)OP(=O)(O)O
CHEMBL502473	Active	O=P(O)(O)Oc(cc1)ccc1C[C@H](NC(=O)C)C(=O)N[C@@H](CC(C)C)C(=O)N2CCC[C@H]2C(=O)N[C@@H](CCC(=O)N)C(=O)N[C@@H]([C@H](C)O)C(=O)N[C@H](C(=O)N)C(C)C
CHEMBL573048	Active	O=P(O)(O)Oc(cc1)ccc1\C=C\C(=O)N[C@@H](CC(C)C)C(=O)N2CCC[C@H]2C(=O)NCCCC(=O)N
CHEMBL574636	Active	O=P(O)(O)Oc(cc1)ccc1\C=C\C(=O)N[C@@H](CC(C)C)C(=O)N2CCC[C@H]2C(=O)NCCNC(=O)N
CHEMBL576590	Active	O=P(O)(O)Oc(cc1)ccc1\C=C\C(=O)N[C@@H](CC(C)C)C(=O)N2CCC[C@H]2C(=O)NCCOC(=O)N
CHEMBL573902	Active	O=P(O)(O)Oc(cc1)ccc1\C=C\C(=O)N[C@@H](CC(C)C)C(=O)N2CCC[C@H]2C(=O)N[C@@H](COC(=O)N)COCc3ccccc3
CHEMBL573904	Active	O=P(O)(O)Oc(cc1)ccc1\C=C\C(=O)N[C@@H](CC(C)C)C(=O)N2CCC[C@H]2C(=O)N[C@@H](CCC(=O)N)COCc3ccccc3
CHEMBL470227	Active	O=P(O)(O)Oc(cc1)ccc1\C=C\C(=O)N[C@@H](CC(C)C)C(=O)N2CCC[C@H]2C(=O)N[C@@H](CCC(=O)N)C(=O)N[C@H](C(=O)N)[C@@H](C)O
CHEMBL197844	Active	c1ccccc1CCC(=O)N[C@@H](Cc2ccc(cc2)OP(=O)(O)O)C(=O)N[C@@H](CC(C)C)C(=O)N3CCC[C@H]3C(=O)N[C@@H](CCC(=O)N)C(=O)N[C@H](C(=O)N)[C@@H](C)O
CHEMBL435121	Active	c1ccccc1COC(=O)N[C@@H](Cc2ccc(cc2)OP(=O)(O)O)C(=O)N[C@@H](CC(C)C)C(=O)N3CCC[C@H]3C(=O)N[C@@H](CCC(=O)N)C(=O)N[C@H](C(=O)N)[C@@H](C)O
CHEMBL197513	Active	O=P(O)(O)Oc(cc1)ccc1C[C@H](NC(=O)C)C(=O)N[C@@H](CCCC)C(=O)N2CCC[C@H]2C(=O)N[C@@H](CCC(=O)N)C(=O)N[C@H](C(=O)N)[C@@H](C)O
CHEMBL160658	Active	O=P(O)(O)Oc(cc1)ccc1C[C@H](NC(=O)C)C(=O)N[C@@H](CC(C)C)C(=O)N2CCC[C@H]2C(=O)N[C@@H](C(=O)N)CCC(=O)N
CHEMBL194516	Active	O=P(O)(O)Oc(cc1)ccc1C[C@H](NC(=O)C)C(=O)N[C@@H](CC(C)C)C(=O)N2CCC[C@H]2C(=O)N[C@H](C(=O)N)CCC(=O)N
CHEMBL382544	Active	O=P(O)(O)Oc(cc1)ccc1C[C@H](NC(=O)C)C(=O)N[C@@H](CC(C)C)C(=O)N2CCC[C@H]2C(=O)N[C@H](C(=O)O)CCC(=O)N
CHEMBL573901	Active	O=P(O)(O)Oc(cc1)ccc1\C=C\C(=O)N[C@@H](CC(C)C)C(=O)N2CCC[C@H]2C(=O)N[C@@H](CC(=O)N)C(=O)NCc3ccccc3
CHEMBL573903	Active	O=P(O)(O)Oc(cc1)ccc1\C=C\C(=O)N[C@@H](CC(C)C)C(=O)N2CCC[C@H]2C(=O)N[C@@H](CCC(=O)N)Cc3ccc(O)cc3
CHEMBL452194	Active	c1ccccc1CNC(=O)[C@H](CCC(=O)N)NC(=O)[C@H](C2)N3C(=O)[C@H](CCc(c3c24)ccc4)NC(=O)c(c5)[nH]c(c56)ccc(c6)OP(=O)(O)O
CHEMBL503765	Active	O=P(O)(O)Oc(cc1)ccc1C[C@H](NC(=O)C)C(=O)N[C@@H](CC2)C(=O)N3[C@@H](Cc(c3c24)ccc4)C(=O)N[C@@H](CCC(=O)N)C(=O)N[C@H](C(=O)N)[C@@H](C)O
CHEMBL475488	Active	O=C(O)CCCNC(=O)[C@H](C1)N2C(=O)[C@H](CCc(c2c13)ccc3)NC(=O)/C=C/c4ccc(cc4)OP(=O)(O)O
CHEMBL371871	Active	O=P(O)(O)Oc(cc1)ccc1C[C@H](NC(=O)C)C(=O)N[C@@H](CC2CCCCC2)C(=O)N3CCC[C@H]3C(=O)N[C@@H](CCC(=O)N)C(=O)N[C@H](C(=O)N)[C@@H](C)O
CHEMBL156407	Active	O=P(O)(O)Oc(cc1)ccc1C[C@@H](NC(=O)C)C(=O)N[C@H](CC(C)C)C(=O)N2CCC[C@H]2C(=O)N[C@@H](CCC(=O)N)C(=O)N[C@@H](C)C(=O)N[C@H](C(=O)N)C(C)C
CHEMBL231705	Active	O=C(O)C(C(=O)O)Oc(cc1)ccc1C[C@H](NC(=O)C)C(=O)N[C@@H](CC(C)C)C(=O)N2CCC[C@H]2C(=O)N[C@@H](CCC(=O)N)C(=O)N[C@@H]([C@@H](C)O)C(=O)N[C@H](C(=O)O)C(C)C
CHEMBL2367507	Active	NCC(=O)N1CCC[C@@H]1C(=O)N[C@@H](Cc2ccc(O)cc2)C(=O)N[C@@H](CC(C)C)C(=O)N3CCC[C@H]3C(=O)N[C@@H](CCC(=O)N)C(=O)N[C@@H]([C@H](C)O)C(=O)N[C@H](C(=O)N)C(C)C
CHEMBL583727	Active	O=P(O)(O)Oc(cc1)ccc1\C=C\C(=O)N[C@@H](CC(C)C)C(=O)N(C2)[C@@H]([C@@H]([C@@H]23)C3)C(=O)N[C@@H](CCC(=O)N)COCc4ccccc4
CHEMBL414897	Active	O=C(O)COc(cc1)ccc1C[C@H](NC(=O)C)C(=O)N[C@@H](CC(C)C)C(=O)N2CCC[C@H]2C(=O)N[C@@H](CCC(=O)N)C(=O)N[C@@H]([C@@H](C)O)C(=O)N[C@H](C(=O)O)C(C)C
CHEMBL573930	Active	NC(=O)CC[C@@H](C(C)C)NC(=O)[C@H]([C@@H]([C@@H]12)C2)N(C1)C(=O)[C@H](CC(C)C)NC(=O)/C=C/c3ccc(cc3)OP(=O)(O)O
CHEMBL583725	Active	NC(=O)CC[C@@H]([C@@H](C)O)NC(=O)[C@H]([C@@H]([C@@H]12)C2)N(C1)C(=O)[C@H](CC(C)C)NC(=O)/C=C/c3ccc(cc3)OP(=O)(O)O
CHEMBL345419	Active	CSCC[C@@H](C(=O)N)NC(=O)[C@H](C)NC(=O)[C@H](CCC(=O)N)NC(=O)[C@@H]1CCCN1C(=O)[C@@H](CCCN=C(N)N)NC(=O)[C@H](NC(=O)C)Cc2ccc(cc2)OP(=O)(O)O
CHEMBL157727	Active	O=P(O)(O)Oc(cc1)ccc1C[C@H](NC(=O)C)C(=O)N[C@@H](CC(C)C)C(=O)N2CCC[C@@H]2C(=O)N[C@H](CCC(=O)N)C(=O)N[C@H]([C@@H](C)O)C(=O)N[C@H](C)C(=O)O
CHEMBL425571	Active	O=P(O)(O)Oc(cc1)ccc1C[C@H](NC(=O)c2ccccc2)C(=O)N[C@@H](CC(C)C)C(=O)N3CCC[C@H]3C(=O)N[C@@H](CCC(=O)N)C(=O)N[C@H](C(=O)N)[C@@H](C)O
Decoy1	Inactive (Decoy)	COc1ccc(cc1OC)-c2nnc(n2-c3ccccc3)SCC(=O)NNC(=S)Nc4ccccc4
Decoy2	Inactive (Decoy)	CCOC(=O)c(s1)c(C)c(c12)c(N)nc(n2)COC(=O)[C@H](C)NS(=O)(=O)c3ccc(C)cc3
Decoy3	Inactive (Decoy)	Cc1cc(no1)NS(=O)(=O)c2ccc(cc2)NC(=O)C(=O)NC[C@H](O)c3ccccc3
Decoy4	Inactive (Decoy)	C1CCCN1C(=O)Cn(nc2C)c(C)c2/N=C(\[O-])C(=CN3)C(N34)=[NH+][C@H](C[C@H]4C(F)(F)F)c5ccco5
Decoy5	Inactive (Decoy)	CC(=O)N[C@H]1[C@@H](O)O[C@H](CO)[C@@H](O)[C@@H]1O[C@@H]2O[C@H](COC(=O)C)[C@H](OC(=O)C)[C@H](OC(=O)C)[C@H]2OC(=O)C
Decoy6	Inactive (Decoy)	O=S(=O)([O-])[N-][C@H](C=O)[C@@H](O)[C@H]([C@H](O)COS(=O)(=O)[O-])O[C@@H]1OC(C(=O)[O-])=C[C@@H](O)[C@@H]1OS(=O)(=O)[O-]
Decoy7	Inactive (Decoy)	O=S(=O)([O-])[N-][C@H](C=O)[C@@H](O)[C@H]([C@H](O)COS(=O)(=O)[O-])O[C@@H]1OC(C(=O)[O-])=C[C@@H](O)[C@H]1OS(=O)(=O)[O-]
Decoy8	Inactive (Decoy)	CCN(CC)c1ccc(c(O)c1)/C=N/Nc2nnc(n2N)SCC(=O)c3ccc(OC)c(c3)OC
Decoy9	Inactive (Decoy)	O=[N+]([O-])c(c1)c(OC)ccc1C(=O)NC(=S)Nc(cc2OC)ccc2NC(=O)c3ccccc3Cl
Decoy10	Inactive (Decoy)	CNC(=O)[C@H](CC(C)C)NC(=O)[C@H](Cc1c[nH+]c[nH]1)NC(=O)[C@@H](C)NC(=O)[C@H](C(C)C)NC(=O)[C@H](C)NC(=O)[C@H](Cc(c[nH]2)c(c23)cccc3)NC(=O)[C@@H](NC(=O)C(C)C)Cc4cnc[nH]4
Decoy11	Inactive (Decoy)	CCOC(=O)c1[nH]c(C)c(c1C)C(=O)C2=C([O-])C(=O)N(CCN(CC)CC)[C@H]2c3cccc(Cl)c3
Decoy12	Inactive (Decoy)	CCOc1ccc(cc1)S(=O)(=O)NCCC(=O)Nc2ccc(cc2)S(=O)(=O)NCc3ccco3
Decoy13	Inactive (Decoy)	CC(=O)O[C@@H]1[C@@](O)(C2(C)C)C[C@H](OC(=O)C)C(C)=C2[C@@H](OC(=O)C)[C@H](OC(=O)C)[C@@](C)([C@@H]1[C@@]34CO3)[C@H](OC(=O)C)C[C@@H]4OC(=O)C
Decoy14	Inactive (Decoy)	COc1ccc(Cl)cc1NC(=O)CSc2nnc(n2N)N/N=C(\C)c3ccc(OC)c(c3)OC
Decoy15	Inactive (Decoy)	CC(=O)N(O)CCC[C@@H]1NC(=O)[C@@H](CCCN(O)C(=O)C)NC(=O)CNC(=O)[C@@H](CO)NC(=O)CNC(=O)[C@H](NC1=O)CCCN(O)C(=O)C
Decoy16	Inactive (Decoy)	c1ncccc1-c2nnc(n2CC=C)SCC(=O)Nc3ccc(cc3)S(=O)(=O)Nc4nc(C)cc(n4)C
Decoy17	Inactive (Decoy)	Cc1[nH]nc([O-])c1C(c2c([O-])n[nH]c2C)c(cc3OCC)ccc3OC(=O)c4ccccc4OC
Decoy18	Inactive (Decoy)	CC(=O)OC[C@@H]1O[C@H]([C@@H](O)[C@H](OC(=O)C)[C@@H]1OC(=O)C)Oc2cc(cc([O-])c2C(=O)C)OC(=O)c3ccccc3
Decoy19	Inactive (Decoy)	CC(C)[C@H](N)C(=O)OCCOCn(cn1)c(c12)nc([nH]c2=O)NCNc(n3)[nH]c(=O)c(c34)ncn4COCCOC(=O)[C@@H]([NH3+])C(C)C
Decoy20	Inactive (Decoy)	CCCNS(=O)(=O)c1cc(NC(=O)C)ccc1Oc2c(C)c(C(=O)[O-])nn2-c3ccccc3
Decoy21	Inactive (Decoy)	COC(=O)CCN(C(=O)C)c1ccc(cc1)Nc(n2)c(nc(c23)cccc3)NS(=O)(=O)c4ccc(C)cc4
Decoy22	Inactive (Decoy)	COc1ccccc1NC(=S)N/N=C/c2ccc(o2)-c3ccc(cc3)S(=O)(=O)Nc4ncccn4
Decoy23	Inactive (Decoy)	CCCCn1c([O-])nnc1SCC(=O)c2cc(C)n(c2C)-c3ccc(S(=O)(=O)N)cc3
Decoy24	Inactive (Decoy)	COc1ccc(C(=O)[O-])cc1S(=O)(=O)NNC(=O)CN(C)S(=O)(=O)c2ccc(Cl)cc2
Decoy25	Inactive (Decoy)	CCOC(=O)c1sc(c(C#N)c1C)NC(=O)CSc2nnc(n2N)N/N=C/c3cnn(c3)C(C)C
Decoy26	Inactive (Decoy)	Cc1ccccc1/N=N\c2ccc(c(C)c2)/N=N/c(c(O)cc3)c(c34)c(S(=O)(=O)[O-])cc(c4)S(=O)(=O)[O-]
Decoy27	Inactive (Decoy)	Clc1ccc([N+](=O)[O-])cc1[C@H](C(=O)NCCCC)N(Cc2ccc(o2)C)C(=O)c3cccc(O)c3[O-]
Decoy28	Inactive (Decoy)	CCOC(=O)[C@@H](C)Oc1cc(Br)c(cc1OC)[C@H]2NC(=O)NC(C)=C2C(=O)Nc3ccccc3C(=O)OC
Decoy29	Inactive (Decoy)	COc1cc(ccc1O)-c(o2)c(c(=O)c(c23)c(O)c(c(c3)O)OC)O[C@@H]4O[C@H](CO[C@@H]5O[C@H](CO)[C@@H](O)[C@H](O)[C@H]5O)[C@@H](O)[C@H](O)[C@H]4O[C@@H]([C@@H]6O)OC[C@]6(O)CO
Decoy30	Inactive (Decoy)	Cc1ccnc(n1)NS(=O)(=O)c2ccc(cc2)NC(=O)c3ccc(cc3)S(=O)(=O)N4CCCCCC4
Decoy31	Inactive (Decoy)	CC(=O)Nc1ccc(cc1)S(=O)(=O)N(CC[NH+]2CCOCC2)CC(=O)N(Cc(cc3)cc(c34)OCO4)Cc5ccc(o5)C
Decoy32	Inactive (Decoy)	CC(C)Oc1ccc(cc1OC)C(=O)NNC(=O)[C@H](C)NS(=O)(=O)c2ccccc2F
Decoy33	Inactive (Decoy)	C1OC(=O)c(c12)c([O-])c(c(OC)c2C)C/C=C(/C)CCC(=O)O[C@H]3O[C@@H](CO)[C@@H](O)[C@@H](O)[C@H]3O
Decoy34	Inactive (Decoy)	Cc1cccc(c1)N(C(=O)NC=2[O-])C(C23)=NC(=O)[C@]3(C(F)(F)F)[N-]S(=O)(=O)c4nnc(s4)N
Decoy35	Inactive (Decoy)	CC1=C[C@H](N=N1)NC(=O)Cn(c(c23)cccc3)c(=O)n(c2=O)CCCC(=O)NCCc4ccc(Cl)cc4
Decoy36	Inactive (Decoy)	C=CCOC(=O)[C@H]1O[C@H]([C@H](O)[C@@H](O)[C@@H]1O)OC(=O)c(cn2C3CC3)c(=O)c(c24)cc(F)c(c4OC)N(C5)C[C@H]([C@H]56)N(CCC6)C(=O)OCC=C
Decoy37	Inactive (Decoy)	c1cc(C)ccc1NS(=O)(=O)c2cc(ccc2OC)C(=O)OCC(=O)Nc3ccc(C(=O)N)cc3
Decoy38	Inactive (Decoy)	c1ccc(N(C)C)c(c12)cccc2S(=O)(=O)NCCCCNc(n3)n(c(c34)ncnc4N)[C@@H]5O[C@@H]([C@H](O)[C@@H]5O)C[NH+]6CC6
Decoy39	Inactive (Decoy)	CCCCOc1ccc(cc1OCC)[C@H]2N(CCCO)C(=O)c(c23)n[nH]c3-c4c(C)cc(C)cc4[O-]
Decoy40	Inactive (Decoy)	c1ccccc1[C@]2(C)NC(=O)N(C2=O)CC(=O)Nc3ccc(cc3)S(=O)(=O)/N=C4\CCCCCN4
Decoy41	Inactive (Decoy)	c1ccccc1[C@@]2(C)NC(=O)N(C2=O)CC(=O)Nc3ccc(cc3)S(=O)(=O)/N=C4\CCCCCN4
Decoy42	Inactive (Decoy)	COc1cc(cc([N+](=O)[O-])c1[O-])/C=N/Nc2nnc(n2N)SCC(=O)Nc3cc(Cl)ccc3C
Decoy43	Inactive (Decoy)	CCCC1=C(C(=O)OCC)[C@H](NC(=O)N1)c2cc(I)c(OCC(=O)N)c(c2)OCC
Decoy44	Inactive (Decoy)	CCC(C)(C)[C@@H](CC1)Cc(c12)sc(c2C#N)NC(=O)COC(=O)CCc3c(C)[nH]c(=O)[nH]c3=O
Decoy45	Inactive (Decoy)	COCCCNC(=O)c1cnc(N2CCNCC2)c(c1)[N-]S(=O)(=O)c3ccc(F)cc3
Decoy46	Inactive (Decoy)	Cc1ccc(c(C)c1)NC(=O)CCSc2n[nH]c(n2)N/N=C/c3cc([N+](=O)[O-])ccc3[O-]
Decoy47	Inactive (Decoy)	C/C=C(\C)[C@H](O)[C@@H](C)/C=C(\C)/C=C/C/C(C)=C/Cc1[nH+]c(OC)c(OC)c(c1C)O[C@@H]2O[C@@H](C)[C@H](O)[C@@H](O)[C@H]2O
Decoy48	Inactive (Decoy)	c1cc(Cl)ccc1-n2nc(nc2C)C(=O)NNC(=O)c3ccc(cc3)CSc4nncn4C
Decoy49	Inactive (Decoy)	C1C[C@@H](O)[C@@](C)(CO)[C@H]([C@@]12C)CCC(=C)[C@H]2C/C=C3/C(=O)OC[C@@H]3OC(=O)/C(=C/CO)[C@@H](O)C[C@@H]4C(=C)CC[C@@H]([C@]45C)[C@](C)(CO)[C@H](O)CC5
Decoy50	Inactive (Decoy)	C1C[C@@H](O)[C@@](C)(CO)[C@H]([C@@]12C)CCC(=C)[C@H]2C/C=C3/C(=O)OC[C@H]3OC(=O)/C(=C/CO)[C@H](O)C[C@@H]4C(=C)CC[C@@H]([C@]45C)[C@](C)(CO)[C@H](O)CC5
Decoy51	Inactive (Decoy)	CCOC(=O)c(cc1)ccc1NC(=O)CSc(n2CC=C)nnc2[C@@H](C)NC(=O)c3ccc(Cl)cc3Cl
Decoy52	Inactive (Decoy)	[NH-]C1=NC(=O)[C@@H](S1)CC(=O)Nc2ccc(cc2)Oc3ccc(cc3)NC(=O)C[C@@H]4SC(N)=NC4=O
Decoy53	Inactive (Decoy)	COc1ccc(OC)c(c1)NC(=S)/N=C(Nc2nc(C)cc(n2)C)\NCCSCc3nc[nH]c3C
Decoy54	Inactive (Decoy)	COc1cc(cc(c1)OC)NC(=O)CSc2n[nH]c(n2)N/N=C/c3cc(OC)c(O)cc3[N+](=O)[O-]
Decoy55	Inactive (Decoy)	COc(c1Cl)c(OC)ccc1CNc(cc2S(=O)(=O)NC)cc(c2)C(=O)Nc3ccc(OC)cc3
Decoy56	Inactive (Decoy)	C=CCc1ccc(c(c1)OC)OCCOc2ccc(Br)cc2/C=N/Nc3cc(N4CCOCC4)nc(n3)N5CCOCC5
Decoy57	Inactive (Decoy)	OC[C@H]1O[C@@H]([C@H](O)[C@@H](O)[C@@H]1O)O[C@@H]2[C@@H](CO)O[C@H]([C@H](O)[C@H]2O)OCCCCCCC3CCCCC3
Decoy58	Inactive (Decoy)	c1ccccc1[C@H]2NC(=O)NC(=C2C(=O)OCC)COC(=O)c3c(C)nn(c3Cl)Cc4ccc(C)cc4
Decoy59	Inactive (Decoy)	COc1ccc(c(c1)OC)[N-]S(=O)(=O)c2cc(ccc2OC)C(=O)NNC(=O)c3ccccn3
Decoy60	Inactive (Decoy)	c1cc(F)ccc1-n(cc2OC)nc2/C([O-])=N/c3nnc(s3)SCC(=O)Nc4ccc(F)cc4
Decoy61	Inactive (Decoy)	COc1c(OC)cccc1[C@H](C23)N[C@H](c(c4OC)cccc4OC)C(C2=O)[C@@H](c5cccc(OC)c5OC)N[C@H]3c6cccc(OC)c6OC
Decoy62	Inactive (Decoy)	COc1ccc(cc1)NC(=O)c(o2)c(c(c23)cccc3)NC(=O)C(=O)NCCc4ccccc4OC
Decoy63	Inactive (Decoy)	CCN(CC)c(ncn1)c(c12)ncn2[C@@H]3O[C@@H]([C@@H](O)[C@H]3O)CO[P@@](=O)([O-])O[P@](=O)([O-])C(Br)(Br)P(=O)([O-])[O-]
Decoy64	Inactive (Decoy)	CC(=O)OC[C@]12[C@](O)(C[C@H](C[C@@H]1O)OC(=O)C)CC[C@@H]3[C@@H]2[C@H](OC(=O)C)C[C@]4(C)[C@]3(O)CC[C@@H]4C(=O)[O-]
Decoy65	Inactive (Decoy)	CCOP(=O)(OCC)[C@@]1(C)[C@H](CC=[N+]1[O-])COC(=O)NCCCNC(=O)CCCC[C@@H](SC2)[C@H]([C@@H]23)NC(=O)N3
Decoy66	Inactive (Decoy)	Oc1ccccc1\C=[NH+]\C[C@H](O[C@H]([C@@H]2O)O[C@@H](CO)[C@H](O)[C@@H]2OC(=O)C)[C@@H](CO)O[C@H](O)C/N=C/c3ccccc3O
Decoy67	Inactive (Decoy)	Oc1ccccc1\C=[NH+]\C[C@H](O[C@H]([C@@H]2O)O[C@@H](CO)[C@@H](O)[C@@H]2OC(=O)C)[C@@H](CO)O[C@H](O)C/N=C/c3ccccc3O
Decoy68	Inactive (Decoy)	Nc1ncnc(c12)n(cn2)[C@@H]([C@@H](O)[C@H]3OP(=O)([O-])[O-])O[C@@H]3CO[P@@](=O)([O-])O[P@@](=O)([O-])OCC(C)(C)[C@H](O)C(=O)NCCC(=O)NCCSC(=O)Cc4ccccc4
Decoy69	Inactive (Decoy)	OC[C@@H](O)CNC(=O)c(c(I)c1NC(=O)C)c(I)c(c1I)C(=O)NC[C@H](O)CO
Decoy70	Inactive (Decoy)	COc1c(OC)cc(cc1OC)Nc2nc(c(F)c[nH+]2)Nc(cc3)[nH+]c(c34)N(COP(=O)([O-])[O-])C(=O)C(O4)(C)C
Decoy71	Inactive (Decoy)	CCOc1ccc(cc1)NS(=O)(=O)c2ccc(cc2)NC(=S)NC(=O)COc3ccc(OC)cc3
Decoy72	Inactive (Decoy)	CCSc1nnc(s1)NC(=O)CSc2nnc(n2-c3ccc(Br)cc3)CNC(=O)c4ccc(cc4)S(=O)(=O)N5CCCC5
Decoy73	Inactive (Decoy)	Cc1cc(nc(n1)C)[N-]S(=O)(=O)c2ccc(cc2)NC(=O)Cn3nnc(n3)COc4ccccc4
Decoy74	Inactive (Decoy)	C/C=C(\C)C(=O)OC[C@H]1O[C@H]([C@@H](O)[C@@H](O)[C@@H]1O)OC[C@H]2O[C@H]([C@@H](O)[C@@H](O)[C@H]2O)O[C@@]3(CO)O[C@@H](CO)[C@@H](O)[C@H]3O
Decoy75	Inactive (Decoy)	O1COc(c12)cc(cc2)CN(C(=O)c3ccc(C(F)(F)F)cc3)CC(=C4C(=O)OCC)NC(=O)N[C@H]4c5ccc(OC)cc5
Decoy76	Inactive (Decoy)	COc1ccccc1NS(=O)(=O)c2cccc(c2)C(=O)NNC(=O)CCc3ccco3
Decoy77	Inactive (Decoy)	O[C@@H]1[C@H](O)[C@H](O)[C@H](CO)O[C@@H]1O[C@H]2[C@H](O)C[C@@H](O[C@H]2C)O[C@@H](CC3)C[C@@]4(O)CC[C@H]([C@H]5[C@@]34C=O)[C@]6(O)[C@](C)(CC5)[C@H](CC6)C7=CC(=O)OC7
Decoy78	Inactive (Decoy)	COc1ccc(c(c1)OC)C(=O)NC(=S)Nc2ccc(c(c2)OC)NC(=O)c3ccco3
Decoy79	Inactive (Decoy)	CCCSc1nnc(s1)NC(=O)CSc2n[nH]c(n2)N/N=C/c3ccccc3Cl
Decoy80	Inactive (Decoy)	C1COCC[NH+]1CCCOc(c(c2)OC)cc(c23)nccc3Oc4ccc(cc4F)NC(=O)C5(CC5)C(=O)Nc6ccc(F)cc6
Decoy81	Inactive (Decoy)	COc1ccc(OC)c(c1)NS(=O)(=O)c2cc(c(OC)cc2OC)S(=O)(=O)Nc3cc(OC)ccc3OC
Decoy82	Inactive (Decoy)	COc1cc(ccc1O)-c(o2)c(c(=O)c(c23)c(O)cc(c3)O)O[C@@H]4O[C@@H]([C@@H](O)[C@H](O)[C@H]4O)COC(=O)C[C@@](C)(O)CC(=O)[O-]
Decoy83	Inactive (Decoy)	COc1cc(nc(n1)OC)[N-]S(=O)(=O)c2ccc(cc2)NC(=S)NC(=O)c3ccc(Cl)c([N+](=O)[O-])c3
Decoy84	Inactive (Decoy)	O=[N+]([O-])c(c1)cccc1[N-]S(=O)(=O)c(c(Cl)cc2C)cc2OC/C([O-])=N/c3nncs3
Decoy85	Inactive (Decoy)	COc(c1O)c(OC)c(OC)c(c12)oc(cc2=O)-c3c(O)cccc3O[C@H]4O[C@@H](CO)[C@@H](O)[C@@H](O)[C@@H]4O
Decoy86	Inactive (Decoy)	CCOCCOc1ccccc1C(=O)NC(=S)NNC(=O)c2ccc(cc2)NC(=O)c3ccccc3C
Decoy87	Inactive (Decoy)	CCOc1ccccc1/C=N/NC(=O)c2nnn(-c3nonc3N)c2CNc4ccccc4C(=O)N
Decoy88	Inactive (Decoy)	COc1ccc(cc1)-c(cc2=O)oc(c23)cc(cc3O)O[C@@H]4O[C@@H]([C@@H](O)[C@H](O)[C@H]4O)CO[C@@H]5O[C@H](C)[C@H](O)[C@@H](O)[C@H]5O
Decoy89	Inactive (Decoy)	CCOC(=O)c1c(oc(C)c1C(=O)C)NC(=O)COC(=O)CNC(=O)C23CC4CC(C3)CC(C4)C2
Decoy90	Inactive (Decoy)	COc(cc1)cc(c12)c(c[nH]2)CCN/C(Nc3nc(C)cc(n3)C)=N/C(=O)CSc4ncn[n-]4
Decoy91	Inactive (Decoy)	CCCCCCCCCC/N=C\[C@@]12[C@@](O)(C[C@H](CC1)O[C@H]3C[C@H](O)[C@H](O)[C@@H](O3)C)CC[C@@H]4[C@@H]2CC[C@@]5(C)[C@]4(O)CC[C@@H]5C6=CC(=O)OC6
Decoy92	Inactive (Decoy)	c1cc(C(=O)C)c([O-])c(c12)[C@H]([C@@H](O2)C(=C)CO)O[C@@H]3O[C@H](CO)[C@@H](O)[C@@H]([C@H]3O)OC(=O)C[C@](C)(O)CC(=O)[O-]
Decoy93	Inactive (Decoy)	c1cc(C(=O)C)c([O-])c(c12)[C@@H]([C@H](O2)C(=C)CO)O[C@@H]3O[C@H](CO)[C@@H](O)[C@@H]([C@H]3O)OC(=O)C[C@](C)(O)CC(=O)[O-]
Decoy94	Inactive (Decoy)	CCOC(=O)c1cnc(nc1N)SCC(=O)Nc2sc(C)c(C)c2C(=O)OCC
Decoy95	Inactive (Decoy)	CC(C)OP(=O)(OC(C)C)C(/C(/[O-])=N\[H])=N/OC(=O)Nc1ccc(Cl)c(Cl)c1
Decoy96	Inactive (Decoy)	CCOc1ccc(cc1OCC)[C@H]2N([C@@H](C3)CCS3(=O)=O)C(=O)c(c24)n[nH]c4-c5cc(C)ccc5[O-]
Decoy97	Inactive (Decoy)	c1cc(C)ccc1[C@@H]([NH2+]CC)[C@@H](C)Sc2cccc(Br)c2
Decoy98	Inactive (Decoy)	CC[NH+](CC)CCN1C(=O)C([O-])=C(C(=O)c(c2)oc(c23)c(OC)ccc3)[C@@H]1c4cc(OC)c(OC)c(c4)OC
Decoy99	Inactive (Decoy)	CSc1ccc(cc1[N+](=O)[O-])S(=O)(=O)NCC(=O)O[C@H](C)C(=O)Nc2cccc(Cl)c2
Decoy100	Inactive (Decoy)	CCN(CC)S(=O)(=O)c1ccc(OC)c(c1)NC(=O)c2ccc(cc2)NC(=O)Nc3ccccc3
Decoy101	Inactive (Decoy)	CCCCCOc1ccc(cc1OCC)[C@@H]2C(C(=O)c3ccc(C)cc3)=C([O-])C(=O)N2CCCn4ccnc4
Decoy102	Inactive (Decoy)	COc1ccc(cc1S(=O)(=O)N(C)C)NC(=O)CSc2nc(=O)c(n[nH]2)CCC(=O)[O-]
Decoy103	Inactive (Decoy)	O=C([O-])C(\C)=C\C=C\C(\C)=C\C=C\C=C(/C)\C=C\C=C(/C)C(=O)O[C@@H]1O[C@@H]([C@@H](O)[C@H](O)[C@H]1O)CO[C@@H]2O[C@H](CO)[C@@H](O)[C@H](O)[C@H]2O
Decoy104	Inactive (Decoy)	COCCN(CCOC)S(=O)(=O)c1ccc(cc1)C(=O)Nc(ccc2)c(c23)cccc3NC(=O)c4ccc(cc4)S(=O)(=O)N(CCOC)CCOC
Decoy105	Inactive (Decoy)	OC[C@@]1(O)CO[C@H]([C@@H]1O)O[C@H]([C@@H](O)[C@@H]2O)[C@@H](O[C@@H]2CO)O[C@H](CCc3ccc(O)cc3)CCCCc4ccc(O)cc4
Decoy106	Inactive (Decoy)	c1cc(Cl)ccc1S(=O)(=O)/N=C(\Nc(n2)nc(C)cc2C)[N-]c3ccc(cc3)CC(=O)OC(C)C
Decoy107	Inactive (Decoy)	Clc1ccc(cc1)-c2cnc(s2)C[NH2+]CCc3ccc(Cl)cc3Cl
Decoy108	Inactive (Decoy)	C1[C@@H](C)C(=O)[C@H](C)[C@@H](O)[C@](C)(O)[C@@H](CC)OC(=O)[C@H](C)[C@@H](O[C@@H](C[C@@]2(C)OC)O[C@@H](C)[C@@H]2O)[C@H](C)[C@H]([C@]1(C)O)O[C@@H]3O[C@H](C)C[C@H]([NH+](C)C)[C@H]3O
Decoy109	Inactive (Decoy)	O=c(o1)cc(C)c(c12)ccc(c2)O[C@@H]3O[C@H](CO)[C@H]([C@H](O)[C@@H]3O)O[C@@H]4O[C@@H](CO)[C@H]([C@H](O)[C@H]4O)O[C@@H]5O[C@@H](CO)[C@H]([C@H](O)[C@H]5O)O[C@@H]6O[C@@H](CO)[C@@H](O)[C@H](O)[C@H]6O
Decoy110	Inactive (Decoy)	CNc1nc([nH+]c(c1I)C(C)(C)C)-c2ccc(C)c(F)c2
Decoy111	Inactive (Decoy)	O[C@@H]1[C@H](O)[C@H](O)[C@H](CO)O[C@@H]1O[C@@H](OC=C2C(=O)OC)[C@H](CC(=O)[O-])[C@@H]2CC(=O)OCCc3ccc(O)c(O)c3
Decoy112	Inactive (Decoy)	Cc1ccnc(n1)[N-]S(=O)(=O)c2ccc(cc2)NC(=O)c3cccc(c3)C(=O)Nc4ccc(cc4)S(=O)(=O)Nc5nccc(n5)C
Decoy113	Inactive (Decoy)	CC(=O)O[C@@H]1[C@@H](OC(=O)C)[C@H](OC(=O)C)[C@H](O[C@H]1C(=O)OC)OCC(=O)[C@@](O)(CC2)[C@](C)(CC[C@@H]34)[C@H]2[C@@H]3CC[C@@H]([C@@]45C)C[C@@H](CC5)OC(=O)C
Decoy114	Inactive (Decoy)	COC/C(O)=N/c1c(I)c(C(=O)N(C)C[C@H](O)CO)c(I)c(c1I)/C(O)=[NH+]/C[C@H](O)CO
Decoy115	Inactive (Decoy)	COC(=O)[C@@H]1[C@H](O)[C@H](C)[C@H](O)O[C@@H]1[C@H](C)[C@@H](O)[C@@H](C)/C=C\C=C(/C)C(=O)Nc(c(C)c2OC(=O)C)c([O-])c(c23)C(=O)C(C)=C4C3=C(OCO4)/C(C)=C/C(=O)C
Decoy116	Inactive (Decoy)	COC(=O)[C@@H]1[C@H](O)[C@H](C)[C@H](O)O[C@@H]1[C@H](C)[C@@H](O)[C@H](C)/C=C\C=C(/C)C(=O)Nc(c(C)c2OC(=O)C)c([O-])c(c23)C(=O)C(C)=C4C3=C(OCO4)/C(C)=C/C(=O)C
Decoy117	Inactive (Decoy)	C1CCCc(s2)c1c(c23)c(=O)n(CC)c(n3)SCC(=O)Nc4ccc(cc4)S(=O)(=O)Nc5cc(C)nc(n5)C
Decoy118	Inactive (Decoy)	COCCn1c(N)c(c(=O)[nH]c1=O)C(=O)CSc2ncc(-c3ccccc3)n2-c4ccccc4
Decoy119	Inactive (Decoy)	CCCCOc1ccc(cc1OC)[C@H]2C(C(=O)c(c(n3)C)n(c34)cccc4)=C(O)C(=O)N2CC[NH+](CC)CC
Decoy120	Inactive (Decoy)	CC(=O)O[C@@H](C1)C(C)=C[C@H]([C@@H]12)[C@@H](C(=C)C(=O)[O-])[C@H](C[C@]2(C)O)OC(=O)/C(CO)=C/CO
Decoy121	Inactive (Decoy)	Fc(c1)c(F)ccc1NC(=O)CNc2cc(S(=O)(=O)N3CCOCC3)ccc2NC[C@H]4CCCO4
Decoy122	Inactive (Decoy)	CC(C)(C)CC(C)(C)NC(=O)[C@H](c1ccc([N+](=O)[O-])cc1)N(Cc2ccco2)C(=O)c3c(O)cccc3O
Decoy123	Inactive (Decoy)	Nc1nonc1-n2nnc(c2CN(CC)CC)C(=O)N/N=C/c3cc(Br)c(c(c3)OC)OCc4ccccc4C
Decoy124	Inactive (Decoy)	COc1c(OC)cc(cc1OC)C(=O)NC(=S)NNC(=O)c2ccc(cc2)NC(=O)c3ccccc3C
Decoy125	Inactive (Decoy)	CCN(CC)Cc1nnn(-c2nonc2N)c1C(=O)N/N=C(\C)c3ccc(cc3)OCc4c(F)cccc4Cl
Decoy126	Inactive (Decoy)	C1CCCCC1N(C)S(=O)(=O)c2ccc(cc2)NC(=S)NC(=O)c3cc([N+](=O)[O-])cc([N+](=O)[O-])c3
Decoy127	Inactive (Decoy)	Nc1nonc1-n2nnc(c2C[NH+](CC)CC)C(=O)N/N=C/c3cc(Br)c(c(c3)OC)OCc4ccccc4Cl
Decoy128	Inactive (Decoy)	COc1ccc(cc1O)CCC(=O)c2c(O)cc(cc2O)O[C@@H]3O[C@H](CO)[C@@H](O)[C@H](O)[C@H]3O[C@@H]4O[C@@H](C)[C@H](O)[C@@H](O)[C@H]4O
Decoy129	Inactive (Decoy)	O=C([O-])C(=C)Oc1cc(ccc1O)C(=O)OC[C@H]2O[C@H](n3ccc(=O)[nH]c3=O)[C@H](OC(=O)C)[C@H]2OC(=O)c4c(C)cc(O)cc4OC
Decoy130	Inactive (Decoy)	CCOc1c(OCC)cc(cc1OCC)C(=O)Nc2ccc(C)cc2OCc(cc3=O)nc(n34)cc(o4)C
Decoy131	Inactive (Decoy)	CNS(=O)(=O)c(cc1)cc(c12)sc(n2)NC(=O)c3ccc(cc3)S(=O)(=O)N4CCOCC4
Decoy132	Inactive (Decoy)	CN(C)C(=O)c(c1C)sc(c1C(=O)OC)NC(=S)Nc2ccc(cc2)S(=O)(=O)[N-]c3cc(OC)nc(n3)OC
Decoy133	Inactive (Decoy)	C1CCCc(c12)c(C(=O)OCC)c(s2)NC(=O)CSc3nnc(CNC(=O)c4ccco4)n3-c5ccccc5OC
Decoy134	Inactive (Decoy)	COc1ccc(cc1O)-c(cc2=O)oc(c23)cc(cc3[O-])O[C@@H]4O[C@H](CO)[C@@H](O)[C@H](O)[C@H]4O[C@@H]5O[C@@H](C)[C@H](O)[C@@H](O)[C@H]5O
Decoy135	Inactive (Decoy)	CCOC(=O)NC(=O)/C(C(=O)C)=C/Nc1ccc(cc1)CCc2ccc(cc2)N/C=C(\C(=O)C)C(=O)NC(=O)OCC
Decoy136	Inactive (Decoy)	Cc1c(Cl)cccc1NC(=O)CCC(=O)NNC(=O)CCCCC(=O)NNC(=O)CCC(=O)Nc2cccc(Cl)c2C
Decoy137	Inactive (Decoy)	CC[NH+](CC1)Cc(c12)sc(c2C(=O)N)NC(=O)c3ccc(cc3)S(=O)(=O)N(CCC#N)CCC#N
Decoy138	Inactive (Decoy)	C1[C@](F)(C)C(=O)[C@H](C)[C@@H](O)[C@](C)(O)[C@@H](CC)OC(=O)[C@H](C)[C@@H](O[C@@H](C[C@]2(C)OC)O[C@@H](C)[C@H]2O)[C@H](C)[C@@H]([C@]1(C)O)O[C@H]3O[C@@H](C)C[C@@H]([NH+](C)C)[C@H]3O
Decoy139	Inactive (Decoy)	CCOc1ccc(cc1)NS(=O)(=O)c2ccc(cc2)NC(=O)CN(S(=O)(=O)C)c3cc([N+](=O)[O-])ccc3C
Decoy140	Inactive (Decoy)	CN(C)S(=O)(=O)c(cc1)ccc1C(=O)NCc(n2-c(cc3)ccc3OCC)nnc2SCC(=O)Nc(n4)sc(c45)cccc5
Decoy141	Inactive (Decoy)	CCOc1ccc(cc1)NCc2nnc(n2-c3ccc(C)cc3)SCC(=O)Nc4ccccc4C(=O)OC
Decoy142	Inactive (Decoy)	O=C([O-])CCC[n+]1nc(ccc1N)-c2ccc(cc2)NC(=S)Nc3ccc(c(C(=O)[O-])c3)-c4c(ccc([O-])c5)c5oc(c46)cc(=O)cc6
Decoy143	Inactive (Decoy)	COC(=O)c1[nH]c(C)c(c1C)C(=O)C2=C([O-])C(=O)N([C@@H]2c3ccc(F)cc3)CCCn4ccnc4
Decoy144	Inactive (Decoy)	CCOC(=O)c1ccc(cc1)NC(=O)N[C@@H]2O[C@@H](COC(=O)C)[C@@H](OC(=O)C)[C@@H](OC(=O)C)[C@@H]2OC(=O)C
Decoy145	Inactive (Decoy)	NC(=O)C(=O)\C=C([O-])\c1sc(nc1C)Nc2nnc(o2)-c3ccc(cc3)-c4nnc(o4)Nc5nc(C)c(s5)/C([O-])=C\C(=O)C(=O)N
Decoy146	Inactive (Decoy)	[NH3+]CCCCCCNc(nc(c12)c(N)ncn1)n2[C@@H]3O[C@H]([C@@H](O)[C@@H]3O)CO[P@](=O)([O-])O[P@](=O)([O-])OP(=O)([O-])[O-]
Decoy147	Inactive (Decoy)	[NH3+]CCCCCCNc(nc(c12)c(N)ncn1)n2[C@H]3O[C@H]([C@@H](O)[C@@H]3O)CO[P@](=O)([O-])O[P@](=O)([O-])OP(=O)([O-])[O-]
Decoy148	Inactive (Decoy)	c1ccccc1-c(cn2N)[nH+]c2S[C@H](C)C(=O)Nc3ccc(cc3)S(=O)(=O)[N-]c4ncccn4
Decoy149	Inactive (Decoy)	CCC(CC)c1nnc(s1)/N=C(\[O-])CNC(=O)CNS(=O)(=O)c2ccc(C)cc2
Decoy150	Inactive (Decoy)	CCCCNC(=O)C(=O)N/N=C/c1cc(Br)c(c(c1)OCC)OCC(=O)Nc2cccc(Cl)c2C
Decoy151	Inactive (Decoy)	COc1ccc(cc1OC)CCN(Cc2ccco2)C(=O)CN(CC[NH+]3CCOCC3)C(=O)Nc4ccc(Cl)c(Cl)c4
Decoy152	Inactive (Decoy)	COc(c1)c(OC)cc(c12)[nH]c(=O)c(c2)CN(Cc3ccco3)[C@@H](C(C)C)c4nnnn4Cc5ccco5
Decoy153	Inactive (Decoy)	CCOc1c(OCC)cc(cc1OCC)-c2nnc(o2)NC(=O)CCCS(=O)(=O)c3ccc(F)cc3
Decoy154	Inactive (Decoy)	CCOC(=O)c1cc(CC)sc1NC(=O)CSc2nnc(n2CC(=O)[O-])-c3cccc(C)c3
Decoy155	Inactive (Decoy)	CCOC(=O)c1c(sc(C(=O)N)c1C)NC(=O)COc2ccc([N+](=O)[O-])cc2Cl
Decoy156	Inactive (Decoy)	c1cc(F)ccc1C(=O)Nc(cc2S(=O)(=O)N[C@H](C)CC)ccc2Oc3c(C)c(C(=O)[O-])nn3CC
Decoy157	Inactive (Decoy)	COc1ccc(c(c1)OC)NC(=O)c2cc([N+](=O)[O-])ccc2NC(=O)CNCc3ccc(F)cc3
Decoy158	Inactive (Decoy)	c1ccccc1NC[C@H](O)CN(C(=O)C2(C)C)C(=O)N2CN(C3(C)C)C(=O)N(C3=O)C[C@H](O)CNc4ccccc4
Decoy159	Inactive (Decoy)	O=[N+]([O-])c1ccccc1\C=C\C=N\NC(=O)CSc2nnc(s2)SCc3ccccc3Cl
Decoy160	Inactive (Decoy)	c1cc(C)ccc1[C@@H]([C@H]2C(=O)OCC)[C@@H](C(=O)OCC)/C(C[C@]2(C)O)=N/NS(=O)(=O)c3ccc(C)cc3
Decoy161	Inactive (Decoy)	COc1ccc(cc1OC)[C@H](OC2)[C@H]([C@@H]23)CO[C@@H]3c4ccc(c(c4)OC)O[C@H]5O[C@@H](CO)[C@H]([C@@H](O)[C@H]5O)O[C@H]6O[C@@H](CO)[C@@H](O)[C@@H](O)[C@H]6O
Decoy162	Inactive (Decoy)	COc1ccc(cc1OC)[C@@H](OC2)[C@@H]([C@@H]23)CO[C@@H]3c4ccc(c(c4)OC)O[C@H]5O[C@@H](CO)[C@H]([C@@H](O)[C@H]5O)O[C@H]6O[C@@H](CO)[C@@H](O)[C@@H](O)[C@H]6O
Decoy163	Inactive (Decoy)	s1ccnc1[N-]S(=O)(=O)c(cc2)ccc2NC(=O)CCCCC(=O)Nc3ccc(cc3)S(=O)(=O)Nc4nccs4
Decoy164	Inactive (Decoy)	COc1cc(O)cc(C)c1C(=O)O[C@H]2[C@@H](CO)O[C@@H]([C@H](O)[C@H]2O)OC3[C@@H](O)[C@@H](O)C(O)[C@@H](O)[C@@H]3O
Decoy165	Inactive (Decoy)	CC(=O)OC[C@H]1O[C@@H]([C@@H](OC(=O)C)[C@@H](OC(=O)C)[C@@H]1OC(=O)C)O[C@H]2[C@@H](O)[C@H](O)[C@@H](CO)O[C@@H]2Oc3ccc([N+](=O)[O-])cc3
Decoy166	Inactive (Decoy)	CS(=O)(=O)Nc1cccc(c1)NC(=O)CCc2csc(n2)NC(=O)c3ccc(=O)[nH]c3
Decoy167	Inactive (Decoy)	COc1c(OC)cc(cc1OC)/C=C(\CNC2)C(=C23)OC(N)=C(C#N)[C@H]3c4cc(OC)c(OC)c(c4)OC
Decoy168	Inactive (Decoy)	O[C@@H]1[C@H](O)[C@H](O)[C@H](CO)O[C@@H]1OC[C@@H]([C@@H](O)[C@@H](O)[C@@H]2O)O[C@H]2O[C@@H](/C3=C\C)OC=C(C(=O)OC)[C@H]3CC(=O)OCCc4ccc(O)cc4
Decoy169	Inactive (Decoy)	O[C@@H]1[C@H](O)[C@H](O)[C@H](CO)O[C@@H]1OC[C@@H]([C@@H](O)[C@@H](O)[C@H]2O)O[C@@H]2O[C@@H](/C3=C\C)OC=C(C(=O)OC)[C@H]3CC(=O)OCCc4ccc(O)cc4
Decoy170	Inactive (Decoy)	Clc(c1)c(Cl)ccc1[C@H](C)[NH2+]Cc2ccc(Br)cc2F
Decoy171	Inactive (Decoy)	CO[C@@H]1C[C@@H](O[C@H](C)[C@H]1O)O[C@H](CC2)C[C@@]3(O)CC[C@H]([C@H]4[C@@]23/C=N/CCCO)[C@]5(O)[C@](C)(CC4)[C@@H](CC5)C6=CC(=O)OC6
Decoy172	Inactive (Decoy)	COCCOCO/N=C(\[C@@H](C1)C)[C@H](C)[C@@H](O)[C@](C)(O)[C@@H](CC)OC(=O)[C@H](C)[C@@H](O[C@@H](C[C@]2(C)OC)O[C@@H](C)[C@H]2O)[C@H](C)[C@@H]([C@]1(C)O)O[C@H]3O[C@@H](C)C[C@@H](N(C)C)[C@H]3O
Decoy173	Inactive (Decoy)	CCOC(=O)c1sc(c(C(=O)N)c1C)NC(=O)c2ccc(cc2)S(=O)(=O)N(CC)CC
Decoy174	Inactive (Decoy)	COc1ccc(cc1OC)-c2cc(C(F)(F)F)nc(n2)S(=O)(=O)CCCC(=O)Nc3c(C)nn(c3C)Cc4ccc(Cl)c(Cl)c4
Decoy175	Inactive (Decoy)	COc1cc(cc(OC)c1O)/C=N\Nc2ccc(cc2[N+](=O)[O-])S(=O)(=O)Nc3ccccc3C(=O)[O-]
Decoy176	Inactive (Decoy)	CCOC(=O)c1[nH]c(C)c(c1C)C(=O)OCC(=O)NCC(=O)Nc2c(C)cc(C)cc2C
Decoy177	Inactive (Decoy)	C1OC(=O)c(c12)c(O)c(c(OC)c2C)C/C=C(\C)CCC(=O)Oc(c(c34)C(=O)OC4)c(c(OC)c3C)C/C=C(\C)CCC(=O)OCCN5CCOCC5
Decoy178	Inactive (Decoy)	CCOC(=O)c1ccc(cc1)NC(=O)CN(c2ccccc2)S(=O)(=O)c3ccc(cc3)OCC
Decoy179	Inactive (Decoy)	Cc(o1)c(C)c(c12)cc3c(c2C)oc(=O)c(c3C)CCC(=O)NCC(=O)NCC(=O)NCC(=O)NCC4CCC(C(=O)[O-])CC4
Decoy180	Inactive (Decoy)	O[C@@H]1[C@H](O)[C@H](O)[C@H](CO)O[C@@H]1O[C@@H]([C@@H](O)[C@@H]2NC(=O)C)[C@H](CO)O[C@@H]2O[C@@H]3[C@H](O)[C@H](CO)O[C@@H]([C@@H]3O)O[C@@H]([C@H](O)CO)[C@H](O)[C@H](O)C=O
Decoy181	Inactive (Decoy)	CCCCNC(=O)[C@H](c1ccc([N+](=O)[O-])cc1)N(Cc2ccco2)C(=O)c3cccc(O)c3[O-]
Decoy182	Inactive (Decoy)	Cc1c(C(=O)[O-])nn(C(C)(C)C)c1Oc2ccc(NC(=O)C(C)C)cc2S(=O)(=O)NC(C)C
Decoy183	Inactive (Decoy)	CCc1cccc(CC)c1NC(=O)CN(c2cc(OC)ccc2OC)S(=O)(=O)c3ccc(OC)c(c3)OC
Decoy184	Inactive (Decoy)	CC1=C[C@H](N=N1)NC(=O)CS[C@H](N2)N(Cc3ccco3)C(=O)c(c24)ccc(c4)C(=O)NCc5ccco5
Decoy185	Inactive (Decoy)	O=[N+]([O-])c(cc1)ccc1C(=O)NN[C@@H](c2ccccc2)CNS(=O)(=O)c3ccccc3
Decoy186	Inactive (Decoy)	COc1cc(cc(c1)OC)NC(=S)N[C@@H](CO2)[C@H]([C@H]23)OC[C@@H]3Nc4nccc(n4)-c5ccc(N(C)C)cc5
Decoy187	Inactive (Decoy)	CCCCN(CC)S(=O)(=O)c1ccc(cc1)C(=O)Nc2ccc(cc2)S(=O)(=O)[N-]c3nnc(s3)CC
Decoy188	Inactive (Decoy)	CC(=O)O[C@@H]1C[C@@H](O[C@@H](C)[C@H]1O)O[C@H]2[C@@H](O)C[C@H](O[C@H]2C)O[C@H]3[C@@H](O)C[C@H](O[C@H]3C)O[C@H](CC4)C[C@H]5CC[C@H]([C@H]6[C@]45C)[C@]7(O)[C@@](C)(CC6)[C@H](CC7)C8=CC(=O)OC8
Decoy189	Inactive (Decoy)	Fc1ccccc1N/N=C(/C2=N\C(=O)c(cc3OC)cc(OC)c3OC)C(=[NH2+])NN2C(=O)c4cc(OC)c(OC)c(c4)OC
Decoy190	Inactive (Decoy)	COc(c1)c(OC)cc(c12)[nH]c(=O)c(c2)CN(Cc3ccc(OC)cc3)[C@@H](CC)c4nnnn4Cc5ccco5
Decoy191	Inactive (Decoy)	Cc1ccc(cc1)Nc(c(c23)c(S(=O)(=O)[O-])ccc3)ccc2/N=N/c(cc(S(=O)(=O)[O-])c4)c(c45)c(O)ccc5S(=O)(=O)[O-]
Decoy192	Inactive (Decoy)	CC(=O)Nc1ccc(cc1)S(=O)(=O)N2CCC(CC2)NC(=O)c3c(C)oc(c3C#N)-n4cccc4
Decoy193	Inactive (Decoy)	c1cccc(c12)c(c[nH]2)C[C@H](NC(=O)C)C(=O)N[C@@H](CCC(=O)[O-])C(=O)N[C@@H](Cc3c[nH+]c[nH]3)C(=O)N[C@@H](CC(=O)O)C(=O)Nc(cc4)cc(c45)oc(=O)cc5C(F)(F)F
Decoy194	Inactive (Decoy)	CC(=O)N([O-])CCCCC/N=C(\O)C[C@](O)(C(=O)[O-])C/C(O)=N/CCCCCN(O)C(=O)C
Decoy195	Inactive (Decoy)	[NH-]S(=O)(=O)Cc1ccc(cc1)[N-]S(=O)(=O)c2ccc(cc2)S(=O)(=O)N3CCOCC3
Decoy196	Inactive (Decoy)	FC(F)c1cc(C(F)F)nn1Cc(n2CC)nnc2SCC(=O)N([C@@]3([O-])C(F)F)N=C(C(F)F)C3
Decoy197	Inactive (Decoy)	CC(=O)OC[C@H]1O[C@@H]([C@H](OC(=O)C)[C@@H](OC(=O)C)[C@@H]1OC(=O)C)Oc2cc([O-])c(c(O)c2)C(=O)Cc3ccc([N+](=O)[O-])cc3
Decoy198	Inactive (Decoy)	CCN(CC)c1ccc(cc1)-c2nnc(n2C)S[C@@H](C)C(=O)Nc3ccc(S(=O)(=O)N)cc3
Decoy199	Inactive (Decoy)	CCCCC(=O)COc1cc(-c2ccccc2S(=O)(=O)C)ccc1CCNS(=O)(=O)c3cc(/C(N)=[NH+]/O)ccc3O
Decoy200	Inactive (Decoy)	o1cccc1CNS(=O)(=O)c(c2)cc([N+](=O)[O-])c(c23)c4c(C3=NO)cc(cc4[N+](=O)[O-])S(=O)(=O)NCc5ccco5
Decoy201	Inactive (Decoy)	CCOC(=O)Nc1ccc(NCc2ccc(F)cc2)cc1N[C@@H]3O[C@H](C(=O)[O-])[C@@H](O)[C@H](O)[C@H]3O
Decoy202	Inactive (Decoy)	n1ccccc1CN(Cc2ccccn2)CCNc(cc3C(=O)[O-])ccc3-c4c(ccc(c5)O)c5oc(c46)cc(=O)cc6
Decoy203	Inactive (Decoy)	Nc1cc(N)c(cc1C)/N=N/c2ccc(cc2)-c3ccc(cc3)/N=N/c(c(S(=O)(=O)[O-])c4)c(N)c(c45)c(O)c(c(c5)S(=O)(=O)[O-])/N=N/c6ccccc6
Decoy204	Inactive (Decoy)	C1OC(=O)[C@](O)(CC)c(c2)c1c(=O)n(C3)c2c(c34)nc5c(c4CC)cc(cc5)O[C@@H]6O[C@H](C(=O)OC)[C@@H](OC(=O)C)[C@H](OC(=O)C)[C@H]6OC(=O)C
Decoy205	Inactive (Decoy)	COc1ccc(cc1OC)CCNC(=S)N(CCC[NH+](C)C)Cc(c2)c(=O)[nH]c(c23)cc4c(c3)OCO4
Decoy206	Inactive (Decoy)	CC(C)CCNS(=O)(=O)c(c1)cc([N+](=O)[O-])c(c12)c3c(C2=O)cc(cc3[N+](=O)[O-])S(=O)(=O)NCCC(C)C
Decoy207	Inactive (Decoy)	c1cc(C)ccc1S(=O)(=O)NCC(CNS(=O)(=O)c(cc2)ccc2C)(CNS(=O)(=O)c3ccc(C)cc3)CNS(=O)(=O)c4ccc(C)cc4
Decoy208	Inactive (Decoy)	c1cccc(c12)c(ccc2)NC(=O)[C@@H](OC(=O)C)[C@@H](OC(=O)C)[C@@H](OC(=O)C)[C@H](OC(=O)C)C(=O)Nc(ccc3)c(c34)cccc4
Decoy209	Inactive (Decoy)	CC(C)(C1)CC(=O)C(=C12)[C@H](C(C#N)=C(O2)N)c(cc3OC)ccc3OCC(=O)Nc4ccc([N+](=O)[O-])cc4
Decoy210	Inactive (Decoy)	CCOC(=O)CNC(=O)CSc(n1)n(-c2ccc(OC)c(c2)OC)c(=O)c(c13)[nH]c4c3cccc4
Decoy211	Inactive (Decoy)	Cc1noc(c1C)[N-]S(=O)(=O)c2ccc(cc2)NC(=O)C3CN(C3)c(ncn4)c(c45)nnn5C
Decoy212	Inactive (Decoy)	CCOC(=O)c(c(c12)CCC2)c(s1)NC(=O)CSc3nnc(CNC(=O)c4ccco4)n3-c5ccc(F)cc5
Decoy213	Inactive (Decoy)	CCOC(=O)c(c(c12)CCC2)c(s1)NC(=O)CSc3nnc(n3N)N/N=C/c4cnn(c4)C(C)C
Decoy214	Inactive (Decoy)	CC(=O)NCCNC(=O)C[C@@H]1c(c2C[C@@H]([C@]13C)[C@](C)(CO)[C@H](O)CC3)nc(s2)NC(=O)c4ccnc(Cl)c4
Decoy215	Inactive (Decoy)	COc1cc(nc(n1)OC)NS(=O)(=O)c2ccc(cc2)NC(=S)NC(=O)c3ccccc3I
Decoy216	Inactive (Decoy)	CCCCCCCCC[C@@H]1OC(=O)[C@@H](CO)NC(=O)[C@@H]([C@@H](C)O)NC(=O)[C@@H](C(C)C)NC(=O)[C@@H](C)[C@@H](O)[C@H]1C
Decoy217	Inactive (Decoy)	CCNS(=O)(=O)c1ccc(cc1)NC(=O)CSc2n[nH]c(n2)N/N=C/c3c(C)nn(C(C)C)c3C
Decoy218	Inactive (Decoy)	COc1cc(c([N+](=O)[O-])cc1[O-])/C=N/Nc2nc(n[nH]2)SCC(=O)Nc3cccc(C(F)(F)F)c3
Decoy219	Inactive (Decoy)	OCC(C)(C)[C@@H](O)C(=O)NCCC(=O)NCCSSCCNC(=O)CCNC(=O)[C@H](O)C(C)(C)CO
Decoy220	Inactive (Decoy)	COC(=O)[C@@H]1C(=O)C(=C(O)CC1(C)C)C(\CCC)=N\C[C@H](C)/N=C(\CCC)C(C(=O)C2)=C([O-])[C@@H](C2(C)C)C(=O)OC
Decoy221	Inactive (Decoy)	COC(=O)[C@H]1C(=O)C(\C(=O)CC1(C)C)=C(\CCC)NC[C@@H](C)/N=C(\CCC)C(C(=O)C2)=C([O-])[C@@H](C2(C)C)C(=O)OC
Decoy222	Inactive (Decoy)	Cc1ccc(cc1)NC(=O)CSc2nnc(s2)NC(=O)CN3CC[NH+](CC3)CC(=O)Nc4nnc(s4)SCC(=O)Nc5ccc(C)cc5
Decoy223	Inactive (Decoy)	COC(=O)c1ccc(CNS(=O)(=O)C)cc1S(=O)(=O)/N=C(\[O-])Nc2nc(OC)cc(n2)OC
Decoy224	Inactive (Decoy)	CC(C)(O)[C@@H]1CC=C(CC1)C(=O)OC[C@H]2O[C@H]([C@H](O)[C@@H](O)[C@@H]2O)Oc3cc(C(=O)[O-])cc(O)c3O
Decoy225	Inactive (Decoy)	CC(C)c1ccc(c(Br)c1)OCC(=O)NNC(=O)CCCC(=O)NNC(=O)COc2ccc(C(C)C)cc2Br
Decoy226	Inactive (Decoy)	COc1ccc(C)cc1[N-]S(=O)(=O)c2ccc(cc2)[N-]S(=O)(=O)c3ccc(OC)c(c3)OC
Decoy227	Inactive (Decoy)	Cc1ccc(cc1)S(=O)(=O)CNC(=O)[C@@H](c2cccc(O)c2)N(C(=O)CO)Cc3ccc(o3)C
Decoy228	Inactive (Decoy)	COc1ccc(cc1)-c2cc(-c3ccc(C)cc3)c(C#N)c(n2)SCC(=O)Nc4ccc(cc4)S(=O)(=O)Nc5ncccn5
Decoy229	Inactive (Decoy)	O=P([O-])([O-])CC[NH+]1CCCN(CC[P@@](=O)([O-])O)CC[NH+](CCP(=O)([O-])[O-])CCCN(CC1)CC[P@](=O)([O-])O
Decoy230	Inactive (Decoy)	CCOC(=O)c1ccc(cc1)NC(=S)Nc2cnn(c2)Cn3cc(cn3)NC(=S)Nc4ccc(cc4)C(=O)OCC
Decoy231	Inactive (Decoy)	C=C[C@@](C)(O)CC/C=C(\C)C(=O)O[C@@H]1[C@@H](O)[C@H](O[C@@](C)(C=C)CC/C=C(\C)C(=O)[O-])O[C@H](CO)[C@H]1OC(=O)/C(C)=C/CC[C@@](C)(O)C=C
Decoy232	Inactive (Decoy)	COc1ccc(cc1)-c(cc2=O)oc(c23)cc(c(c3O)OC)O[C@@H]4O[C@@H]([C@H](O)[C@H](O)[C@@H]4O)CO[C@@H]5O[C@H](C)[C@H](OC(=O)C)[C@H](O)[C@@H]5O
Decoy233	Inactive (Decoy)	[O-]c1c(Cl)c(Cl)c(O)c(c12)C(=O)C(CC)=C(C2=O)O[C@@H]3O[C@H](COC(=O)C)[C@@H](OC(=O)C)[C@H](OC(=O)C)[C@H]3OC(=O)C
Decoy234	Inactive (Decoy)	COc1cc(C)c(c(c1)OC)C(=O)Oc2cc(C)c(c(c2)O[C@@H]3O[C@H](CO)[C@@H](O)[C@H](O)[C@H]3O)C(=O)Oc4cc(C)c(c(O)c4)C(=O)N[C@@H](C)C(=O)[O-]
Decoy235	Inactive (Decoy)	COc1cc(C)c(c(c1)OC)C(=O)Oc2cc(C)c(c(c2)O[C@@H]3O[C@H](CO)[C@@H](O)[C@H](O)[C@H]3O)C(=O)Oc4cc(C)c(c(O)c4)C(=O)N[C@H](C)C(=O)[O-]
Decoy236	Inactive (Decoy)	C1CCc(s2)c1c(c23)c(N)nc(n3)SCc4nnc(n4-c5ccccc5)SCC(=O)Nc6ccc(S(=O)(=O)N)cc6
Decoy237	Inactive (Decoy)	Cc1ccc(c(C)c1)S(=O)(=O)[N-]c2c[nH+]c(c(C(=O)[O-])c2)N(C)CCCc3c(C)nn(C)c3C
Decoy238	Inactive (Decoy)	CCOC(=O)c1ccc(cc1)NC(=O)C[C@@H]2C(=O)N(c3ccc(cc3)C(=O)OCC)C(=S)N2Cc4ccccn4
Decoy239	Inactive (Decoy)	COc1ccc(cc1)C(=O)CSc2nnc(n2N)N/N=C/c3cc(OC)c([O-])c([N+](=O)[O-])c3
Decoy240	Inactive (Decoy)	CCOC(=O)N1CCC(CC1)NC(=O)CCCCCn(c(=O)[nH]2)c(=O)c(c23)cc(OCC)c(c3)OCC
Decoy241	Inactive (Decoy)	CCOc1c(OCC)cc(cc1OCC)-c2nnc(o2)NC(=O)c3ccc(cc3)S(=O)(=O)N(CC(C)C)CC(C)C
Decoy242	Inactive (Decoy)	CC(=O)N[C@@H](C=O)[C@@H](O)[C@@H]([C@H](O)CO)O[C@@H]1O[C@H](CO)[C@H]([C@H](O)[C@H]1NC(=O)C)O[C@@H]2O[C@H](CO)[C@@H](O)[C@H](O)[C@H]2NC(=O)C
Decoy243	Inactive (Decoy)	O=[N+]([O-])c(cc1)ccc1-c(cs2)nc2[C@H](C#N)/C(=N\NC(=O)c3ccncc3)C(=O)Nc4ccc([N+](=O)[O-])cc4[N+](=O)[O-]
Decoy244	Inactive (Decoy)	O=c1[nH]c(=O)[nH]c([O-])c1[C@@H](c(cc2)ccc2OC)NC3=NC(=O)[C@H](S3)CC(=O)Nc4ccc(Cl)cc4
Decoy245	Inactive (Decoy)	O=c1[nH]c(=O)[nH]c([O-])c1[C@H](c(cc2)ccc2OC)NC3=NC(=O)[C@H](S3)CC(=O)Nc4ccc(Cl)cc4
Decoy246	Inactive (Decoy)	COc1ccc(Cl)cc1[N-]C(\NCc(c(n2)C)cn2CCC)=N\C(=O)c3ccc(cc3)NC(=O)C
Decoy247	Inactive (Decoy)	c1ccccc1C[C@@H](C(=O)[O-])NC(=O)[C@H](CCCNC(N)=[NH2+])NC(=O)[C@H](CCSC)NC(=O)[C@H](Cc2ccccc2)NC(=O)CNC(=O)CNC(=O)[C@@H](N)Cc3ccc(O)cc3
Decoy248	Inactive (Decoy)	CCCCCCCCCC(=O)O[C@H]1[C@H](O[C@@H](CO)[C@@H](OC(=O)C(C)C)[C@H]1OC(=O)C(C)C)O[C@@]2(CO)O[C@@H](CO)[C@@H](O)[C@H]2OC(=O)CC(C)C
Decoy249	Inactive (Decoy)	c1cc([N+](=O)[O-])cc(c12)nc([O-])c(n2)C(=C([O-])\C(=O)OC)/C(=O)C(=O)Nc3ccc([N+](=O)[O-])cc3[N+](=O)[O-]
Decoy250	Inactive (Decoy)	Cc1c(C(=O)[O-])nn(C)c1Oc2ccc(NC(=O)CC(C)(C)C)cc2S(=O)(=O)NC(C)C
Decoy251	Inactive (Decoy)	COc1c(O)cc(cc1OC)O[C@@H]2O[C@@H]([C@@H](O)[C@H](O)[C@H]2O)COC(=O)c3cc([O-])c(O)c(O)c3
Decoy252	Inactive (Decoy)	COc1ccc(cc1OC)Cn(c(C)c2)c(=O)c(c23)[C@H](C(C#N)=C(O3)N)c4ccc(OC)c(OC)c4OC
Decoy253	Inactive (Decoy)	CCCCOc1ccc(cc1OCC)[C@@H]2N(CCCOC)C(=O)c(c23)[nH]nc3-c4cc(Cl)c(C)cc4[O-]
Decoy254	Inactive (Decoy)	O=C(C1)CCN1c(cc2)ccc2S(=O)(=O)Nc(cc3OC)c(cc3OC)Cc4cc(OC)c(OC)cc4NS(=O)(=O)c5ccc(cc5)N6CCC(=O)C6
Decoy255	Inactive (Decoy)	NC(=[NH2+])NCCC[C@@H](C(=O)[O-])NC(=O)[C@H](C)NC(=O)[C@H](CC(C)C)NC(=O)CNC(=O)[C@@H](CC(C)C)NC(=O)[C@@H](Cc1c[nH+]c[nH]1)NC(=O)[C@@H](CO)NC(=O)[C@@H](C)[NH3+]
Decoy256	Inactive (Decoy)	CC[NH+](CC)CCN1C(=O)C(O)=C([C@@H]1c2cc(OC)c(OC)c(c2)OC)C(=O)c3ccc(c(C)c3)OCC(C)C
Decoy257	Inactive (Decoy)	CCCNc1ccc(S(=O)(=O)N(CC)CC)cc1NS(=O)(=O)c2cc(C(=O)[O-])ccc2OC
Decoy258	Inactive (Decoy)	CC(=O)Nc1cccc(c1)NC(=O)CCSc2nnc([n-]2)N/N=C/c3ccccc3Cl
Decoy259	Inactive (Decoy)	CCCCCCCCCCCCCCCCOc1ccc(C(=O)[O-])cc1S(=O)(=O)NNc2sc([nH+][n+]2C)-c3cccc(S(=O)(=O)[O-])c3
Decoy260	Inactive (Decoy)	CN(C)S(=O)(=O)c(cc1)ccc1C(=O)NCc(n2-c(cc3)ccc3OCC)nnc2SCC(=O)Nc4ccc(OC)cc4
Decoy261	Inactive (Decoy)	c1ccccc1-c(c2C(=O)OCC)csc2NC(=O)CN3C(=O)N[C@H](C3=O)Cc(c[nH]4)c(c45)cccc5
Decoy262	Inactive (Decoy)	CSCC[C@@H](C(=O)N)NC(=O)[C@H](CC(C)C)N1CC[C@@H](C1=O)NC(=O)[C@H](C(C)C)NC(=O)[C@H](Cc2ccccc2)NC(=O)[C@H](CO)NC(=O)[C@H](CC(=O)[O-])NC(=O)[C@@H](N)CCCC[NH3+]
Decoy263	Inactive (Decoy)	CC(C)(O)CCC(=O)[C@@](C)(O)[C@@H]([C@H](O)C1)[C@@]2(C)CC(=O)[C@](C)([C@@H]3[C@]12C)[C@H]4C(=CC3)C(C)(C)C(=O)C(=C4)O[C@@H]5O[C@H](CO)[C@@H](O)[C@H](O)[C@H]5O
Decoy264	Inactive (Decoy)	COC(=O)COc1cc(ccc1C(=O)OC)-n2cc(nn2)CO[C@H]3O[C@@H](CO)[C@@H](O)[C@H](O)[C@@H]3NC(=O)C
Decoy265	Inactive (Decoy)	CO[C@@H]1O[C@H](CO)[C@H]([C@H](O)[C@H]1NC(=O)C)O[C@@H]2O[C@H](COC(=O)C)[C@@H](OC(=O)C)[C@H](OC(=O)C)[C@H]2NC(=O)C
Decoy266	Inactive (Decoy)	c1cccc(c12)c(c[nH]2)C[C@H](NC(=O)C)C(=O)N[C@@H](CCC(=O)[O-])C(=O)N[C@@H](Cc3c[nH]cn3)C(=O)N[C@@H](CC(=O)[O-])C(=O)Nc(cc4)cc(c45)oc(=O)cc5C(F)(F)F
Decoy267	Inactive (Decoy)	Nc(n1)[nH]c(=O)c(c12)ncn2[C@@H]3O[C@@H]([C@@H](O)[C@H]3O)CO[P@](=O)([O-])O[P@@](=O)([O-])OP(=S)(O)O
Decoy268	Inactive (Decoy)	c1cc(C)ccc1-c(c2C(=O)OCC)csc2NC(=O)COCC(=O)Nc3scc(c3C(=O)OCC)-c4ccc(C)cc4
Decoy269	Inactive (Decoy)	COc1cc(cc(c1)OC)NC(=O)CSc2nnc(n2N)N/N=C/c3cc(OC)c(OC)c(c3)OC
Decoy270	Inactive (Decoy)	CCCCCCCCCC(=O)O[C@H]1[C@H](O[C@@H](CO)[C@@H](O)[C@H]1OC(=O)C(C)C)O[C@@]2(CO)O[C@@H](CO)[C@@H](O)[C@H]2OC(=O)C(C)C
Decoy271	Inactive (Decoy)	COc1cc(ccc1O)[C@@H](O)[C@@H]2CO[C@@H]([C@@H]2CO)c3ccc(c(c3)OC)O[C@H]4O[C@@H](CO)[C@@H](O)[C@@H](O)[C@@H]4O
Decoy272	Inactive (Decoy)	CCOC(=O)c1ccc(cc1)NC(=O)CSc2nnc(n2-c3cccc(C)c3)CNC(=O)c4ccc(cc4)S(=O)(=O)N(C)C
Decoy273	Inactive (Decoy)	Cc1ccc(Cl)cc1-[n+](c(N)c(c23)c(C)n[nH]3)c(n2)SCC(=O)NCCc4ccc(S(=O)(=O)N)cc4
Decoy274	Inactive (Decoy)	CC(=O)OCCN(CCOC(=O)C)c1cc(NC(=O)C)c(cc1OCC)/N=N\c2c(Br)cc([N+](=O)[O-])cc2[N+](=O)[O-]
Decoy275	Inactive (Decoy)	c1cc(F)ccc1S(=O)(=O)[N-]c(cc2OC)c(cc2OC)Cc3cc(OC)c(OC)cc3NS(=O)(=O)c4ccc(F)cc4
Decoy276	Inactive (Decoy)	c1cc(O)ccc1CCOC(=O)C[C@H]2C(\[C@@H](OC=C2C(=O)OC)O[C@@H]3O[C@H](CO)[C@@H](O)[C@H](O)[C@H]3O)=C/COC(=O)/C=C/c4ccc(O)c(c4)OC
Decoy277	Inactive (Decoy)	O[C@@H]1[C@H](O)[C@H](O)[C@H](CO)O[C@@H]1O[C@H](C[C@H]([C@]23C)C(C)(C)[C@@H](O)CC2)C(=C)[C@@H]3CC/C(C)=C\COC(=O)CC(=O)[O-]
Decoy278	Inactive (Decoy)	Cc(o1)ccc1[C@@H]2NC(=O)NC(=C2C(=O)OCC)CSc3nnc(n3N)COc4ccc(Cl)cc4
Decoy279	Inactive (Decoy)	C1CCCc(c12)c(C(=O)OCC)c(s2)NC(=O)[C@H](C)Sc3nnc(n3C)CNC(=O)COc4ccc(Cl)cc4Cl
Decoy280	Inactive (Decoy)	CC(O1)(C)O[C@@H]([C@H]12)[C@@H]3[C@H](OC(O3)(C)C)O[C@H]2C(=O)N/N=C/c4cc(Br)ccc4[O-]
Decoy281	Inactive (Decoy)	c1ccccc1C[C@H](N)C(=O)N[C@@H](CCC(=O)N)C(=O)N[C@@H](C(C)C)C(=O)N[C@@H](C(C)C)C(=O)N[C@H](C(=O)NCC(=O)N)CSc2ncccc2[N+](=O)[O-]
Decoy282	Inactive (Decoy)	CC(C)(C)OC(=O)CN(CC(=O)OC(C)(C)C)[C@@H](C(=O)OC(C)(C)C)CCCCNC(=O)CCSS(=O)(=O)C
Decoy283	Inactive (Decoy)	CCN(CC)S(=O)(=O)c1ccc(cc1)C(=O)NC/C([O-])=N/NC(=O)C2=NN=C(C2)c3ccccc3
Decoy284	Inactive (Decoy)	CCOc1ccc(cc1)[N-]S(=O)(=O)c2cc([nH]n2)C(=O)Nc3ccc(OC)c(c3)OC
Decoy285	Inactive (Decoy)	COc1cc(cc([N+](=O)[O-])c1O)/C=N/Nc2nc(n[nH]2)SCCC(=O)Nc3ccc([N+](=O)[O-])cc3
Decoy286	Inactive (Decoy)	C1COCCN1c2ccc([N+](=O)[O-])cc2C(=O)NC(=S)Nc3ccc(c(Cl)c3)-c4ccc(o4)CO
Decoy287	Inactive (Decoy)	o1cccc1CNC(=O)CSc(ncc2C(=O)OCC)nc2NC(=O)Nc3ccccc3
Decoy288	Inactive (Decoy)	c1cc(=O)oc(c12)cc(cc2)Oc(cc3CCC(=O)[O-])c(cc3O)O[C@@H]4O[C@@H](CO)[C@@H](O)[C@@H](O)[C@@H]4O
Decoy289	Inactive (Decoy)	CCOc1ccc(cc1)NC(=O)C2=C(C)NC(=C(C#N)[C@@H]2c3ccco3)SC/C([O-])=N/c4nccs4
Decoy290	Inactive (Decoy)	CC(=O)O[C@H]1[C@H](OC(=O)C)[C@@H](COC(=O)C)O[C@H]([C@@H]1NC(=O)C)Sc2nnc(-c3ccccc3)n2-c4ccccc4
Decoy291	Inactive (Decoy)	CCOC(=O)c1ccc(cc1)N2C(=O)[C@@H](CC(=O)Nc3ccc(F)cc3)N(C2=S)NC(=O)c4cccnc4
Decoy292	Inactive (Decoy)	CCOC(=O)[C@](C(F)(F)F)(NC(=O)C)Nc1ccc(cc1)S(=O)(=O)Nc2onc(C)c2C
Decoy293	Inactive (Decoy)	COC(=O)c1[nH]c(C)c(c1C)C(=O)C2=C(O)C(=O)N([C@@H]2c3cc(OC)c(OC)c(c3)OC)CCC[NH+]4CCOCC4
Decoy294	Inactive (Decoy)	CCCCOc1ccc(cc1OC)[C@H]2N(CCC[NH+]3CCOCC3)C(=O)c(c24)[nH]nc4-c5ccc(OC)cc5
Decoy295	Inactive (Decoy)	COCCOC(=O)C1=C(C)NC(C)=C(C(=O)OCCOC)C1c2cn(-c3ccccc3)nc2-c4ccc(Cl)cc4
Decoy296	Inactive (Decoy)	CC(C)C[C@H](C(=O)NN)NC(=O)CNC(=O)[C@H](Cc1ccc(O)cc1)NC(=O)[C@@H](CO)NC(=O)[C@@H](Cc(c[nH]2)c(c23)cccc3)NC(=O)[C@@H](Cc4c[nH]cn4)NC(=O)[C@@H]5CCC(=O)N5
Decoy297	Inactive (Decoy)	CC(C)C[C@@H](C(=O)NN)NC(=O)CNC(=O)[C@H](Cc1ccc(O)cc1)NC(=O)[C@@H](CO)NC(=O)[C@@H](Cc(c[nH]2)c(c23)cccc3)NC(=O)[C@@H](Cc4cnc[nH]4)NC(=O)[C@@H]5CCC(=O)N5
Decoy298	Inactive (Decoy)	CCN(CC)S(=O)(=O)c1cccc(c1)-c2nnc(SCC(=O)NC(=O)N)n2-c3ccccc3
Decoy299	Inactive (Decoy)	CC(=O)O[C@@H]1[C@@H](O)[C@H](CO)O[C@@H]([C@@H]1O)O[C@@H](C/N=C/c(c([O-])cc2)c(c23)cccc3)[C@@H](CO)O[C@H](O)C/N=C/c(c(O)cc4)c(c45)cccc5
Decoy300	Inactive (Decoy)	CC(=O)O[C@H]1[C@H](O)[C@H](CO)O[C@@H]([C@@H]1O)O[C@@H](C/N=C/c(c([O-])cc2)c(c23)cccc3)[C@@H](CO)O[C@H](O)C/N=C/c(c(O)cc4)c(c45)cccc5
Decoy301	Inactive (Decoy)	COC(=O)C1=C(N)OC(CC(=O)OC)=C(C(=O)OC)[C@@]12c3c(NC2=O)ccc(Br)c3
Decoy302	Inactive (Decoy)	c1cc(F)ccc1CCNC(=O)CSc2n[nH]c(n2)N/N=C/c3ccc(o3)OCc4ccc(F)cc4
Decoy303	Inactive (Decoy)	c1cccc(c12)c(S(=O)(=O)[O-])cc(c2O)/N=N/c3ccc(cc3)/C=C/c4ccc(cc4)/N=N/c(cc5S(=O)(=O)[O-])c(O)c(c56)cccc6
Decoy304	Inactive (Decoy)	NS(=O)(=O)c(cc1)ccc1\N=C([O-])\C(=C2C)[C@H](c3ccco3)C(C#N)=C(N2)SCC(=O)Nc4ccc(C)c(Cl)c4
Decoy305	Inactive (Decoy)	O=S(=O)([O-])N[C@H](C=O)[C@@H](O)[C@H]([C@H](O)COS(=O)(=O)[O-])O[C@@H]1OC(C(=O)[O-])=C[C@@H](O)[C@H]1OS(=O)(=O)[O-]
Decoy306	Inactive (Decoy)	O[C@@H]1[C@H](O)[C@H](O)[C@H](CO)O[C@@H]1O[C@@H]2[C@H](O)[C@H](O)[C@@H](O[C@@H]2C)OC[C@H]3O[C@H]([C@@H](O)[C@@H](O)[C@H]3O)Oc(cc4[O-])cc(c45)occ(c5=O)-c6ccc(O)cc6
Decoy307	Inactive (Decoy)	C=C[C@](C)(O)CC/C=C(\C)CC/C=C(\C)CO[C@@H]1O[C@@H]([C@@H](O)[C@H](O)[C@H]1O)CO[C@@H]2O[C@@H](C)[C@H](O)[C@@H](O)[C@H]2O
Decoy308	Inactive (Decoy)	CC(=O)c1ccc(cc1)NC(=O)c2cc(NC(=O)c3ccc([N+](=O)[O-])cc3)cc(c2)C(=O)Nc4ccc(C(=O)C)cc4
Decoy309	Inactive (Decoy)	Nc([nH+]1)scc1C(=N\OC)\C(=O)N[C@@H](C2=O)[C@@H](N23)SCC(=C3C(=O)OCOC(=O)C(C)(C)C)/C=C\c4scnc4C
Decoy310	Inactive (Decoy)	CCCCCCCCCC(=O)O[C@@H]1[C@H](O[C@@H](COC(=O)C(C)C)[C@@H](O)[C@H]1OC(=O)C(C)C)O[C@@]2(CO)O[C@@H](CO)[C@@H](O)[C@H]2OC(=O)C(C)C
Decoy311	Inactive (Decoy)	COc1cc(ncn1)[N-]S(=O)(=O)c2ccc(cc2)NC(=S)Nc3ccc(S(=O)(=O)N)cc3
Decoy312	Inactive (Decoy)	COc1ccc(OC)c(c1)S(=O)(=O)[N-]c2ccc(cc2)S(=O)(=O)[N-]c3cc(C)nc(n3)C
Decoy313	Inactive (Decoy)	FC(F)(F)Oc(cc1)ccc1NC(=O)CCSc2n[nH]c(n2)N/N=C/c3cc(Cl)ccc3O
Decoy314	Inactive (Decoy)	Clc(c1)c(Cl)cc(n2)c1n(c3=O)c2sc(c34)c(F)c(NCCCN5CCOCC5)c(F)c4NCCCN6CCOCC6
Decoy315	Inactive (Decoy)	O=C([O-])c1cc(Cl)ccc1[N-]S(=O)(=O)c2ccc(cc2)S(=O)(=O)N3CCOCC3
Decoy316	Inactive (Decoy)	o1cccc1C(=O)NNS(=O)(=O)c(cc2)cc(c23)Cc4c3ccc(c4)S(=O)(=O)NNC(=O)c5ccco5
Decoy317	Inactive (Decoy)	c1ccccc1-n(n2C)c(=O)c(c2C)[N-]S(=O)(=O)c3ccc(cc3)NC(=O)CCC(=O)Nc4c(C)n(C)n(c4=O)-c5ccccc5
Decoy318	Inactive (Decoy)	CN(C)S(=O)(=O)c(cc1)ccc1C(=O)NCc(n2-c(c3)cccc3C)nnc2SCC(=O)Nc4nccs4
Decoy319	Inactive (Decoy)	CC(=O)O[C@@H]1[C@H](O)[C@H](CO)O[C@@H]([C@@H]1O)O[C@@H](C/[NH+]=C/c(c(O)cc2)c(c23)cccc3)[C@@H](CO)O[C@H](O)C/N=C/c(c(O)cc4)c(c45)cccc5
Decoy320	Inactive (Decoy)	CC(=O)O[C@H]1[C@@H](O)[C@H](CO)O[C@@H]([C@@H]1O)O[C@@H](C/[NH+]=C/c(c(O)cc2)c(c23)cccc3)[C@@H](CO)O[C@H](O)C/N=C/c(c(O)cc4)c(c45)cccc5
Decoy321	Inactive (Decoy)	CCSc1nnc(s1)NC(=O)CSc2nnc(n2-c3ccc(Br)cc3)CNC(=O)c4ccccc4OC
Decoy322	Inactive (Decoy)	Cc1ccc(c(C)c1)NC(=O)CCC(=O)NNC(=O)c2ccc(cc2)C(=O)NNC(=O)CCC(=O)Nc3ccc(C)cc3C
Decoy323	Inactive (Decoy)	Cc1cccc(c1)NC(=O)CSc2nnc(o2)CNC(=O)c3ccc(cc3)S(=O)(=O)N(C)C
Decoy324	Inactive (Decoy)	COc1ccc(c(c1)OC)/C=N/Nc2nc(n[nH]2)SCC(=O)Nc3ccc(Cl)cc3F
Decoy325	Inactive (Decoy)	CC(=O)O[C@H]1[C@H](OC(=O)C)[C@@H](COC(=O)C)O[C@H]([C@@H]1NC(=O)C)Sc2nnc(n2-c3ccccc3)COc4ccc(C)cc4
Decoy326	Inactive (Decoy)	CCCCCC(=O)NC(=S)Nc1ccc(cc1)S(=O)(=O)[N-]c2cc(OC)ncn2
Decoy327	Inactive (Decoy)	c1ccccc1\N=N\c(c2)c(S(=O)(=O)[O-])cc(c23)cc(cc3)NC(=O)Nc(cc4)cc(c45)cc(S(=O)(=O)[O-])c(c5O)/N=N\c(cc6)cc(c67)ccc(c7)S(=O)(=O)[O-]
Decoy328	Inactive (Decoy)	Nc(n1)scc1C(=N\OC)\C(=O)N[C@H](C2=O)[C@H](N23)SC=C(Cn4nnc(n4)C)[C@@H]3C(=O)OCOC(=O)C(C)(C)C
Decoy329	Inactive (Decoy)	s1cc(Br)cc1COc2nc(N)nc(c23)n(cn3)CCCCCCCCO[C@@H]4O[C@@H](CO)[C@@H](O)[C@@H](O)[C@@H]4O
Decoy330	Inactive (Decoy)	s1cc(Br)cc1COc2nc(N)nc(c23)n(cn3)CCCCCCCCO[C@@H]4O[C@@H](CO)[C@@H](O)[C@@H](O)[C@H]4O
Decoy331	Inactive (Decoy)	s1cc(Br)cc1COc2nc(N)nc(c23)n(cn3)CCCCCCCCO[C@H]4O[C@@H](CO)[C@@H](O)[C@@H](O)[C@@H]4O
Decoy332	Inactive (Decoy)	COc1cc([N+](=O)[O-])ccc1NC(=S)Nc2ccc(cc2)S(=O)(=O)[N-]c3ccc(Cl)nn3
Decoy333	Inactive (Decoy)	COCC(=O)Nc1c(I)c(C(=O)NC[C@H](O)CO)c(I)c(c1I)C(=O)N(C)C[C@H](O)CO
Decoy334	Inactive (Decoy)	n1cnc(NC)c(c12)ncn2[C@H]3C[C@H](O)[C@H](O3)COC(c4ccccc4)(c5ccc(OC)cc5)c6ccc(OC)cc6
Decoy335	Inactive (Decoy)	COC(=O)c1ccc(C(=O)OC)c(c1)NC(=O)c2ccc(cc2)C(=O)Nc3cc(C(=O)OC)ccc3C(=O)OC
Decoy336	Inactive (Decoy)	Nc([nH+]1)scc1Cc(n2CC=C)nnc2SCC(=O)Nc3ccc(cc3)S(=O)(=O)Nc4cc(C)on4
Decoy337	Inactive (Decoy)	o1cccc1CN(C(=O)CCl)[C@H](c(cc2)ccc2OC)C(=O)NCS(=O)(=O)c3ccc(C)cc3
Decoy338	Inactive (Decoy)	CC(=O)O[C@@H]1[C@@H](OC(=O)C)[C@H](OC(=O)C)[C@H](O[C@H]1C(=O)OC)OC/C(=N/NC(=O)N)[C@@](O)(CC2)[C@](C)(CC(=O)[C@@H]34)[C@H]2[C@@H]3CC[C@@H]([C@]45C)C[C@@H](CC5)OC(=O)C
Decoy339	Inactive (Decoy)	CC(=O)O[C@@H]1[C@@H](OC(=O)C)[C@H](OC(=O)C)[C@H](O[C@H]1C(=O)OC)OC/C(=N/NC(=O)N)[C@@](O)(CC2)[C@](C)(CC(=O)[C@@H]34)[C@H]2[C@@H]3CC[C@@H]([C@@]45C)C[C@@H](CC5)OC(=O)C
Decoy340	Inactive (Decoy)	CC(=O)O[C@@H]1[C@@H](OC(=O)C)[C@H](OC(=O)C)[C@H](O[C@H]1C(=O)OC)OC/C(=N/NC(=O)N)[C@@](O)(CC2)[C@](C)(CC(=O)[C@@H]34)[C@H]2[C@@H]3CC[C@H]([C@]45C)C[C@@H](CC5)OC(=O)C
Decoy341	Inactive (Decoy)	c1cccc(c12)[nH]c(=O)c(n2)[C@@H](C(\C(=O)OC)=N/NC(C)(C)C)C(=O)C(=O)Nc3cc(C)ccc3C
Decoy342	Inactive (Decoy)	Nc1nc(C)ncc1CN(C=O)[C@H](O)C\C(=C\C)SS/C(=C/C)C[C@@H](O)N(C=O)Cc2cnc(C)nc2N
Decoy343	Inactive (Decoy)	C=CCSc1nnc(s1)/N=C(\[O-])CSc2nnc(n2N)N/N=C/c(c(O)cc3)c(c34)cccc4
Decoy344	Inactive (Decoy)	C1CCCCN1S(=O)(=O)c(cc2OC)ccc2N/C=C3/C(=O)NC(=O)N(C3=O)c4ccccc4
Decoy345	Inactive (Decoy)	COC(=O)[C@@H]1[C@H](O)[C@H](C)[C@H](O)O[C@@H]1[C@H](C)[C@H](O)[C@@H](C)/C=C\C=C(/C)C(=O)Nc(c(C)c2OC(=O)C)c(O)c(c23)C(=O)C(C)=C4C3=C(OCO4)/C(C)=C/C(=O)C
Decoy346	Inactive (Decoy)	CCCCOc1ccc(cc1OC)[C@H]2C(=C([O-])C(=O)N2CCOC)C(=O)c(n3)c(C)n(c34)cccc4C
Decoy347	Inactive (Decoy)	CC(C)(O)[C@H](O)CC[C@](C)(O)[C@@H]([C@@H](O)[C@@H]1OC(=O)C)[C@@](C)(CC2)[C@]1(C)[C@@H]3CC[C@H]([C@]4([C@]235)C5)C(C)(C)[C@H](CC4)O[C@@H]6OC[C@@H](O)[C@H](O)[C@H]6O
Decoy348	Inactive (Decoy)	CO[C@@H]1C[C@@H](O[C@@H](C)[C@@H]1O)O[C@@H](CC2)C[C@@]3(O)CC[C@H]([C@H]4[C@@]23/C=N/CC#N)[C@]5(O)[C@](C)(CC4)[C@H](CC5)C6=CC(=O)OC6
Decoy349	Inactive (Decoy)	c1cc([N+](=O)[O-])cc(c12)nc([O-])c(n2)[C@@H](C(=O)OC)/C(=N/N)C(=O)Nc3cc(Cl)ccc3Cl
Decoy350	Inactive (Decoy)	CN(C)S(=O)(=O)c1cccc(c1)C(=O)NNC(=O)c2cn(-c3ccccc3)nc2-c4cccnc4
Decoy351	Inactive (Decoy)	COC(=O)c1ccc(cc1)NC(=O)CSc2nc(N)c(c(=O)[nH]2)NC(=O)c3ccc(Br)o3
Decoy352	Inactive (Decoy)	COC(=O)CCSCCO[C@@H]1O[C@H](CO)[C@H]([C@@H](O)[C@H]1NC(=O)C)O[C@@H]2O[C@H](CO)[C@@H](O)[C@@H](O)[C@H]2O
Decoy353	Inactive (Decoy)	COC(=O)CCSCCO[C@@H]1O[C@H](CO)[C@H]([C@H](O)[C@@H]1NC(=O)C)O[C@@H]2O[C@H](CO)[C@@H](O)[C@@H](O)[C@H]2O
Decoy354	Inactive (Decoy)	COC(=O)CCSCCO[C@@H]1O[C@H](CO)[C@H]([C@H](O)[C@H]1NC(=O)C)O[C@@H]2O[C@H](CO)[C@@H](O)[C@@H](O)[C@H]2O
Decoy355	Inactive (Decoy)	CC(=O)Nc(cc1)ccc1S(=O)(=O)Oc2cc(ccc2OC)/C=C(\C#N)C(=O)Nc3ccc(cc3)S(=O)(=O)[N-]c4ccc(C)cc4
Decoy356	Inactive (Decoy)	O=C(O)C[C@@H](C(=O)[O-])NC(=O)CN(CC(=O)[O-])CC[NH+](CC(=O)[O-])CC(=O)N[C@H](C(=O)[O-])CC(=O)O
Decoy357	Inactive (Decoy)	COc1ccc(cc1)NC(=O)C2=C(C)NC(=C(C#N)[C@@H]2c3ccco3)SCC(=O)Nc4cccc(c4)OC
Decoy358	Inactive (Decoy)	CCOC(=O)c1ccc(cc1)NC(=O)C/C(C)=N/NC(=O)C(=O)Nc2cccc(Cl)c2C
Decoy359	Inactive (Decoy)	COc(cc1)cc(c12)c(c[nH]2)CCN/C(Nc3nc(C)cc(n3)C)=N\C(=O)CS[C@H]4N=N[C@H](S4)N
Decoy360	Inactive (Decoy)	Cc1ccc(cc1[N+](=O)[O-])S(=O)(=O)NCCCCNS(=O)(=O)c2ccc(C)c([N+](=O)[O-])c2
Decoy361	Inactive (Decoy)	Cc1nccc(n1)[N-]S(=O)(=O)c2ccc(cc2)NC(=O)c3cccc(c3)C(=O)Nc4ccc(cc4)S(=O)(=O)[N-]c5ccnc(n5)C
Decoy362	Inactive (Decoy)	COc1c(OC)cc(cc1OC)C(=O)NCC(=O)N/N=C/c2cc(Br)ccc2OC(=O)c3ccc(C)cc3
Decoy363	Inactive (Decoy)	CNC(=O)Cn1c(=O)[nH]c(NC)c(c1=O)C(c2ccc(Cl)cc2)c3c(NC)[nH]c(=O)n(c3=O)CC(=O)NC
Decoy364	Inactive (Decoy)	COC(=O)c1sc(c(c1C)C(=O)OC)S(=O)(=O)NCC(=O)OCC(=O)Nc2cccc(C#N)c2
Decoy365	Inactive (Decoy)	O=[N+]([O-])c(c1)cccc1N(S(=O)(=O)c2ccccc2)CC(=O)Nc3ccccc3C(=O)NCc4ccco4
Decoy366	Inactive (Decoy)	COC(=O)c1cc(cc(c1)C(=O)OC)NC(=S)/N=C(Nc2nc(C)cc(n2)C)/NCCN3CCOCC3
Decoy367	Inactive (Decoy)	O[C@@H]1[C@@H](O)[C@H](O)[C@@H](CO)O[C@H]1O[C@@H](\C2=C\C)OC=C(C(=O)OC)[C@H]2CC(=O)OCCc3ccc(O)c(O)c3
Decoy368	Inactive (Decoy)	COc1cc(OC)ccc1C(=O)N(CCCC)CC(=O)Nc2c(-c3ccccc3)c(C)nn2-c4ccc(OC)cc4
Decoy369	Inactive (Decoy)	CCOc(c1)c(O)c(Br)cc1[C@H](C(C(N=2)=C)C(=O)OCCOCC)C(C23)C(=O)C[C@H](C3)c4ccc(OC)c(c4)OC
Decoy370	Inactive (Decoy)	C=CCOC(=O)[C@H]1O[C@H]([C@H](O)[C@@H](O)[C@@H]1O)OC(=O)c2cc(S(=O)(=O)N)c(Cl)cc2NCc3ccco3
Decoy371	Inactive (Decoy)	CCOC(=O)c1ccc(cc1)NC(=O)CSc(n2)n(c(=O)c(c23)ccc(c3)C(=O)OC)CC[NH+]4CCOCC4
Decoy372	Inactive (Decoy)	COc1ccc(cc1)C(=O)O[C@@H]2[C@@H](O)[C@@](O)(COC(=O)C)[C@H]([C@H]23)[C@@H](OC=C3)O[C@@H]4O[C@H](COC(=O)C)[C@@H](OC(=O)C)[C@H](OC(=O)C)[C@H]4OC(=O)C
Decoy373	Inactive (Decoy)	COc1ccc(cc1)C(=O)O[C@@H]2[C@@H](O)[C@@](O)(COC(=O)C)[C@H]([C@H]23)[C@H](OC=C3)O[C@@H]4O[C@H](COC(=O)C)[C@@H](OC(=O)C)[C@H](OC(=O)C)[C@H]4OC(=O)C
Decoy374	Inactive (Decoy)	c1cc(Cl)ccc1S(=O)(=O)N(Cc2ccco2)CCC(=O)NNC(=O)Nc3ccc(OC(F)(F)F)cc3
Decoy375	Inactive (Decoy)	COc1ccc(cc1OC)C(=O)N/C(=C\c(cn2S(=O)(=O)N(C)C)c(c23)cccc3)C(=O)NCC[NH+]4CCOCC4
Decoy376	Inactive (Decoy)	NC(=O)CSc1nnc(s1)NC(=O)CSc2nnc(n2N)N/N=C/c(ccc3)c(c34)cccc4
Decoy377	Inactive (Decoy)	C1COCCN1CCCNC(=O)[C@H](c2ncc(C(F)(F)F)cc2Cl)C(=O)NCCC[NH+]3CCOCC3
Decoy378	Inactive (Decoy)	CC(C)CNC(=O)c(cc1)cc(c12)n3c(n(c2=O)C(C)C)nn(c3=O)CC(=O)Nc4ccc(F)cc4
Decoy379	Inactive (Decoy)	COc1c(OC)cc(cc1OC)/C=N/Nc2nnc(n2N)SCC(=O)Nc3ccc(C)cc3C
Decoy380	Inactive (Decoy)	CN(C)c(cc1)ccc1-c2nnc(n2CC=C)SCC(=O)Nc3sc(C(=O)N)c(C)c3C(=O)OC
Decoy381	Inactive (Decoy)	OC[C@@H](O)[C@@H](O)[C@H](O1)[C@@H](NC(=O)C)[C@@H](O)C[C@@]1(C(=O)[O-])O[C@@H]2[C@H](O)[C@H](CO)O[C@@H]([C@@H]2O)O[C@H]([C@H](O)CO)[C@H]([C@H](O)C=O)O[C@@H]3O[C@@H](C)[C@@H](O)[C@H](O)[C@@H]3O
Decoy382	Inactive (Decoy)	OC[C@@H](O)[C@@H](O)[C@H](O1)[C@@H](NC(=O)C)[C@@H](O)C[C@@]1(C(=O)[O-])O[C@@H]2[C@H](O)[C@H](CO)O[C@@H]([C@@H]2O)O[C@H]([C@H](O)CO)[C@H]([C@H](O)C=O)O[C@@H]3O[C@@H](C)[C@H](O)[C@H](O)[C@@H]3O
Decoy383	Inactive (Decoy)	Nc1ccc(c(N)c1)/N=N\c(cc2)cc(c23)c([O-])c(c(c3)S(=O)(=O)[O-])/N=N/c4ccc(c(S(=O)(=O)[O-])c4)/N=N/c5ccc(N)cc5N
Decoy384	Inactive (Decoy)	[NH3+]CCCCCCNc(nc(c12)c(N)[nH+]cn1)n2[C@H]3O[C@H]([C@@H](O)[C@H]3O)CO[P@](=O)([O-])O[P@](=O)([O-])O[P@@](=O)([O-])O
Decoy385	Inactive (Decoy)	CCCCCC[C@H]1C(=O)O[C@@H](C)[C@@H](NC(=O)c2cccc(NC=O)c2O)C(=O)O[C@@H](C)[C@H]1OC(=O)CCC
Decoy386	Inactive (Decoy)	COc1c(OC)cc(cc1OC)NC(=S)/N=C(Nc2nc(C)cc(n2)C)/NCCCN3CCOCC3
Decoy387	Inactive (Decoy)	O=C([O-])c1ccccc1NS(=O)(=O)c2ccc(c([N+](=O)[O-])c2)NCCCN3CCOCC3
Decoy388	Inactive (Decoy)	COc1cc(cc(c1)OC)NC(=O)COC(=O)c2cc(OC)c(OC)cc2NC(=O)c3ccco3
Decoy389	Inactive (Decoy)	C[C@]1(O)C[C@H](C)/C(=N\[H])[C@@H](C)[C@@H](O)[C@@](C)(O)[C@@H](CC)OC(=O)[C@H](C)[C@H](O[C@H](C[C@@]2(C)OC)O[C@@H](C)[C@H]2O)[C@@H](C)[C@@H]1O[C@H]3O[C@@H](C)C[C@@H](N(C)C)[C@H]3O
Decoy390	Inactive (Decoy)	c1cc(Br)ccc1-[n+](c(N)c(c23)c(C)n[nH]2)c(n3)SCC(=O)NCCc4ccc(S(=O)(=O)N)cc4
Decoy391	Inactive (Decoy)	NS(=O)(=O)c1ccc(cc1)NC(=O)CSc2ccc(cc2)NC(=O)c3cccc([N+](=O)[O-])c3
Decoy392	Inactive (Decoy)	COc1cc(ncn1)[N-]S(=O)(=O)c2ccc(cc2)NC(=S)NC(=O)c3cc(Cl)cc(Cl)c3
Decoy393	Inactive (Decoy)	COc(c1)c(O)cc(c12)oc(=O)c(c2)Oc3ccc(CCC(=O)[O-])c(c3)O[C@@H]4O[C@H](CO)[C@@H](O)[C@H](O)[C@H]4O
Decoy394	Inactive (Decoy)	COC(=O)c1sc(c(c1C)C(=O)OC)NC(=O)c2ccc(cc2)C(=O)Nc3sc(C(=O)OC)c(C)c3C(=O)OC
Decoy395	Inactive (Decoy)	COc1ccc(S(=O)(=O)N(CC)CC)cc1NCC(=C2C(=O)OCC)NC(=O)N[C@H]2c3cc(C)ccc3C
Decoy396	Inactive (Decoy)	COc1cc(ccc1O)[C@H](OC2)[C@@](O)([C@@]23O)CO[C@@H]3c4ccc(c(c4)OC)O[C@@H]5O[C@H](CO)[C@@H](O)[C@H](O)[C@H]5O
Decoy397	Inactive (Decoy)	O1CCOc(c12)cc(cc2)-c3c(n[nH]c3C(=O)[O-])-c4ccc(cc4O)O[C@H]5O[C@@H](CO)[C@@H](O)[C@@H](O)[C@H]5O
Decoy398	Inactive (Decoy)	CCN(CC)S(=O)(=O)c1ccc(cc1)NC(=O)CSc2nnc(n2N)N/N=C/c3cccc(O)c3
Decoy399	Inactive (Decoy)	n1cncn1Cc(cc2)ccc2NC(\Nc(n3)nc(C)cc3C)=N\C(=S)NCCCN4CCOCC4
Decoy400	Inactive (Decoy)	NC(=O)CN(CC(=O)N)c1ccc(F)cc1OCCOc2cc(F)ccc2N(CC(=O)N)CC(=O)N
Decoy401	Inactive (Decoy)	CCOC(=O)CNS(=O)(=O)c1cc(ccc1C)-c(c(c23)cccc3)nnc2Nc4ccc(cc4)OCC(=O)NC
Decoy402	Inactive (Decoy)	n1cnc(N)c(c12)ncn2[C@@H]3O[C@H]([C@@H](O)[C@H]3O)CO[P@@](=O)([O-])O[P@@](=O)([O-])OC[C@H](O)[C@H](O)[C@H](O)C=O
Decoy403	Inactive (Decoy)	n1cnc(N)c(c12)ncn2[C@H]3O[C@H]([C@@H](O)[C@@H]3O)CO[P@@](=O)([O-])O[P@@](=O)([O-])OC[C@H](O)[C@H](O)[C@H](O)C=O
Decoy404	Inactive (Decoy)	C[C@@H](O)CC(=O)SCCNC(=O)CCNC(=O)[C@@H](O)C(C)(C)CO[P@](=O)([O-])O[P@](=O)([O-])OC[C@H]1O[C@H]([C@@H](O)[C@H]1O[P@](=O)([O-])O)n(cn2)c(c23)ncnc3N
Decoy405	Inactive (Decoy)	CC(=O)O[C@H]1[C@H](OC(=O)C)[C@@H](COC(=O)C)O[C@H]([C@@H]1NC(=O)C)Sc2nnc(n2C3CCCC3)COc4ccccc4C
Decoy406	Inactive (Decoy)	c1cnccc1-c2nnc(n2N)SCC(=O)Nc3ccc(cc3)S(=O)(=O)[N-]c4nccs4
Decoy407	Inactive (Decoy)	C1C(C2)CC(C3)CC1CC23/N=C\[C@H](O[C@H]([C@@H]4O)O[C@@H](CO)[C@H](O)[C@@H]4OC(=O)C)[C@@H](CO)O[C@H](O)/C=N/C56CC7CC(C6)CC(C7)C5
Decoy408	Inactive (Decoy)	C1N(C2)CN(C3)CN1CC23/N=C\[C@H](O[C@H]([C@@H]4O)O[C@@H](CO)[C@@H](O)[C@@H]4OC(=O)C)[C@@H](CO)O[C@H](O)/C=N/C56CN7CN(C6)CN(C7)C5
Decoy409	Inactive (Decoy)	NS(=O)(=O)c(cc1)ccc1\N=C([O-])\C(=C2C)[C@H](c3ccco3)C(C#N)=C(N2)SCC(=O)Nc4cccc(C(F)(F)F)c4
Decoy410	Inactive (Decoy)	CC(=O)O[C@H]1[C@H](O)[C@H](CO)O[C@@H]([C@@H]1O)O[C@@H](C/[NH+]=C/c(ccc2O)c(c23)cccc3)[C@@H](CO)O[C@H](O)C/N=C/c(ccc4O)c(c45)cccc5
Decoy411	Inactive (Decoy)	CC(=O)O[C@@H]1[C@H](OC(=O)C)[C@@H](OC(=O)C)CO[C@H]1c(c(O)c2)c(OC)c(c23)c(=O)cc(o3)-c4ccc(cc4)O[C@H]5O[C@@H](CO)[C@@H](O)[C@@H](O)[C@H]5O
Decoy412	Inactive (Decoy)	COc1ccc(cc1)N(S(=O)(=O)C)[C@@H](C)C(=O)Nc2ccc(cc2)S(=O)(=O)Nc3ccc(Cl)c(C(F)(F)F)c3
Decoy413	Inactive (Decoy)	CC(=O)OC[C@@H]1O[C@H](O)[C@H](OC(=O)C)[C@H](OC(=O)C)[C@@H]1O[C@@H]2O[C@H](COC(=O)C)[C@@H](O)[C@H](OC(=O)C)[C@@H]2OC(=O)C
Decoy414	Inactive (Decoy)	CCSc1nnc(s1)/N=C(\[O-])CSc2n[nH]c(n2)N/N=C/c3cn(C)nc3C
Decoy415	Inactive (Decoy)	c1cc(C)cc(c2)c1nc(c23)n(CCCC)nc3NC(=O)c4cc(OCC)c(OCC)c(c4)OCC
Decoy416	Inactive (Decoy)	CC[NH+](CC)CCCNC(=S)N(CCN1CCOCC1)Cc(c2)c(=O)[nH]c(c23)cc4c(c3)OCCO4
Decoy417	Inactive (Decoy)	O=C([O-])CC(C)(C)CC(=O)N(C1)[C@@H](Cc(c12)[nH]cn2)c3nc(no3)-c4ccc(F)c(Cl)c4
Decoy418	Inactive (Decoy)	c1cc(F)ccc1[C@@](C(F)(F)F)(C(=O)OCC)NC(=O)Nc2ccc(cc2)S(=O)(=O)[N-]c3nnc(s3)SCC
Decoy419	Inactive (Decoy)	CCCCCCCCCC(=O)O[C@@H]1[C@@H](OC(=O)C(C)C)[C@H](OC(=O)C(C)C)[C@H](CO)O[C@@H]1O[C@@]2(CO)O[C@@H](CO)[C@@H](O)[C@H]2O
Decoy420	Inactive (Decoy)	CCCCCCCCCC(=O)O[C@@H]1[C@@H](O[C@@]2(CO)O[C@@H](CO)[C@@H](O)[C@H]2O)O[C@@H](CO)[C@@H](OC(=O)C(C)C)[C@H]1OC(=O)C(C)C
Decoy421	Inactive (Decoy)	O=[N+]([O-])c1ccccc1NC(=O)CCSc2n[nH]c(n2)N/N=C/c3cccc(Br)c3
Decoy422	Inactive (Decoy)	s1ccnc1[N-]S(=O)(=O)c(cc2)ccc2NC(=O)CCC(=O)Nc3ccc(cc3)S(=O)(=O)[N-]c4nccs4
Decoy423	Inactive (Decoy)	CCCCCOc1ccc(cc1OCC)[C@@H]2C(C(=O)c(c(n3)C)n(c34)cccc4)=C(O)C(=O)N2CC[NH+](C)C
Decoy424	Inactive (Decoy)	Cc1ccc(cc1)S(=O)(=O)OC[C@H](OS(=O)(=O)c2ccc(C)cc2)[C@H](O)[C@H](O)[C@H](OS(=O)(=O)c3ccc(C)cc3)COS(=O)(=O)c4ccc(C)cc4
Decoy425	Inactive (Decoy)	C1CCCCCC1NC(=O)[C@@H](OC(=O)C)[C@@H](OC(=O)C)[C@@H](OC(=O)C)[C@H](OC(=O)C)C(=O)NC2CCCCCC2
Decoy426	Inactive (Decoy)	C1CCCCCC1NC(=O)[C@@H](OC(=O)C)[C@H](OC(=O)C)[C@@H](OC(=O)C)[C@H](OC(=O)C)C(=O)NC2CCCCCC2
Decoy427	Inactive (Decoy)	COC(=O)c1sc(c(C(=O)N)c1C)NC(=O)CCCS(=O)(=O)c2nc(cc(n2)C(F)(F)F)-c3ccccc3OC
Decoy428	Inactive (Decoy)	C1CCC[NH+]1Cc2c([O-])c(C[NH+]3CCCC3)c([O-])c(c24)c(=O)c(co4)-c5ccc(cc5)O[C@@H]6O[C@H](CO)[C@@H](O)[C@H](O)[C@H]6O
Decoy429	Inactive (Decoy)	COc1cc(nc(n1)OC)[N-]S(=O)(=O)c2ccc(cc2)NC(=O)CCCCC(=O)Nc3ccc(cc3)S(=O)(=O)/N=c4/cc(OC)nc([nH]4)OC
Decoy430	Inactive (Decoy)	OC[C@@H](O)[C@H](O)[C@@H](O)CN(c(cc1C)ccc1C)/N=N/c2cccc(S(=O)(=O)[O-])c2
Decoy431	Inactive (Decoy)	COc(c(Br)c1)ccc1[C@@H]([NH2+]CC)c2ccc(I)cc2
Decoy432	Inactive (Decoy)	CC(C)(O)CCC[C@@](O)(CC(=O)[O-])C(=O)O[C@H](C(=C1)OC)[C@H]2c(cc3c(c4)OCO3)c4CCN([C@@]125)CCC5
Decoy433	Inactive (Decoy)	COc1cc(cc(Br)c1O)/C=N/NC(=O)CCCCC(=O)N/N=C/c2cc(Br)c(O)c(c2)OC
Decoy434	Inactive (Decoy)	CCCCCOc1ccc(cc1OCC)[C@H]2C(C(=O)c(cc3)cc(c34)OCCO4)=C(O)C(=O)N2CCC[NH+]5CCOCC5
Decoy435	Inactive (Decoy)	COC(=O)c1ccc(cc1)NC(=O)CSc(n2)sc(c23)cc(cc3)NC(=O)CSc4nnc(n4C)-c5ccc(N)cc5
Decoy436	Inactive (Decoy)	COC(=O)[C@@H]1C(=O)C(C(=O)CCC)=C(CC1(C)C)N2CCN(CC2)C(C3)=C(C(=O)CCC)C([O-])=C(C3(C)C)C(=O)OC
Decoy437	Inactive (Decoy)	C1CCCc(c12)c(C(=O)OCC)c(s2)NC(=O)CSc3n[nH]c(n3)N/N=C/c4ccc(F)cc4
Decoy438	Inactive (Decoy)	NCC(=O)N[C@H](CC(=O)[O-])C(=O)N[C@H](CC(=O)[O-])C(=O)N[C@H](CC(=O)[O-])C(=O)N[C@H](CC(=O)[O-])C(=O)N[C@@H](CCCC[NH3+])C(=O)Nc(cc1)cc(c12)cccc2
Decoy439	Inactive (Decoy)	c1cccc(c12)c(c(O)cc2)\C=N\Nc(n3N)nnc3SCCC(=O)Nc(cc4)cc(c45)C(=O)NC5=O
Decoy440	Inactive (Decoy)	N1C(=O)N[C@@H]([C@H]12)[C@H](SC2)CCCCC(=O)NCCCCCC(=O)NC/C=C/c3cn(c(=O)nc3[O-])[C@@H]4O[C@H]([C@@H](O)[C@H]4O)CO[P@](=O)([O-])O[P@](=O)([O-])OP(=O)([O-])[O-]
Decoy441	Inactive (Decoy)	O=[N+]([O-])c(cc1)ccc1\C=N\Nc(n2N)nnc2SCC(=O)Nc3ccc(OC(F)(F)F)cc3
Decoy442	Inactive (Decoy)	CC(=O)O[C@H]1[C@@H](O)[C@H](CO)O[C@@H]([C@@H]1O)O[C@@H](C/N=C/c(c(O)cc2)c(c23)cccc3)[C@@H](CO)O[C@H](O)C/[NH+]=C/c(c(O)cc4)c(c45)cccc5
Decoy443	Inactive (Decoy)	CCCCCO[C@H]([C@H]([C@H]12)OC(O2)(C)C)[C@H](O1)[C@@H](O)CO[C@@H]3O[C@H](COC(=O)C)[C@@H](OC(=O)C)[C@H](OC(=O)C)[C@H]3NC(=O)C
Decoy444	Inactive (Decoy)	Cc1ccc(cc1C)NC(=O)CCC(=O)NNC(=O)CCCCC(=O)NNC(=O)CCC(=O)Nc2ccc(C)c(C)c2
Decoy445	Inactive (Decoy)	CSc1ccc(cc1[N+](=O)[O-])S(=O)(=O)NCC(=O)OCC(=O)Nc(ccc2)c(c23)nsn3
Decoy446	Inactive (Decoy)	CCSc1ccccc1NC(=O)CSc2n[nH]c(n2)N/N=C/c3cc([N+](=O)[O-])ccc3[O-]
Decoy447	Inactive (Decoy)	COc(c1)c(OC)ccc1N[C@@H](N(C2=O)CCOC)c(c23)ccc(c3)C(=O)Nc4ccc(OC)c(c4)OC
Decoy448	Inactive (Decoy)	[n-]1ncnc1SCc(cc2)ccc2C(=O)NCCNc3ccc(C(F)(F)F)cc3[N+](=O)[O-]
Decoy449	Inactive (Decoy)	C1CCCc(c12)c(C(=O)OCC)c(s2)NC(=O)CCSc3nnc(n3N)N/N=C/c4ccc(C)cc4
Decoy450	Inactive (Decoy)	CCCNC(=O)CN(C)C(=O)c1ccc(N2CCNCC2)c(c1)NS(=O)(=O)c3ccc(cc3)CCC
Decoy451	Inactive (Decoy)	c1[nH+]ccn1CCCNc(nc(n23)c(C)ccc2)c(c3=O)/C=C4\SC(=S)N(C4=O)CCCCCC(=O)[O-]
Decoy452	Inactive (Decoy)	CCC(C)(C)n1nnnc1[C@H](CC)N(Cc2ccc(OC)cc2)Cc(c3)c(=O)[nH]c(c34)c(C)ccc4C
Decoy453	Inactive (Decoy)	CCN(CC)c1ccc(cc1)-n(n2)nc(c23)cc(c(c3)C)NC(=S)NC(=O)c4ccc(OC)cc4OC
Decoy454	Inactive (Decoy)	O=S1(=O)CC[C@@H](C1)NCCOC(=O)NCCCCCCNC(=O)OCCN[C@H](C2)CCS2(=O)=O
Decoy455	Inactive (Decoy)	CCOC(=O)c1[nH]c(C)c(c1C)C(=O)C2=C([O-])C(=O)N(CCN(CC)CC)[C@H]2c3ccc(OC)c(c3)OC
Decoy456	Inactive (Decoy)	Clc1cc(Cl)ccc1Cn(nc2C)c(C)c2NC(=S)Nc3ccc(cc3)S(=O)(=O)Nc4ncccn4
Decoy457	Inactive (Decoy)	Cc1ccc(cc1)NC(=O)CN(C)C(=O)[C@H](C)OC(=O)CNC(=O)c2ccc(Cl)c([N+](=O)[O-])c2
Decoy458	Inactive (Decoy)	CC(=O)O[C@H]1[C@H](OC(=O)C)[C@@H](COC(=O)C)O[C@H]([C@@H]1NC(=O)C)O[C@@H]2[C@@H](COC(=O)C)O[C@H](OC(=O)C)[C@H](NC(=O)C)[C@H]2O[C@H](C)C(=O)[O-]
Decoy459	Inactive (Decoy)	O=[N+]([O-])c1ccc(cc1)S(=O)(=O)[N-]c2cccc(c2)[N-]S(=O)(=O)c3ccc([N+](=O)[O-])cc3
Decoy460	Inactive (Decoy)	CCOc1ccc(cc1OCC)[C@H]2N(CCCOC)C(=O)c(c23)[nH]nc3-c4cc(Cl)c(C)cc4[O-]
Decoy461	Inactive (Decoy)	[NH3+]CCCCCC(=O)OC[C@@H]1O[C@H]([C@@H](O)[C@H](O)[C@@H]1O)Oc2ccc(cc2)-c(co3)c(=O)c(c34)c(O)cc(c4)O
Decoy462	Inactive (Decoy)	O[C@@H]1[C@@H](O)[C@@H](O)[C@H](CO)O[C@H]1O[C@@H]([C@H](O)[C@H]2O)[C@H](CO)O[C@H]2OC(=O)COCC[NH+]3CCN(CC3)[C@@H](c4ccccc4)c5ccc(Cl)cc5
Decoy463	Inactive (Decoy)	CC(=O)O[C@@H]1[C@H](O)[C@H](CO)O[C@@H]([C@@H]1O)O[C@@H](/C=N/c(cc2)cc(c23)C(=O)NC3=O)[C@@H](CO)O[C@H](O)/C=N/c(cc4)cc(c45)C(=O)NC5=O
Decoy464	Inactive (Decoy)	Clc(c1)cccc1C(=O)N[C@](C(F)(F)F)(C(=O)OCC)Nc2ccc(cc2)S(=O)(=O)Nc3ccc(nn3)OC
Decoy465	Inactive (Decoy)	CCn1[nH+]c(C)c(c1C)CCN(C)c2ncc(C(=O)[O-])cc2NS(=O)(=O)c3ccc(C(=O)C)cc3
Decoy466	Inactive (Decoy)	CCc1nnc(s1)NS(=O)(=O)c2ccc(cc2)NC(=O)c3ccc(cc3)S(=O)(=O)N(CCC#N)CCC#N
Decoy467	Inactive (Decoy)	CCCCC(=O)Nc1ccc(cc1OC)NC(=S)NC(=O)c2ccc(c([N+](=O)[O-])c2)OCC
Decoy468	Inactive (Decoy)	C1OCC[C@H]1C(=O)N[C@H]2[C@@H](C(=O)OC)N(c(c23)ncc(c3)NCC(C)(C)C)CCc(c[nH]4)c(c45)cccc5
Decoy469	Inactive (Decoy)	O[C@H]1[C@H](O)C[C@@H](O[C@H]1C)O[C@H]2[C@H](O)C[C@@H](O[C@@H]2C)O[C@H]3[C@H](O)C[C@@H](O[C@@H]3C)O[C@@H](CC4)C[C@H]5CC[C@H]([C@H]6[C@@]45C)[C@]7(O)[C@](C)(CC6)[C@H](CC7)C8=CC(=O)OC8
Decoy470	Inactive (Decoy)	C[C@@H](O1)[C@@H](O)[C@H](O)C[C@@H]1O[C@H]2[C@@H](O)C[C@H](O[C@H]2C)O[C@H]3[C@@H](O)C[C@H](O[C@H]3C)O[C@H](CC4)C[C@H]5CC[C@H]([C@H]6[C@]45C)[C@]7(O)[C@@](C)(CC6)[C@H](CC7)C8=CC(=O)OC8
Decoy471	Inactive (Decoy)	O[C@@H]1[C@@H](O)[C@@H](O)[C@@H](O[C@H]1C)O[C@@H]2[C@@H](O)[C@H](O)[C@@H](CO)O[C@H]2O[C@H](CC3)C(C)(C)C(=CC4)[C@@H]3[C@@](C)([C@@H]4[C@]56C)C(=O)C[C@]6(C)[C@@H]([C@@H](C5)O)[C@@]7(C)O[C@@H](C(C)(C)O)CC7=O
Decoy472	Inactive (Decoy)	O[C@@H]1[C@@H](O)[C@@H](O)[C@@H](O[C@H]1C)O[C@@H]2[C@@H](O)[C@H](O)[C@@H](CO)O[C@H]2O[C@H](CC3)C(C)(C)C(=CC4)[C@@H]3[C@@](C)([C@@H]4[C@]56C)C(=O)C[C@]6(C)[C@@H]([C@@H](C5)O)[C@@]7(C)O[C@H](C(C)(C)O)CC7=O
Decoy473	Inactive (Decoy)	CCOC(=O)c1ccc(cc1)NC(=O)CSc2nnc(n2-c3cccc(C)c3)CNC(=O)COc4ccccc4
Decoy474	Inactive (Decoy)	COc1c(OC)cc(cc1OC)-c2nnc(n2-c3ccccc3)SCC(=O)N/N=C/c4cccc(O)c4
Decoy475	Inactive (Decoy)	CC(=O)O[C@H]1[C@H](O)[C@H](CO)O[C@@H]([C@@H]1O)O[C@@H](C/N=C/c(c(O)cc2O)c(c23)cccc3)[C@@H](CO)O[C@H](O)C/[NH+]=C/c(c(O)cc4O)c(c45)cccc5
Decoy476	Inactive (Decoy)	CCCSc1nnc(s1)/N=C(\[O-])CSc2nnc(n2N)N/N=C/c3c(C)nn(C(C)C)c3C
Decoy477	Inactive (Decoy)	CCNC(=O)COc1ccc(cc1)NC(=O)c2cc(ccc2C)S(=O)(=O)NCc3ccco3
Decoy478	Inactive (Decoy)	CCN(CC)S(=O)(=O)c1cc(ccc1C)NC(=O)CSc2nnc(C(F)(F)F)n2N
Decoy479	Inactive (Decoy)	Brc1ccc(Br)cc1[C@H]([NH2+]CC)c2cc(Br)ccc2Cl
Decoy480	Inactive (Decoy)	COc1ccc(cc1OC)S(=O)(=O)N(c2ccc(F)cc2)CC(=O)Nc3ccccc3C(=O)NCc4ccco4
Decoy481	Inactive (Decoy)	COC(=O)CNC(=O)C[C@@](C)(O)CC(=O)O[C@@H]([C@@H](O)C1)C(C)(C)[C@@H]2CCC(=C3[C@]12C)[C@]4(C)[C@@](C)([C@@H](O)C3)[C@H](CC4)[C@H](CO)CC[C@H](O)C(C)(C)O
Decoy482	Inactive (Decoy)	CCOC(=O)c1sc(c(C(=O)N)c1C)NC(=O)CCCS(=O)(=O)c2nc(cc(n2)C(F)(F)F)-c3ccccc3OC
Decoy483	Inactive (Decoy)	Cc1cc(no1)NS(=O)(=O)c2ccc(cc2)N/N=C(/C#N)C(=O)Nc3ccc(S(=O)(=O)N)cc3
Decoy484	Inactive (Decoy)	O1CCCC[C@@]12O[C@@H]([C@H](C)CC2)[C@@H](C)C[C@H](O)[C@@H](O3)C(=C)[C@@H](O)[C@H](O4)[C@@H]3CC[C@]45CC[C@@H](O5)/C=C/[C@@H](C)[C@H](O6)CC(C)=C[C@@]67O[C@@H](C[C@@](C)(O)C(=O)[O-])CC[C@H]7O
Decoy485	Inactive (Decoy)	COc1cc(nc(n1)OC)NS(=O)(=O)c2ccc(cc2)NC(=O)c3cccc(c3)COc4cccc(Cl)c4
Decoy486	Inactive (Decoy)	c1ccccc1\N=N\c(c2O)c(S(=O)(=O)[O-])cc(c23)cc(cc3)NC(=O)Nc(cc4)cc(c45)cc(S(=O)(=O)[O-])c(c5[O-])/N=N/c6ccccc6
Decoy487	Inactive (Decoy)	s1ccnc1NC(=O)CSc2n[nH]c(n2)N/N=C/c3ccc(o3)OCc4ccc(F)cc4
Decoy488	Inactive (Decoy)	COCCOc1ccc(C(F)(F)F)cc1NC(=O)CSc2nnc(o2)-c3ccc(OC)cc3
Decoy489	Inactive (Decoy)	CCOC(=O)c1ccc(cc1)NC(=O)COc2cc(Br)c(cc2OC)[C@H]3NC(=S)N=C(C)C\3=C(\[O-])OC
Decoy490	Inactive (Decoy)	NS(=O)(=O)c1ccc(cc1)CCNC(=O)CCCCCn(c(=S)[nH]2)c(=O)c(c23)cc(cc3)N4CCOCC4
Decoy491	Inactive (Decoy)	OCCC(=C)C(=O)OC[C@@H]1OC[C@@H]([C@@H](O)[C@H]1O)OC(=O)C(=C)CCO[C@@H]2O[C@@H]([C@@H](O)[C@H](O)[C@H]2O)COC(=O)C(=C)CCO
Decoy492	Inactive (Decoy)	OCCC(=C)C(=O)OC[C@H]1O[C@H]([C@H](O)[C@@H](O)[C@@H]1O)OCCC(=C)C(=O)O[C@@H]2CO[C@@H]([C@H](O)[C@@H]2O)COC(=O)C(=C)CCO
Decoy493	Inactive (Decoy)	OCCC(=C)C(=O)OC[C@H]1O[C@H]([C@H](O)[C@@H](O)[C@@H]1O)OCCC(=C)C(=O)O[C@H]2CO[C@@H]([C@H](O)[C@@H]2O)COC(=O)C(=C)CCO
Decoy494	Inactive (Decoy)	Cc1cc(no1)[N-]S(=O)(=O)c2ccc(cc2)NC(=S)NC(=O)COc3ccc([N+](=O)[O-])cc3
Decoy495	Inactive (Decoy)	CCN(CC)C1=NC(=O)[C@H](S1)CC(=O)Nc2cccc(c2)C(=O)OCC(=O)c3ccc(C)cc3
Decoy496	Inactive (Decoy)	NS(=O)(=O)c(cc1)ccc1CCn(c2=O)c(nc(c23)cc(cc3)C(=O)OC)SCC(=O)Nc4ccc(C)cc4
Decoy497	Inactive (Decoy)	CC(=O)O[C@@H]1[C@@H](OC(=O)C)[C@H](OC(=O)C)[C@H](O[C@H]1C(=O)OC)OC/C(=N/NC(=O)N)[C@@H](CC2)[C@](C)(CC(=O)[C@@H]34)[C@H]2[C@@H]3CC[C@@H]([C@]45C)C[C@@H](CC5)OC(=O)C
Decoy498	Inactive (Decoy)	CC(=O)O[C@@H]1[C@@H](OC(=O)C)[C@H](OC(=O)C)[C@H](O[C@H]1C(=O)OC)OC/C(=N/NC(=O)N)[C@@H](CC2)[C@](C)(C[C@H]([C@@H]34)O)[C@H]2[C@@H]3CC[C@@H]([C@]45C)C[C@@H](CC5)OC(=O)C
Decoy499	Inactive (Decoy)	CCOC(=O)c1cc(C(=O)OCC)c(=O)[nH]c1NN=C2CCN(CC2)c3ncc(C(F)(F)F)cc3Cl
Decoy500	Inactive (Decoy)	COc1cc(ccc1Cl)NC(=O)CSc2n[nH]c(n2)N/N=C/c3cc([N+](=O)[O-])ccc3[O-]
Decoy501	Inactive (Decoy)	O=S(=O)([O-])c(c1)cc(O)c(c12)c(c(N)cc2)/N=N/c3ccccc3S(=O)(=O)NCC4CCCCC4
Decoy502	Inactive (Decoy)	CC[C@H](C)N1C(=O)NC(=O)/C(C1=O)=C/Nc(cc2)cc(C3)c2N(CCN(C4)C)[C@H]4[C@@]35C(=O)NC(=O)N=C5[O-]
Decoy503	Inactive (Decoy)	O=C([O-])C[NH+](CC(=O)[O-])[C@@H](C(=O)[O-])CCCCNC(=S)Nc1ccc(c(C(=O)[O-])c1)-c2c(ccc(c3)O)c3oc(c24)cc(=O)cc4
Decoy504	Inactive (Decoy)	CC[NH+](CC)c1ccc(cc1)C(=O)OCC(=O)Nc2cccc(c2)S(=O)(=O)/N=C3\CCCCCN3
Decoy505	Inactive (Decoy)	[NH3+]CCCCCCNc(ncn1)c(c12)ncn2[C@@H]3O[C@H](CO[P@](=O)([O-])O)[C@H]([C@H]3O)O[P@](=O)([O-])O
Decoy506	Inactive (Decoy)	CCOC(=O)C(=C)CO[C@@H]1[C@H](O)[C@H](CO)O[C@H]([C@H]1NC(=O)C)OCC#Cc2ccc(O)c(c2)C(=O)OC
Decoy507	Inactive (Decoy)	CCOC(=O)C(=C)CO[C@H]1[C@H](O)[C@H](CO)O[C@H]([C@H]1NC(=O)C)OCC#Cc2ccc(O)c(c2)C(=O)OC
Decoy508	Inactive (Decoy)	c1cc(C)ccc1NCc(n2CC=C)nnc2SCCC(=O)Nc3sc(c(C)c3C#N)C(=O)OCC
Decoy509	Inactive (Decoy)	CCOc1ccc(cc1)-c(n[nH]2)c(c23)[C@@H](C(C#N)=C(O3)N)c4cc(OC)c(OC(=O)C)c(c4)OC
Decoy510	Inactive (Decoy)	COc1cc(cc(Br)c1[O-])/C=N/NC(=O)CC(=O)N/N=C/c2cc(Br)c(O)c(c2)OC
Decoy511	Inactive (Decoy)	O=c1ccn(c(=O)[nH]1)[C@@H]2O[C@H]([C@@H](O)[C@@H]2O)CO[P@@](=O)([O-])O[P@@](=O)([O-])O[P@](=O)([O-])O
Decoy512	Inactive (Decoy)	COc1cc(cc([N+](=O)[O-])c1)NC(=O)c(cn2)c(n23)N[C@@H](C[C@@H]3C(F)(F)F)c4cc(OC)c(OC)c(c4)OC
Decoy513	Inactive (Decoy)	CCOC(=O)CNC(=O)[C@H](c1ccc(O)cc1)N(C(=O)c2snc(C(=O)N)c2N)c3ccccc3CC
Decoy514	Inactive (Decoy)	c1ccccc1-n(c2N)c(=O)c(c([O-])[n+]2-c3ccccc3)C(c4ccc([N+](=O)[O-])cc4)c5c([O-])[n+](-c6ccccc6)c(N)n(c5=O)-c7ccccc7
Decoy515	Inactive (Decoy)	O=C([O-])C[NH+](CC(=O)[O-])[C@H](C(=O)[O-])CCCCNC(=S)Nc1ccc(c(C(=O)[O-])c1)-c2c(ccc([O-])c3)c3oc(c24)cc(=O)cc4
Decoy516	Inactive (Decoy)	NC(=[NH2+])c(cc1)ccc1NCc(n2)n(C)c(c23)ccc(c3)C(=O)N(c4ccccn4)CCC(=O)O[C@@H]5O[C@H](C(=O)[O-])[C@@H](O)[C@H](O)[C@H]5O
Decoy517	Inactive (Decoy)	CCOC(=O)c1sc(c(c1C)C(=O)OCC)N/N=C(C(=O)c2ccc([N+](=O)[O-])cc2)\C(=O)Nc3cccc(c3)OC
Decoy518	Inactive (Decoy)	CCNS(=O)(=O)c1ccc(C)c(c1)C(=O)OCC(=O)NNC(=O)c2ccccc2Cl
Decoy519	Inactive (Decoy)	COc1ccccc1/C=C/C(=O)NC(=S)Nc2ccc(cc2)S(=O)(=O)[N-]c3cc(C)on3
Decoy520	Inactive (Decoy)	CN(C)S(=O)(=O)c(cc1)ccc1C(=O)NCc(n2-c(cc3)ccc3OCC)nnc2SCC(=O)Nc4cccc(C)c4
Decoy521	Inactive (Decoy)	O[C@@H]1[C@@H](O)[C@H](O)[C@@H](C(=O)[O-])O[C@H]1OC(C)(C)c([nH+]c2CCC)c(C(=O)[O-])n2Cc3ccc(cc3)-c4ccccc4-c5nnn[nH]5
Decoy522	Inactive (Decoy)	CCOC(=O)Cc1csc(n1)NC(=O)CSc2nnc(n2C)Cc3csc(n3)N
Decoy523	Inactive (Decoy)	Cc1nnc(s1)SCC(=C2C(=O)NCC(C)C)CS[C@@H](N23)[C@H](C3=O)NC(=O)c4nn(C)c(C)c4Br
Decoy524	Inactive (Decoy)	O[C@@H]1[C@H](O)[C@H](O)[C@H](CO)O[C@H]1OC(=O)[C@](C)(CCC2)[C@@H](CC3)[C@]2(C)[C@@H]([C@]345)CC[C@@H](C4)[C@@](C5)(CO)O[C@@H]6O[C@@H](CO)[C@@H](O)[C@@H](O)[C@H]6O
Decoy525	Inactive (Decoy)	Clc(c1)cccc1C(=O)[C@@H](C)OC(=O)CCC(=O)Nc2ccc(cc2)C(=O)OCC(=O)c3cccc([N+](=O)[O-])c3
Decoy526	Inactive (Decoy)	c1cccc(c12)oc(=O)c(c2)C(=O)NCCCN3CC[NH+](CC3)CCCNC(=O)c(c4)c(=O)oc(c45)cccc5
Decoy527	Inactive (Decoy)	COc1cc(CCCO)cc(c12)[C@H](CO)[C@H](O2)c(ccc3OC)cc3O[C@@H]4O[C@@H](CO)[C@@H](O)[C@@H](O)[C@@H]4O
Decoy528	Inactive (Decoy)	CN(C)S(=O)(=O)c(cc1)ccc1C(=O)NCc(n2-c(c3)c(OC)ccc3OC)nnc2SCC(=O)Nc4ccc(F)cc4
Decoy529	Inactive (Decoy)	COC(=O)CNC(=O)c1ccc(cc1)NC(=O)c2nc(ncc2Cl)NCc3ccco3
Decoy530	Inactive (Decoy)	Cc1ccnc(n1)[N-]S(=O)(=O)c2ccc(cc2)NC(=O)c3cc([N+](=O)[O-])c(Cl)c([N+](=O)[O-])c3
Decoy531	Inactive (Decoy)	COc1ccc(cc1)C(=O)NCCc(nn2)n(c23)nc(cc3)SCC(=O)Nc4ccc(OC(F)(F)F)cc4
Decoy532	Inactive (Decoy)	O=S(=O)([O-])CCNC(=O)CNC(=O)CC[C@@H](C)[C@H]1CC[C@H]([C@@]12C)[C@H]3[C@H](C[C@@H]2O)[C@]4(C)[C@H](C[C@H]3O)C[C@H](O)CC4
Decoy533	Inactive (Decoy)	CCOC(=O)c(c(c12)CCC2)c(s1)NC(=O)[C@@H](C)Sc3nnc(n3C)CNC(=O)c4cc(OC)cc(c4)OC
Decoy534	Inactive (Decoy)	CCOc1ccc(cc1)S(=O)(=O)NC[C@@H](c2cccnc2)S(=O)(=O)c3ccc(cc3)OCC
Decoy535	Inactive (Decoy)	O[C@@H]1[C@@H](O)[C@H](O)[C@@H](CO)O[C@H]1OC(=O)[C@@]23[C@@H](CC(C)(C)CC2)C=4[C@@](C)(C[C@H]3O)[C@@]5(C)[C@H](CC4)[C@]6(C)[C@@H](CC5)[C@](C)(CO)[C@H](CC6)O[C@@H]7OC[C@H](O)[C@H](O)[C@H]7O
Decoy536	Inactive (Decoy)	O[C@@H]1[C@H](O)[C@H](O)[C@@H](O)O[C@@H]1COC(=O)[C@H](NC(=O)OC(C)(C)C)CSSC[C@@H](NC(=O)OC(C)(C)C)C(=O)OC[C@H]2O[C@H](O)[C@@H](O)[C@@H](O)[C@H]2O
Decoy537	Inactive (Decoy)	C1CCCN1S(=O)(=O)c2cc(ccc2OCC)[N-]S(=O)(=O)c(cc3)cc(c34)CC(=O)N4
Decoy538	Inactive (Decoy)	COc1ccccc1NS(=O)(=O)c2ccc([O-])c(c2)C(=O)OCC(=O)c(cc3)cc(c34)NC(=O)CO4
Decoy539	Inactive (Decoy)	CC1(C)NC(=O)N(C1=O)C[C@@H](O)COc2ccc(cc2)-c3ccc(cc3)OC[C@H](O)CN(C4=O)C(=O)NC4(C)C
Decoy540	Inactive (Decoy)	O=C(O)C[C@@H](C(=O)[O-])NC(=O)C[NH+](CC(=O)[O-])CC[NH+](CC(=O)[O-])CC(=O)N[C@H](C(=O)[O-])CC(=O)O
Decoy541	Inactive (Decoy)	O=[N+]([O-])c(c1)cc([N+](=O)[O-])cc1C(\[O-])=N\NC(=O)CCC(=O)NNC(=O)c2cc([N+](=O)[O-])cc([N+](=O)[O-])c2
Decoy542	Inactive (Decoy)	COc1ccc(cc1)[N-]S(=O)(=O)c2ccc(OC)c(c2)[N-]S(=O)(=O)c3ccc(C#N)cc3
Decoy543	Inactive (Decoy)	CCCNC(=O)C[NH+]1CCN(CC1)c(cc2C(=O)[O-])nc(c23)ccc(c3)NS(=O)(=O)c4cccs4
Decoy544	Inactive (Decoy)	NS(=O)(=O)c(cc1)ccc1\N=C([O-])\C(=C2C)[C@@H](c3ccco3)C(C#N)=C(N2)SCC(=O)Nc4ccc(F)cc4
Decoy545	Inactive (Decoy)	CC(=O)OC[C@@H]1O[C@H](n(c(=O)[nH]c2=O)c(c23)n[nH]n3)[C@@H](OC(=O)C)[C@H](OC(=O)C)[C@H]1OC(=O)C
Decoy546	Inactive (Decoy)	O=C([O-])CCCNC(=O)[C@H](C(=O)NCCCC(=O)O)NC(=O)CCSSCCNC(=O)CCCC[C@H](SC1)[C@H]([C@H]12)NC(=O)N2
Decoy547	Inactive (Decoy)	c1ccccc1[C@H](OC2)O[C@H]([C@@H]23)[C@@H]([C@H]([C@@H](O3)OC)NC(=O)C)O[C@@H]4O[C@H](COC(=O)C)[C@H](OC(=O)C)[C@H](OC(=O)C)[C@H]4OC(=O)C
Decoy548	Inactive (Decoy)	O=P([O-])([O-])CC[NH+]1CCCN(CC[P@@](=O)([O-])O)CC[NH+](CC[P@@](=O)([O-])O)CCCN(CC1)CC[P@](=O)([O-])O
Decoy549	Inactive (Decoy)	COc1ccc(CCC(=O)O)c([C@@H](C(=O)[O-])CC(=O)O)c1OS(=O)(=O)c2ccc(C)cc2
Decoy550	Inactive (Decoy)	COc1ccc(cc1)-n(c(=O)[nH]2)c(=O)c(c23)ccc(c3)[C@@H]4N[C@H](NO4)c5ccc(OC)c(c5)OC
Decoy551	Inactive (Decoy)	O=C([O-])C[C@@H](S1)C(=O)N/C1=N\N=C\c(cc2OCC)cc(Br)c2OS(=O)(=O)c3ccc(C)cc3
Decoy552	Inactive (Decoy)	CCOC(=O)c1ccc(cc1)/N=C2\S[C@H](C(=O)N2CCc3ccc(Cl)cc3)CC(=O)Nc4ccc(cc4)C(=O)OCC
Decoy553	Inactive (Decoy)	CCOC(=O)c1ccc(cc1)/N=C2\S[C@@H](C(=O)N2CCc3ccc(Cl)cc3)CC(=O)Nc4ccc(cc4)C(=O)OCC
Decoy554	Inactive (Decoy)	C1CCCc(s2)c1c(c23)c(=O)n(CC=C)c(n3)SCC(=O)Nc4sc(C(=O)OCC)c(C)c4C(=O)OCC
Decoy555	Inactive (Decoy)	O=S(=O)([O-])c1cc(S(=O)(=O)[O-])cc(c12)ccc(O)c2/N=N/c3ccc(cc3)[C@@H](C4CCCCC4)c5ccc(cc5)/N=N/c6ccc(O)cc6
Decoy556	Inactive (Decoy)	COc(c1)c(O)c(Br)cc1-c(c2-c(cc(Br)c3[O-])cc3OC)oc(c2[N+](=O)[O-])/C=N/NC(=O)C[N+](C)(C)C
Decoy557	Inactive (Decoy)	CCCCCCCCCCC/C=C/C(=O)N[C@@H]1[C@H](O)[C@H](O)[C@H](C[C@H](O)[C@H]2O[C@H]([C@@H](O)[C@H]2O)n3ccc(=O)[nH]c3=O)O[C@@H]1O[C@H]4O[C@@H](CO)[C@@H](O)[C@@H](O)[C@H]4NC(=O)C
Decoy558	Inactive (Decoy)	CCCCCCCCCCC/C=C/C(=O)N[C@H]1[C@H](O)[C@H](O)[C@H](C[C@H](O)[C@H]2O[C@H]([C@@H](O)[C@H]2O)n3ccc(=O)[nH]c3=O)O[C@@H]1O[C@H]4O[C@@H](CO)[C@@H](O)[C@@H](O)[C@H]4NC(=O)C
Decoy559	Inactive (Decoy)	COc1c(OC)cc(cc1OC)/C=N/Nc2nnc(n2N)SCC(=O)NCCc3ccc(Cl)cc3
Decoy560	Inactive (Decoy)	COc1ccc(cc1F)S(=O)(=O)[N-]c2ccc(cc2)S(=O)(=O)[N-]c3nc(C)cc(n3)C
Decoy561	Inactive (Decoy)	CC(=O)N[C@@H](C=O)C[C@H]([C@H](O)[C@H](O)CO)O[C@@H]1O[C@H](COC(=O)C)[C@H](OC(=O)C)[C@H](OC(=O)C)[C@H]1OC(=O)C
Decoy562	Inactive (Decoy)	C=CCOC(=O)c1sc(nc1C)NC(=O)[C@@H](C)n2c(N)nnc2SCc3ccccc3Cl
Decoy563	Inactive (Decoy)	Cc1ccc(c(Br)c1)Nc(cc(C)[nH+]2)c(c23)ccc(c3)C(F)(F)F
Decoy564	Inactive (Decoy)	CCCOc1ccc(cc1C)C(=O)C2=C([O-])C(=O)N(CCN3CCOCC3)[C@@H]2c4ccc(O)c(c4)OC
Decoy565	Inactive (Decoy)	O=[N+]([O-])c(c1)cccc1C(=O)N(CCC)[C@@H](c2ccc(O)cc2)C(=O)NCS(=O)(=O)c3ccc(C)cc3
Decoy566	Inactive (Decoy)	COc1ccccc1[C@H](O)CNC(=O)c2cc(ccc2O)[N-]S(=O)(=O)c3cccc([N+](=O)[O-])c3
Decoy567	Inactive (Decoy)	C1COCCN1C[C@H](O)Cc(c2=O)c([O-])n(C[C@H](O)C[NH+]3CCOCC3)c(=O)n2C[C@H](O)CN4CCOCC4
Decoy568	Inactive (Decoy)	C1COCC[NH+]1C[C@H](O)Cc(c2=O)c([O-])n(C[C@@H](O)CN3CCOCC3)c(=O)n2C[C@H](O)CN4CCOCC4
Decoy569	Inactive (Decoy)	CC(=O)O[C@@H](C1)[C@@](C)(O)[C@H]([C@@H]12)[C@@H](OC(=O)CC(C)C)OC=C2CO[C@H]3O[C@@H](CO)[C@@H](O)[C@@H](OC(=O)C)[C@H]3OC(=O)C
Decoy570	Inactive (Decoy)	Oc1ccc([N+](=O)[O-])cc1C(=O)N(CCC)[C@@H](\C=C\CCC)C(=O)NCS(=O)(=O)c2ccc(C)cc2
Decoy571	Inactive (Decoy)	COc1ccc(cc1)S(=O)(=O)NNC(=O)CCCCC(=O)NNS(=O)(=O)c2ccc(OC)cc2
Decoy572	Inactive (Decoy)	Oc(c1)c(O)ccc1C[C@H](C(=O)[O-])OC(=O)/C=C/c(ccc2O)c(c23)[C@H]([C@@H](O3)c4ccc(O)c(O)c4)C(=O)O[C@H](C(=O)[O-])Cc5ccc(O)c(O)c5
Decoy573	Inactive (Decoy)	COCCCNC(=O)C(=O)N/N=C/c1cc(I)c(c(c1)OC)OCC(=O)Nc2cccc(C(F)(F)F)c2
Decoy574	Inactive (Decoy)	c1cc(Cl)ccc1NCc(n2CC=C)nnc2S[C@@H](C)C(=O)N/N=C/c3ccc(s3)[N+](=O)[O-]
Decoy575	Inactive (Decoy)	Cc1ccc(cc1)S(=O)(=O)NNc2ncnc(c2[N+](=O)[O-])NNC(=O)c3ccccc3
Decoy576	Inactive (Decoy)	CCCn1c(O)nnc1SCC2=C(C(=O)OCC)[C@@H](NC(=O)N2)c3ccc(Cl)cc3
Decoy577	Inactive (Decoy)	Cc1ccc(cc1)S(=O)(=O)CNC(=O)[C@H](c2ccc([N+](=O)[O-])cc2)N(C(=O)CO)Cc3ccco3
Decoy578	Inactive (Decoy)	CCCCOc1ccc(cc1OCC)[C@@H]2C(=C([O-])C(=O)N2CC[NH+](C)C)C(=O)c(n3)c(C)n(c34)cccc4C
Decoy579	Inactive (Decoy)	COCCOCO/N=C(\[C@@H](C1)C)[C@@H](C)[C@@H](O)[C@](C)(O)[C@H](CC)OC(=O)[C@@H](C)[C@@H](O[C@H](C[C@@]2(C)OC)O[C@@H](C)[C@H]2O)[C@@H](C)[C@H]([C@]1(C)O)O[C@H]3O[C@@H](C)C[C@@H]([NH+](C)C)[C@H]3O
Decoy580	Inactive (Decoy)	COCCOCO/N=C(\[C@@H](C1)C)[C@@H](C)[C@@H](O)[C@@](C)(O)[C@@H](CC)OC(=O)[C@@H](C)[C@@H](O[C@H](C[C@@]2(C)OC)O[C@@H](C)[C@H]2O)[C@@H](C)[C@H]([C@]1(C)O)O[C@H]3O[C@@H](C)C[C@@H]([NH+](C)C)[C@H]3O
Decoy581	Inactive (Decoy)	COCCOCO/N=C(\[C@@H](C1)C)[C@H](C)[C@@H](O)[C@](C)(O)[C@@H](CC)OC(=O)[C@H](C)[C@@H](O[C@H](C[C@@]2(C)OC)O[C@@H](C)[C@H]2O)[C@H](C)[C@@H]([C@]1(C)O)O[C@H]3O[C@@H](C)C[C@@H]([NH+](C)C)[C@H]3O
Decoy582	Inactive (Decoy)	COCCOCO/N=C(\[C@@H](C1)C)[C@H](C)[C@@H](O)[C@](C)(O)[C@@H](CC)OC(=O)[C@H](C)[C@@H](O[C@H](C[C@]2(C)OC)O[C@@H](C)[C@H]2O)[C@H](C)[C@@H]([C@]1(C)O)O[C@H]3O[C@@H](C)C[C@@H]([NH+](C)C)[C@H]3O
Decoy583	Inactive (Decoy)	CC[N+]=1CCCc(c12)cc=3c(c2)Oc4c([NH+]3)cc5c(c4)N(C(C)(C)C=C5CS(=O)(=O)[O-])CCCC(=O)NCCCCCNC(=O)CCCC[C@H](SC6)[C@H]([C@H]67)NC(=O)N7
Decoy584	Inactive (Decoy)	COc1c(OC)cc(cc1OC)/C=N/Nc2nc(n[nH]2)SCC(=O)Nc3ccc(C)cc3C
Decoy585	Inactive (Decoy)	CCOC(=O)Cn1nnnc1[C@@H](CC)N(Cc2ccc(F)cc2)Cc(c3)c(=O)[nH]c(c34)cc5c(c4)OCCO5
Decoy586	Inactive (Decoy)	COc1ccc(cc1OC)CCNc(cc2)nn(c23)c(nn3)CCNS(=O)(=O)c4ccc(C)cc4
Decoy587	Inactive (Decoy)	CCOC(=O)CNC(=O)[C@@H](c1ccc(F)cc1)N(c2ccccc2F)C(=O)c3snc(C(=O)N)c3N
Decoy588	Inactive (Decoy)	c1cccc(c12)[N+](C)=C(C2(C)C)/C=C/C=C(C(C)(C)c(c34)cccc4)/N3CCCCC(=O)NCCOCCOCCNCCO[C@H]5O[C@@H](CO)[C@@H](O)[C@H](O)[C@@H]5O
Decoy589	Inactive (Decoy)	c1cccc(c12)[N+](C)=C(C2(C)C)/C=C/C=C(C(C)(C)c(c34)cccc4)/N3CCCCC(=O)NCCOCCOCCNCCO[C@H]5O[C@@H](CO)[C@@H](O)[C@H](O)[C@H]5O
Decoy590	Inactive (Decoy)	CC(=O)OC[C@@H](OC(=O)C)[C@H](OC(=O)C)[C@H](OC(=O)C)[C@H](OC(=O)C)[C@@H](S1)[NH2+][C@H](C(=O)[O-])C1(C)C
Decoy591	Inactive (Decoy)	c1cc(Cl)ccc1C(=O)NNC(=O)CSc2n[nH]c(n2)N/N=C/c3cc(Cl)ccc3[O-]
Decoy592	Inactive (Decoy)	Cc1cc(no1)[N-]S(=O)(=O)c2ccc(cc2)NC(=O)CCCCC(=O)Nc3ccc(cc3)S(=O)(=O)Nc4cc(C)on4
Decoy593	Inactive (Decoy)	CCOC(=O)c1[nH]c(C)c(c1C)C(=O)C2=C(O)C(=O)N(CCC[NH+](C)C)[C@@H]2c3cc(OC)c(OC)c(c3)OC
Decoy594	Inactive (Decoy)	Cc(c1)cccc1COc2c(Br)cc(cc2OCC)/C=N/NC(=O)c3nnn(-c4nonc4N)c3CSC5=NCCS5
Decoy595	Inactive (Decoy)	CCOC(=O)CNC(=O)CN1CCOCCOCCN(CC(=O)NCC(=O)OCC)CCOCCOCC1
Decoy596	Inactive (Decoy)	C1[C@H](C)/C(=N/O)[C@@H](C)[C@@H](O)[C@@](C)(O)[C@@H](CC)OC(=O)[C@H](C)[C@@H](O[C@H]([C@@H](C)[C@@H]2O)OC[C@@]2(C)OC)[C@@H](C)[C@H]([C@]1(C)O)O[C@H]3O[C@H](C)C[C@H](N(C)C)[C@H]3O
Decoy597	Inactive (Decoy)	Cc1cc(C)n(n1)CCCNC(=O)c(cc(=O)[nH]2)c(c23)cc(cc3)S(=O)(=O)N4CCOCC4
Decoy598	Inactive (Decoy)	CC(C)(C)c1cc(Br)cc(c1)[C@H](C(=O)[O-])CN(C(=O)CN)C(=O)c2cc(O)cc(c2)N=C3NCC(O)CN3
Decoy599	Inactive (Decoy)	COc1cc(cc([N+](=O)[O-])c1[O-])/C=N\NC(=O)N/N=C/c2cc(OC)c(O)c([N+](=O)[O-])c2
Decoy600	Inactive (Decoy)	C1COCCN1c(cc2OCC)c(OCC)cc2NC(=O)c(o3)c(c(c34)cccc4)CSc5ncn[nH]5
Decoy601	Inactive (Decoy)	NS(=O)(=O)c(cc1)ccc1NC(=O)CSc2nnc(n2CC=C)CCCN(C3=O)C(=O)c4cccc(c4c35)ccc5
Decoy602	Inactive (Decoy)	Cc1ccc(cc1)S(=O)(=O)NCC(=O)N/N=C/c2ccc(OC(=O)c3ccccc3)cc2OC(=O)c4ccccc4
Decoy603	Inactive (Decoy)	CCCCn(c(=O)[nH]c1=O)c(N)c1N(CCCCC)C(=O)Cn(c(=O)n(c2=O)CC)c(c23)cccc3
Decoy604	Inactive (Decoy)	CC[C@H](O1)C(=O)Nc(c12)cc(cc2)S(=O)(=O)N3CCN(CC3)C(=O)CNC(=O)c4cccs4
Decoy605	Inactive (Decoy)	O=C([O-])c(cc1)ccc1S(=O)(=O)[N-]c2cc(ccc2OC)S(=O)(=O)Nc3ccccc3OC
Decoy606	Inactive (Decoy)	COc1ccc(cc1OC)C[C@@H]2COC(=O)[C@@H]2Cc3ccc(c(c3)OC)O[C@@H]4O[C@H](CO)[C@@H](O)[C@H](O)[C@H]4O
Decoy607	Inactive (Decoy)	CC(=O)N[C@@H]1O[C@H](CO)[C@H]([C@H](O)[C@H]1O)O[C@@H]2O[C@H](CO)[C@H](O)[C@@H]([C@H]2O)O[C@@]3(C(=O)[O-])C[C@H](O)[C@@H](NC(=O)C)[C@@H](O3)[C@H](O)[C@H](O)CO
Decoy608	Inactive (Decoy)	c1cccc(c12)N(CC)C(=O)[C@@](O2)(C)C(=O)Nc3ccc(cc3)S(=O)(=O)[N-]c4nccs4
Decoy609	Inactive (Decoy)	CCOC(=O)Cn1nnnc1[C@@H](CC)[NH+](CCc2cccc(C)c2)Cc(c3)c(=O)[nH]c(c34)ccc(c4)OCC
Decoy610	Inactive (Decoy)	o1cccc1CNS(=O)(=O)c(ccc2C)cc2C(=O)NNC(=O)c3nn(cc3[O-])-c4ccccc4
Decoy611	Inactive (Decoy)	OC/C=C(C)\CC[C@@H]1C(=C)CC[C@H]([C@@]12C)[C@@](C)([C@@H](O)CC2)CO[C@H]3O[C@H]([C@@H](O)[C@@H](O)[C@H]3O)CO[C@H]4O[C@@H](CO)[C@@H](O)[C@H]4O
Decoy612	Inactive (Decoy)	OC/C=C(C)\CC[C@H]1C(=C)CC[C@H]([C@@]12C)[C@@](C)([C@@H](O)CC2)CO[C@H]3O[C@H]([C@@H](O)[C@@H](O)[C@H]3O)CO[C@H]4O[C@@H](CO)[C@@H](O)[C@H]4O
Decoy613	Inactive (Decoy)	O=C([O-])c1cccc(c1)NC(=O)[C@@H]2C[C@@H](CN2)SS[C@@H]3CN[C@@H](C3)C(=O)Nc4cccc(C(=O)[O-])c4
Decoy614	Inactive (Decoy)	Cc1ccc(cc1)S(=O)(=O)CNC(=O)[C@@H](c(cc2)cc(c23)OCO3)N(C)C(=O)c4cccc(O)c4[O-]
Decoy615	Inactive (Decoy)	COc1cc([N+](=O)[O-])ccc1NC(=O)C[C@H]2N=C(N=C2[O-])N/C(N)=N/c3ccccc3C
Decoy616	Inactive (Decoy)	COCCn1nnnc1[C@H](CC)[NH+](CCc2ccc(OC)c(c2)OC)Cc(c3)c(=O)[nH]c(c34)cc(C)cc4C
Decoy617	Inactive (Decoy)	CCOC(=O)c1c(C)oc(c1C(=O)OCC)NC(=O)[C@@H](CC)n2c(N)nnc2SCC(=O)OC
Decoy618	Inactive (Decoy)	n1cccn1C[C@H](C)CNC(=O)Nc(ccc2C)cc2NC(=O)NC[C@H](C)Cn3cccn3
Decoy619	Inactive (Decoy)	Cn1nc(C)c(c12)c(cc(n2)C)C(=O)Nc(ccc3OC)cc3[N-]S(=O)(=O)c4ccc(F)cc4
Decoy620	Inactive (Decoy)	OC[C@@H](O)CN(C[C@H](O)CO)c1ccc(cc1)Cc2ccc(cc2)N(C[C@H](O)CO)C[C@@H](O)CO
Decoy621	Inactive (Decoy)	c1cc(O)ccc1C[C@@](O)([C@H](C)O)C(=O)O[C@@H](C)[C@@](O)(Cc2ccc(O)cc2)C(=O)OCc3ccc(cc3)O[C@H]4O[C@@H](CO)[C@@H](O)[C@@H](O)[C@H]4O
Decoy622	Inactive (Decoy)	CC(=O)O[C@H]1[C@H](OC(=O)C)[C@@H](OC(=O)C)[C@@H](O[C@H]1C(=O)OC)O[C@H](CC2)C[C@@H]([C@]23C)CC[C@H]4[C@H]3C(=O)C[C@@]5(C)[C@@H]4CC[C@H]5/C(COC(=O)C)=N/NC(=O)N
Decoy623	Inactive (Decoy)	COCCN(CCOC)S(=O)(=O)c1ccc(cc1)C(=O)Nc2sccc2C(=O)NN(C)C
Decoy624	Inactive (Decoy)	n1[nH]ncc1SCC(=O)Nc2ccc(c(O)c2)-c(n3)sc(c34)cc(cc4)NC(=O)CSc5cn[nH]n5
Decoy625	Inactive (Decoy)	COC(=O)c1ccc(cc1)NC(=O)CSc(n2)sc(n23)nnc3SCC(=O)Nc4ccc(cc4)C(=O)OC
Decoy626	Inactive (Decoy)	CNC(=O)[C@H](CC(C)C)NC(=O)[C@H](Cc1c[nH]cn1)NC(=O)[C@@H](C)NC(=O)[C@H](C(C)C)NC(=O)[C@H](C)NC(=O)[C@H](Cc(c[nH]2)c(c23)cccc3)NC(=O)[C@@H](NC(=O)C(C)C)Cc4c[nH+]c[nH]4
Decoy627	Inactive (Decoy)	CCCCCCCCCC(=O)O[C@@H]1[C@H](O[C@@H](CO)[C@@H](OC(=O)C(C)C)[C@H]1OC(=O)C(C)C)O[C@@]2(CO)O[C@@H](CO)[C@@H](O)[C@H]2OC(=O)C(C)C
Decoy628	Inactive (Decoy)	COc1c(OC)cc(cc1OC)C(=O)NCc2nnc(n2-c3cccc(C)c3)SCC(=O)Nc4ccc(F)cc4
Decoy629	Inactive (Decoy)	Cc1ccc(cc1)S(=O)(=O)[N-][C@](C(F)(F)F)(C(=O)N2)c(c23)c(=O)nc([O-])n3-c4ccccc4
Decoy630	Inactive (Decoy)	COC(=O)c(c1)c(C(=O)OC)cc(c12)OCCOCCOCC[NH+](CCOCCOCCO2)Cc3cn(nn3)CCOCCOCCO
Decoy631	Inactive (Decoy)	CCOCCOc1ccccc1C(=O)N/C([S-])=N\NC(=O)COc2ccc([N+](=O)[O-])cc2
Decoy632	Inactive (Decoy)	CCN(CC)C(=O)c1sc(c(c1C)C(=O)OC)NC(=O)CCSCCC(=O)Nc2sc(C(=O)N(CC)CC)c(C)c2C(=O)OC
Decoy633	Inactive (Decoy)	CC(=O)O[C@@H]1[C@@H](OC(=O)C)[C@H](OC(=O)C)[C@H](O[C@H]1C(=O)OC)OCC(=O)[C@@](O)(CC2)[C@@](C)(C[C@@H]([C@H]34)O)[C@H]2[C@H]3CCC([C@]45C)=CC(=O)CC5
Decoy634	Inactive (Decoy)	CC(=O)O[C@@H]1[C@@H](OC(=O)C)[C@H](OC(=O)C)[C@H](O[C@@H]1C(=O)OC)OCC(=O)[C@@](O)(CC2)[C@@](C)(C[C@@H]([C@H]34)O)[C@@H]2[C@H]3CCC([C@]45C)=CC(=O)C=C5
Decoy635	Inactive (Decoy)	c1cc(N)ccc1\N=N\c(cc2OC)c(C)cc2/N=N/c(c(S(=O)(=O)[O-])c3)c(O)c(c34)cc(N)cc4
Decoy636	Inactive (Decoy)	OC[C@@H](O)[C@@H](O)[C@H](O1)[C@H](NC(=O)C)[C@@H](O)C[C@]1(C(=O)[O-])O[C@H]2[C@@H](O)[C@@H](CO)O[C@H]([C@@H]2O)O[C@@H]3[C@@H](CO)O[C@@H](O)[C@@H]([C@H]3O)NC(=O)C
Decoy637	Inactive (Decoy)	OC[C@@H](O)[C@@H](O)[C@H](O1)[C@@H](NC(=O)C)[C@@H](O)C[C@]1(C(=O)[O-])O[C@H]2[C@@H](O)[C@@H](CO)O[C@H]([C@@H]2O)O[C@@H]3[C@@H](CO)O[C@@H](O)[C@@H]([C@H]3O)NC(=O)C
Decoy638	Inactive (Decoy)	CC(=O)N[C@H]1[C@@H](O)O[C@H](CO)[C@H]([C@@H]1O)O[C@@H]2O[C@H](CO)[C@H](O)[C@@H]([C@H]2O)O[C@]3(C(=O)[O-])C[C@H](O)[C@@H](NC(=O)C)[C@@H](O3)[C@H](O)[C@H](O)CO
Decoy639	Inactive (Decoy)	COc1cc([N+](=O)[O-])cc(c1O)/C=N/NC(=O)CSc2nnc(n2C)-c3cccc(Br)c3
Decoy640	Inactive (Decoy)	[S-]CCNC(=O)CCNC(=O)[C@@H](O)C(C)(C)CO[P@](=O)([O-])O[P@](=O)([O-])OC[C@H]1O[C@H]([C@@H](O)[C@H]1O)n(cn2)c(c23)ncnc3N
Decoy641	Inactive (Decoy)	COc1cc([O-])cc(C)c1C(=O)O[C@@H]2[C@@H](CO)O[C@@H]([C@H](O)[C@H]2O)OC3[C@@H](O)[C@@H](O)C(O)[C@@H](O)[C@@H]3O
Decoy642	Inactive (Decoy)	Cc1nn(C)c(C)c1CCCN(C)c2ccc(cc2C(=O)[O-])NS(=O)(=O)c3ccc(C(C)C)cc3
Decoy643	Inactive (Decoy)	CC(=O)OC[C@H]1O[C@H]([C@@H](OC(=O)C)[C@H]([C@@H]1O)OC(=O)C)O[C@@]2(CO)O[C@@H](CO)[C@@H](OC(=O)C)[C@H]2OC(=O)C
Decoy644	Inactive (Decoy)	CCOC(=O)C1=C(SC)S[C@H](N=C1[NH-])/C(C(=O)OCC)=C2/NN=C(O2)c3ccccc3
Decoy645	Inactive (Decoy)	CCOc1ccc(cc1OCC)[C@@H]2C(C(=O)c3ccc(Cl)cc3)=C([O-])C(=O)N2CCCn4ccnc4
Decoy646	Inactive (Decoy)	CCCNC(=O)C[NH+]1CCN(CC1)c(cc2C(=O)[O-])[nH+]c(c23)ccc(c3)[N-]S(=O)(=O)c4cccc(C)c4
Decoy647	Inactive (Decoy)	O1CCOc(c12)cc(cc2)C(=O)C([C@H]3c(cc4OC)cc(Br)c4O)=C(O)C(=O)N3CCCn5cc[nH+]c5
Decoy648	Inactive (Decoy)	OCCN(CCO)C(=N1)N=C(N2CCCCC2)[C@H]([C@H]13)N=C(N(CCO)CCO)N=C3N4CCCCC4
Decoy649	Inactive (Decoy)	CC[C@@H](C)[C@H](C(=O)[O-])NC(=O)CNC(=O)CCc(c1C)c(=O)oc(c12)c(C)c3c(c2)c(C)co3
Decoy650	Inactive (Decoy)	CC[C@H](C)[C@H](C(=O)[O-])NC(=O)CNC(=O)CCc(c1C)c(=O)oc(c12)c(C)c3c(c2)c(C)co3
Decoy651	Inactive (Decoy)	COc1cc(c(OC)cc1Cl)NC(=S)/N=C(\NCCc2c[nH]cn2)Nc3nc(C)cc(n3)C
Decoy652	Inactive (Decoy)	O=C([O-])C[NH+](CC(=O)[O-])CC(=C1)C(=O)C=C([C@H]1[C@@]23c4c(C(O3)=O)cccc4)Oc5c2cc(c(c5)O)C[NH+](CC(=O)[O-])CC(=O)[O-]
Decoy653	Inactive (Decoy)	Cc1ccc(cc1)S(=O)(=O)NCCN(S(=O)(=O)c2ccc(C)cc2)CCN(S(=O)(=O)c3ccc(C)cc3)CCNS(=O)(=O)c4ccc(C)cc4
Decoy654	Inactive (Decoy)	CCOC(=O)c1sc(nc1C)Nc2ccc(cc2)NC(=O)C[C@H](C(=O)[O-])NCCOC
Decoy655	Inactive (Decoy)	NCCNC(=O)Cc1ccc(cc1)NC(=O)Cc2ccc(cc2)Nc(ncn3)c(c34)ncn4[C@@H]5O[C@H](CO)[C@@H](O)[C@H]5O
Decoy656	Inactive (Decoy)	O=S1(=O)CC[C@@H](C1)N(CCO)C(=O)NCCCCCCNC(=O)N(CCO)[C@@H](C2)CCS2(=O)=O
Decoy657	Inactive (Decoy)	CC[C@@H](O)[C@@](C)(O)/C=C(\C)C(=O)[C@H](C)C[C@@](C)(OC)[C@H](O[C@@H]1O[C@H](C)C[C@H](N(C)C)[C@H]1O)[C@@H](C)[C@@H]([C@@H](C)C(=O)[O-])O[C@@H](C[C@@]2(C)OC)O[C@@H](C)[C@@H]2O
Decoy658	Inactive (Decoy)	FC(F)(F)C(F)(F)C(F)(F)O[C@@](F)(C(F)(F)F)C(F)(F)O[C@@](F)(C(F)(F)F)C(=O)Nc1ccc([N+](=O)[O-])cc1[N+](=O)[O-]
Decoy659	Inactive (Decoy)	COc1cc(ncn1)NS(=O)(=O)c2ccc(cc2)NC(=S)NC(=O)/C=C/c(ccc3)c(c34)cccc4
Decoy660	Inactive (Decoy)	CC(=O)O[C@H]1[C@H](O)[C@H](CO)O[C@@H]([C@@H]1O)O[C@@H](/C=N\N2CCOCC2)[C@@H](CO)O[C@H](O)/C=N/N3CCOCC3
Decoy661	Inactive (Decoy)	COc1ccc(cc1)-c(cc2=O)oc(c23)cc(c(c3O)OC)O[C@@H]4O[C@@H]([C@@H](O)[C@H](O)[C@H]4O)CO[C@@H]5O[C@@H](C)[C@H](O)[C@@H](O)[C@H]5O
Decoy662	Inactive (Decoy)	C=C[C@@](C)(O)CC/C=C(\C)C(=O)O[C@@H]1[C@@H](O)[C@H](O[C@@](C)(C=C)CC/C=C(\C)C(=O)[O-])O[C@@H]([C@H]1O)COC(=O)/C(C)=C/CC[C@@](C)(O)C=C
Decoy663	Inactive (Decoy)	C1CCCC1C(=O)N(CCOC)C/C([O-])=N/c2nc(-c3ccc(Cl)cc3)cn2-c4ccc(OC)cc4
Decoy664	Inactive (Decoy)	OC[C@@H](O)[C@@H](O)[C@H](O1)[C@H](NC(=O)C)[C@@H](O)C[C@@]1(C(=O)[O-])O[C@H]2[C@@H](O)[C@@H](CO)O[C@H]([C@@H]2O)O[C@H]([C@H](O)CO)[C@H](O)[C@@H](O)C=O
Decoy665	Inactive (Decoy)	COc1ccc(cc1OC)C(=O)Nc2ccc(cc2)S(=O)(=O)c3ccc(cc3)NC(=O)c4ccc(OC)c(c4)OC
Decoy666	Inactive (Decoy)	[nH+]1c(N)nc(N)c(c12)nc(cn2)CN(C)c3ccc(cc3)C(=O)N[C@@H](C(=O)[O-])CCC(=O)NCCNC(=O)CCCC[C@H](SC4)[C@H]([C@H]45)NC(=O)N5
Decoy667	Inactive (Decoy)	c1ccccc1C(=O)C(=C(/[O-])OCC)/C(=N\[H])/[N-]/C(N)=N\c(nc2C)nc(c23)ccc(c3)OC
Decoy668	Inactive (Decoy)	n1cccnc1NS(=O)(=O)c(cc2)ccc2NC(=O)c3cccc(n3)C(=O)Nc4ccc(cc4)S(=O)(=O)Nc5ncccn5
Decoy669	Inactive (Decoy)	COC(=O)c1ccc(cc1)S(=O)(=O)N(CCCO)Cc(c2)c(=O)[nH]c(c23)cc4c(c3)OCCO4
Decoy670	Inactive (Decoy)	Cc1ccc(cc1)N2C(=O)NC(=O)/C(C2=O)=C\c3cc(C)n(c3C)-c4cc(C(=O)[O-])cc(C(=O)[O-])c4
Decoy671	Inactive (Decoy)	O=[N+]([O-])c(cc1)ccc1C(=O)Nc(s2)c(C(=O)OCC)c(c23)ccc(Br)c3OCCN(CC)CC
Decoy672	Inactive (Decoy)	c1ccccc1C(=O)OC[C@H](O[C@H]2n(c(=O)n3)ncc3N)[C@H](OC(=O)c4ccccc4)[C@@H]2OC(=O)c5ccccc5
Decoy673	Inactive (Decoy)	CCOC(=O)C(C(=O)OCC)Sc1nc(N)c(c(=O)[nH]1)NC(=O)c2ccc(Br)o2
Decoy674	Inactive (Decoy)	Cc1cccn(c12)c(C)c(n2)C(=O)C([C@@H]3c(cc4OC)ccc4O)=C(O)C(=O)N3CCC[NH+]5CCOCC5
Decoy675	Inactive (Decoy)	CN(C)S(=O)(=O)c(c1C)cc(cc1C)C(=O)Nc2ccc(cc2)S(=O)(=O)[N-]c3ncccn3
Decoy676	Inactive (Decoy)	COc1c(OC)cc(cc1OC)/C=N/Nc2nc(n[nH]2)SCC(=O)Nc3cc(F)ccc3C
Decoy677	Inactive (Decoy)	CCOC(=O)c1ccc(cc1)N2C(=O)[C@H](N(C2=S)CCc3cc[nH+]cc3)CC(=O)Nc4ccc(cc4)OCC
Decoy678	Inactive (Decoy)	COc1ccc(Cl)cc1N/C(N)=N\c2nc(cc(=O)[nH]2)CSc3nnnn3-c4ccccc4
Decoy679	Inactive (Decoy)	C1COCCN1C[C@@H](O)Cc(c2=O)c([O-])n(C[C@@H](O)CN3CCOCC3)c(=O)n2C[C@H](O)CN4CCOCC4
Decoy680	Inactive (Decoy)	C1COCCN1C[C@@H](O)Cc(c2=O)c([O-])n(C[C@H](O)CN3CCOCC3)c(=O)n2C[C@H](O)CN4CCOCC4
Decoy681	Inactive (Decoy)	CSc1cccc(c1)NC(=O)C[C@@H]2SC(=NC2=O)N[C@H](c3cccs3)c4c([O-])[nH]c(=O)[nH]c4=O
Decoy682	Inactive (Decoy)	c1cc(F)ccc1[C@]2(CCCC)NC(=O)N(C2=O)CC(=O)Nc3ccc(cc3)S(=O)(=O)N(CC)CC
Decoy683	Inactive (Decoy)	Cc1ccc(cc1)S(=O)(=O)n(c(c23)cccc3)cc2/C=N\N=C4/NC(=O)[C@@H](S4)CC(=O)[O-]
Decoy684	Inactive (Decoy)	CCN(CC)S(=O)(=O)c1ccc(cc1)NC(=O)CSc2n[nH]c(n2)NN=C3CCCC3
Decoy685	Inactive (Decoy)	OC[C@@]1(O)CO[C@@H]([C@@H]1O)OC[C@H]2O[C@H]([C@@H]([C@@H](O)[C@@H]2O)O[C@H]([C@@H]3O)OC[C@]3(O)CO)O[C@@H](CCc4ccc(O)cc4)CCCCc5ccc(O)cc5
Decoy686	Inactive (Decoy)	O[C@@H]1[C@H](O)[C@H](O)CO[C@@H]1OC[C@@H]([C@@H](O)[C@@H](O)[C@H]2O)O[C@@H]2OCC(=C)[C@@H](C3)Oc(c34)ccc5c4O[C@H]6[C@H](C5=O)c7c(OC6)cc(OC)c(c7)OC
Decoy687	Inactive (Decoy)	COc1ccc(cc1OC)CCN(C(=O)NC=2[O-])C(C23)=NC(=O)[C@]3(C(F)(F)F)[N-]S(=O)(=O)c4nnc(s4)NC(=O)C
Decoy688	Inactive (Decoy)	O=C(O)C(\C)=C\[C@@H](O)CC(\C)=C\CCC(\C)=C\CC[C@](C)(C=C)O[C@@H]1O[C@H](CO)[C@@H](O)[C@H](O)[C@H]1O[C@@H]2O[C@H](CO)[C@@H](O)[C@H](O)[C@H]2O
Decoy689	Inactive (Decoy)	O=C(O)C(\C)=C\[C@@H](O)CC(\C)=C\CCC(\C)=C\CC[C@@](C)(C=C)O[C@@H]1O[C@H](CO)[C@@H](O)[C@H](O)[C@H]1O[C@@H]2O[C@H](CO)[C@@H](O)[C@H](O)[C@H]2O
Decoy690	Inactive (Decoy)	COc1ccc([N+](=O)[O-])cc1NC(=S)N[C@H](C(Cl)(Cl)Cl)NC(=O)c2ccco2
Decoy691	Inactive (Decoy)	C=C[C@@](C)(O)CC/C=C(\C)C(=O)O[C@H]([C@H](O1)[C@]12C)[C@@]3(O)[C@@H]2[C@@H](OC=C3)O[C@@H]4O[C@H](CO)[C@@H](O)[C@H](O)[C@H]4O
Decoy692	Inactive (Decoy)	c1cc(F)ccc1C(=O)CCCN(CC2)CCC2(c3ccc(Cl)cc3)O[C@@H]4O[C@H](C(=O)[O-])[C@@H](O)[C@H](O)[C@H]4O
Decoy693	Inactive (Decoy)	COc1ccccc1[N-]S(=O)(=O)c2cccc(c2)C(=O)NNC(=O)c(c3)c(=O)[nH]c(c34)cccc4
Decoy694	Inactive (Decoy)	COc1ccc(c(C(=O)[O-])c1OC)/C=N\N=C2/NC(=O)[C@H](S2)CC(=O)Nc3ccc([N+](=O)[O-])cc3
Decoy695	Inactive (Decoy)	COc(c1)c(OC)c(OC)cc1-c(n[nH]2)c(c23)[C@H](C(C#N)=C(O3)[NH3+])c(cc4OC)ccc4OC(=O)N5CCOCC5
Decoy696	Inactive (Decoy)	Cc1cc(C)n(n1)Cc2ccc(cc2)NC(=S)Nc3ccc(cc3)S(=O)(=O)Nc4ncccn4
Decoy697	Inactive (Decoy)	CC(=O)Nc1ccc(cc1)S(=O)(=O)[N-][C@@](C(F)(F)F)(C(=O)N=2)C(C23)=C([O-])N=C([S-])N3Cc4ccco4
Decoy698	Inactive (Decoy)	COc(c1)c(OC)cc(c12)[nH]c(=O)c(c2)CN(Cc3ccc(C)cc3)[C@H](CC)c4nnnn4C[C@H]5CCCO5
Decoy699	Inactive (Decoy)	O[C@H]1[C@H](O)[C@H](O)[C@H](CO)O[C@@H]1O[C@@H]([C@@H]2C=C)OC=C(C(=O)OC)[C@H]2CCOC(=O)c3cc([O-])c(O)c(O)c3
Decoy700	Inactive (Decoy)	O[C@@H]1[C@H](O)[C@H](O)[C@H](CO)O[C@@H]1O[C@@H]([C@@H]2C=C)OC=C(C(=O)OC)[C@H]2CCOC(=O)c3cc([O-])c(O)c(O)c3
Decoy701	Inactive (Decoy)	O=C[C@H](O)[C@@H](O)[C@H](O)[C@@H](CO)O[P@@](=O)(O[P@@](=O)([O-])O)OC[C@H]1O[C@H]([C@H](O)[C@@H]1O)n2ccc(=O)[nH]c2=O
Decoy702	Inactive (Decoy)	Cc1cc(no1)NS(=O)(=O)c2ccc(cc2)NC(=O)CCC(=O)Nc3ccc(cc3)S(=O)(=O)Nc4cc(C)on4
Decoy703	Inactive (Decoy)	CCN(CC)c1ccc(c(O)c1)/C=N/NC(=O)CSc2nnc(-c3cc(OC)c(OC)c(c3)OC)n2-c4ccccc4
Decoy704	Inactive (Decoy)	CCOC(=O)c1ccc(cc1)NC(=O)CSc(cc2)nn(c23)c(nn3)CCNS(=O)(=O)c4ccc(OC)cc4
Decoy705	Inactive (Decoy)	CCOC(=O)C1=C(C)NC(=O)N[C@H]1c2cc(OC)c(cc2Br)OCC(=O)Nc3ccc(C)cc3
Decoy706	Inactive (Decoy)	COc1cc(ccc1O)/C=C/C(=O)O[C@H]([C@]2(CO)O[C@H]3O[C@H](CO)[C@@H](O)[C@H](O)[C@H]3O)[C@H](O)[C@H](O2)COC(=O)/C=C/c4ccc(O)cc4
Decoy707	Inactive (Decoy)	COc1ccccc1OCC[NH2+]C[C@@H](O)CN(CCOc2ccccc2OC)C[C@H](O)COc(ccc3)c(c34)c5c([nH]4)cccc5
Decoy708	Inactive (Decoy)	COc1ccccc1OCC[NH2+]C[C@H](O)CN(CCOc2ccccc2OC)C[C@H](O)COc(ccc3)c(c34)c5c([nH]4)cccc5
Decoy709	Inactive (Decoy)	COc1ccc(cc1)[N-]S(=O)(=O)c2cccc(c2)[N-]S(=O)(=O)c3cccc([N+](=O)[O-])c3
Decoy710	Inactive (Decoy)	CCN(CC)c1ccc(cc1)/C=N/NC(=O)CN(S(=O)(=O)c2ccc(C)c([N+](=O)[O-])c2)c3cc(Cl)ccc3OC
Decoy711	Inactive (Decoy)	COC(=O)c1[nH]c(C)c(c1C)C(=O)C2=C([O-])C(=O)N([C@@H]2c3cc(OC)c(OC)c(c3)OC)CCCN4CCOCC4
Decoy712	Inactive (Decoy)	O=c1[nH]c(=O)n(CC(C)C)c(N)c1N(CCOC)C(=O)COc2cc(Cl)c(Cl)cc2Cl
Decoy713	Inactive (Decoy)	COc1ccc(cc1OC)CCNC(=O)CN(c2ccc(F)cc2)S(=O)(=O)c3ccc(OC)c(c3)OC
Decoy714	Inactive (Decoy)	C1COCC[NH+]1CCNc(nc(n23)c(C)ccc2)c(c3=O)/C=C4\SC(=S)N(C4=O)CCCCCC(=O)O
Decoy715	Inactive (Decoy)	COc1cc(ccc1O)C[C@H]2CO[C@H](c3ccc(O)c(c3)OC)[C@@H]2CO[C@H]4O[C@@H](CO)[C@@H](O)[C@@H](O)[C@H]4O
Decoy716	Inactive (Decoy)	COc1c(OC)cc(cc1OC)-n2c([O-])c(c([O-])nc2=S)[C@@H](OC3=O)c(c34)ccc(OC)c4OC
Decoy717	Inactive (Decoy)	COc1cc(O)c(C(=O)C)c(c1)O[C@@H]2O[C@H]([C@@H](O)[C@@H](O)[C@H]2O)CO[C@H]3O[C@@H](CO)[C@@H](O)[C@@H](O)[C@H]3O
Decoy718	Inactive (Decoy)	c1cnccc1-c2nnc(n2N)SCC(=O)N/N=C/c3ccccc3OCc4ccccc4Cl
Decoy719	Inactive (Decoy)	Oc1ccc(O)c(c12)C(=O)C(OC)=C(C2=O)S[C@@H]3O[C@H](COC(=O)C)[C@@H](OC(=O)C)[C@H](OC(=O)C)[C@H]3OC(=O)C
Decoy720	Inactive (Decoy)	O=C(O)CCCCCNC(=O)[C@H]([C@@H](C)CC)NC(=O)CNC(=O)CCc(c1C)c(=O)oc(c12)c(C)c3c(c2)c(C)c(o3)C
Decoy721	Inactive (Decoy)	CCOc1ccc(cc1)NC(=O)CSC2=C(C#N)[C@H](c3ccco3)C(=C(C)N2)C(=O)Nc4ccc(OC)cc4
Decoy722	Inactive (Decoy)	CCOC(=O)c(c(c12)CCC2)c(s1)NC(=O)CSc3nnc(n3C)CNC(=O)c4ccco4
Decoy723	Inactive (Decoy)	CCCCn1c(N)c(c(=O)[nH]c1=O)N(CCOC)C(=O)CSc(n2)sc(c23)cccc3
Decoy724	Inactive (Decoy)	COc1ccccc1CNC(=O)C[C@@H]2[C@H](O)CC[C@@H]([C@]23C)[C@](C)(CO)[C@@H](CC3)OC(=O)Nc4cc(OC)c(OC)c(c4)OC
Decoy725	Inactive (Decoy)	COc1ccccc1NS(=O)(=O)c2cccc(c2)C(=O)NNC(=O)CCn3c(C)csc3=O
Decoy726	Inactive (Decoy)	CCN(CC)S(=O)(=O)c1cccc(c1)-c2nnc(n2N)SCC(=O)Nc3cc(C)cc(C)c3
Decoy727	Inactive (Decoy)	CC(=O)Nc1ccc(cc1)S(=O)(=O)N(CCN2CCOCC2)CC(=O)N(Cc(cc3)cc(c34)OCO4)Cc5ccc(o5)C
Decoy728	Inactive (Decoy)	COc1ccc(cc1OC)CCN(C2=O)C(=O)[C@H]([C@H](N3)Cc4ccc(O)c(O)c4)[C@@H]2[C@]35c6c(NC5=O)ccc(Cl)c6
Decoy729	Inactive (Decoy)	CCOC(=O)c1ccc(cc1)NC(=O)c2cc([N+](=O)[O-])ccc2NC(=O)CNCc(cc3)cc(c34)OCO4
Decoy730	Inactive (Decoy)	Clc1c(Cl)c(Cl)ccc1[C@H](C)[NH2+][C@H](C)c2ccc(Cl)s2
Decoy731	Inactive (Decoy)	CCCOC(=O)c1ccc(cc1)OCC(=O)N/N=C(/[S-])NC(=O)c2ccccc2[N+](=O)[O-]
Decoy732	Inactive (Decoy)	C=C1NC(=O)[C@@H]([C@@H](C)O)NC(=O)[C@@H](C(C)C)NC(=O)[C@@H](C)[C@@H](O)[C@H](C)[C@H](OC1=O)CCCCCCCCC
Decoy733	Inactive (Decoy)	CCOc1ccc(cc1)NC(=O)CCC(=O)NNC(=S)NC(=O)c2cc([N+](=O)[O-])cc([N+](=O)[O-])c2
Decoy734	Inactive (Decoy)	O[C@@H]1[C@H](O)[C@H](O)O[C@H](CO)[C@H]1OCC(NC(=O)c2ccc(cc2)[C@@]3(C(F)(F)F)N=[NH+]3)CO[C@@H]4[C@@H](CO)O[C@H](O)[C@@H](O)[C@H]4O
Decoy735	Inactive (Decoy)	CCOC(=O)CNC(=O)[C@H](c1ccc(OC)cc1)N(c2cccc(C)c2)C(=O)c3snc(C(=O)N)c3N
Decoy736	Inactive (Decoy)	COc1cccc(c1OC)/C=N/NC(=O)[C@H](C)Sc2nnc(s2)S[C@H](C)C(=O)N/N=C/c3cccc(OC)c3OC
Decoy737	Inactive (Decoy)	COc1cc(cc(c1)OC)CNC(=O)CSc2n[nH]c(n2)N/N=C/c3cc(OC)c(O)cc3[N+](=O)[O-]
Decoy738	Inactive (Decoy)	COc1ccc(cc1)OC[C@@H](O)Cn2c(C)c(C#N)c(=O)n(c2=O)C[C@@H](O)COc3ccc(OC)cc3
Decoy739	Inactive (Decoy)	O=C([O-])C[NH+](CC(=O)[O-])Cc(c1)c([O-])cc(c1[C@]23c4c(C(O3)=O)cccc4)Oc5c2cc(c(c5)O)C[NH+](CC(=O)[O-])CC(=O)[O-]
Decoy740	Inactive (Decoy)	Clc(c1)cccc1C(=O)N[C@](C(F)(F)F)(C(=O)OCC)Nc2ccc(cc2)S(=O)(=O)Nc3cc(C)nc(n3)C
Decoy741	Inactive (Decoy)	COc1ccc([N+](=O)[O-])cc1N(S(=O)(=O)c2ccccc2)C[C@H](O)CN(Cc3ccccc3)Cc4ccccc4
Decoy742	Inactive (Decoy)	CC(=O)O[C@H]1[C@@H](O)[C@H](CO)O[C@@H]([C@@H]1O)O[C@@H](C/[NH+]=C/c(c(O)cc2O)c(c23)cccc3)[C@@H](CO)O[C@H](O)C/N=C/c(c(O)cc4O)c(c45)cccc5
Decoy743	Inactive (Decoy)	c1ccccc1[C@]2(CC)NC(=O)N(C2=O)CC(=O)Nc3ccc(cc3)S(=O)(=O)[N-]c4ncccn4
Decoy744	Inactive (Decoy)	CCN(CC)S(=O)(=O)c1ccc(cc1)NC(=O)CCCCCCCC(=O)Nc2ccc(cc2)S(=O)(=O)N(CC)CC
Decoy745	Inactive (Decoy)	CCOC(=O)C1=C(C)NC(=O)N[C@H]1c2ccc(c(c2)OC)OCC(=O)N/N=C/c3cc(C)n(c3C)-c4ccc(Cl)c(Cl)c4
Decoy746	Inactive (Decoy)	Cc1cc(no1)NS(=O)(=O)c2ccc(cc2)NC(=O)CCCC(=O)Nc3ccc(cc3)S(=O)(=O)Nc4cc(C)on4
Decoy747	Inactive (Decoy)	CCOC(=O)c1[nH]c(C)c(c1C)C(=O)OCC(=O)NCC(=O)Nc2ccc(F)c(F)c2F
Decoy748	Inactive (Decoy)	CCCCCCCCCCCCCCCCN(C)S(=O)(=O)c(cc1)cc(c12)[n+](C)c(s2)NNS(=O)(=O)c3ccc(S(=O)(=O)N)cc3
Decoy749	Inactive (Decoy)	CS(=O)(=O)SCCNC(=O)[C@H](N)CCCCNC(=O)CCCCCNC(=O)CCCC[C@H](SC1)[C@H]([C@@H]12)NC(=O)N2
Decoy750	Inactive (Decoy)	O=c([nH]1)cc(N)nc1SCC(=O)Nc2ccc(cc2OC)Cc3ccc(c(c3)OC)NC(=O)CSc4nc(N)cc(=O)[nH]4
Decoy751	Inactive (Decoy)	CCOC(=O)c(c(c12)CCC2)c(s1)NC(=O)CSc3n[nH]c(n3)N/N=C/c(c[nH]4)c(c45)cccc5
Decoy752	Inactive (Decoy)	CC(=O)Nc1cccc(c1)NC(=O)CSc2nnc(n2N)N/N=C/c(c([O-])cc3)c(c34)cccc4
Decoy753	Inactive (Decoy)	CC(C)(C)OC(=O)N[C@@H]([C@H](C)CC)C(=O)N[C@@H](CCC(=O)[O-])C(=O)NCC(=O)N[C@@H](CCCNC(N)=[NH2+])C(=O)Nc(cc1)cc(c12)oc(=O)cc2C
Decoy754	Inactive (Decoy)	COc(c1)c(OC)c(OC)cc1C(=O)Nc(c2C(=O)OCC)sc(c2C)C(=O)Nc3ccc(OC)cc3OC
Decoy755	Inactive (Decoy)	O=c1[nH]c(=O)n(CC(C)C)c(N)c1N(CC(C)C)C(=O)CN(C)C(=O)Cc2ccccc2Cl
Decoy756	Inactive (Decoy)	CCOC(=O)c1[nH]c(C)c(c1C)C(=O)C2=C([O-])C(=O)N(CCCn3cc[nH+]c3)[C@H]2c4cc(OC)c(OC)c(c4)OC
Decoy757	Inactive (Decoy)	CCCCN(C)S(=O)(=O)c1ccc(cc1)C(=O)Nc2ccc(cc2)S(=O)(=O)Nc3nc(C)cc(n3)C
Decoy758	Inactive (Decoy)	CC/C=C\C/C=C\C/C=C\CCCCCCCC(=O)OC[C@@H](O)CO[C@H]1O[C@H]([C@@H](O)[C@@H](O)[C@@H]1O)CO[C@H]2O[C@@H](CO)[C@H](O)[C@@H](O)[C@@H]2O
Decoy759	Inactive (Decoy)	CCCOc1ccc(cc1OCC)[C@@H]2C(C(=O)c(c(n3)C)n(c34)cccc4)=C([O-])C(=O)N2CC[NH+](CC)CC
Decoy760	Inactive (Decoy)	CCCOc1ccc(cc1OCC)[C@H]2C(C(=O)c(c(n3)C)n(c34)cccc4)=C([O-])C(=O)N2CC[NH+](CC)CC
Decoy761	Inactive (Decoy)	CCOC(=O)c1c(C)[nH]c(c1C)C(=O)OCC(=O)NCC(=O)Nc2ccc(F)c(F)c2F
Decoy762	Inactive (Decoy)	O=C([O-])c1ccccc1[C@H](C(=C(C)N2)C(=O)OCCCC)n(c23)nc(n3)SCc4ccccc4Cl
Decoy763	Inactive (Decoy)	Clc1cc(S(=O)(=O)[O-])c(Cl)cc1-n(nc2C)c(O)c2/N=N/c3cccc(S(=O)(=O)[O-])c3
Decoy764	Inactive (Decoy)	c1cc(C)ccc1S(=O)(=O)N\N=C([C@@H]([C@H]23)[C@H](C(=O)OCC)[C@H]2C(=O)OCC)\[C@@H]4[C@H]([C@H](C(=O)OCC)[C@@H]4C(=O)OCC)C\3=N/NS(=O)(=O)c5ccc(C)cc5
Decoy765	Inactive (Decoy)	O[C@@H]1[C@@H](O)[C@H](O)[C@@H](CO)O[C@H]1O[C@@H](c(cc2O)ccc2OC)[C@@H](CO)Oc3ccc(/C=C/CO)cc3OC
Decoy766	Inactive (Decoy)	c1ccccc1[C@]2(CC)NC(=O)N(C2=O)CC(=O)NNC(=O)CCN3CCN(CC3)c4ccccc4
Decoy767	Inactive (Decoy)	O=S(=O)([O-])c1ccccc1C(=C(\C=C2C)C=C(C2=O)C[NH+](C)CC(=O)[O-])\c3cc(C)c(O)c(c3)C[NH+](C)CC(=O)[O-]
Decoy768	Inactive (Decoy)	COc1ccccc1NCc2nnc(n2-c3ccccc3)SCC(=O)Nc(cc4)cc(c45)C([O-])=NC5=O
Decoy769	Inactive (Decoy)	o1cccc1C(=O)NC(=S)Nc(ccc2N(CC)CC)cc2S(=O)(=O)Nc3ccc(OC)cc3
Decoy770	Inactive (Decoy)	COc(c1)c(OC)ccc1CCN(Cc(c(=O)[nH]2)cc(c23)cc(CC)cc3)Cc4nnnn4Cc5ccccc5
Decoy771	Inactive (Decoy)	C1CCCCN1S(=O)(=O)c(cc2)ccc2NC(=O)CCCCC(=O)Nc3ccc(cc3)S(=O)(=O)N4CCCCC4
Decoy772	Inactive (Decoy)	CC1(C)CC(=O)C=C(C)[C@@H]1/C=C/[C@@H](C)O[C@@H]2O[C@H](CO)[C@@H](O)[C@H](O)[C@H]2O[C@@H]([C@@H]3O)OC[C@]3(O)CO
Decoy773	Inactive (Decoy)	CC(=O)O[C@@H]1[C@H](OC(=O)C)[C@H](OC(=O)C)CO[C@H]1c(c([O-])c2)c(OC)c(c23)c(=O)cc(o3)-c4ccc(cc4)O[C@H]5O[C@@H](CO)[C@@H](O)[C@@H](O)[C@H]5O
Decoy774	Inactive (Decoy)	CC(=O)O[C@@H]1[C@H](OC(=O)C)[C@@H](OC(=O)C)CO[C@H]1c(c([O-])c2)c(OC)c(c23)c(=O)cc(o3)-c4ccc(cc4)O[C@H]5O[C@@H](CO)[C@@H](O)[C@@H](O)[C@H]5O
Decoy775	Inactive (Decoy)	C1[C@@H](C)C(=O)[C@@H](C)[C@@H](O)[C@](C)(O)[C@@H](CC)OC(=O)[C@@H](C)[C@@H](O[C@H](C[C@@]2(C)OC)O[C@@H](C)[C@H]2O)[C@@H](C)[C@H]([C@]1(C)OC)O[C@H]3O[C@@H](C)C[C@@H]([NH+](C)C)[C@H]3O
Decoy776	Inactive (Decoy)	COc(cc1)cc(c12)[nH]c(=O)c(c2)[C@H](c3nnnn3C(C)(C)C)N(Cc4ccccc4)CCc5ccc(OC)c(c5)OC
Decoy777	Inactive (Decoy)	Cn1cnnc1SCC(=O)Nc(cc2C)ccc2-c3ccc(cc3C)NC(=O)CSc4nncn4C
Decoy778	Inactive (Decoy)	c1ccccc1-c2nnc(n2-c(cc3)ccc3OCC)SCC(=O)N/N=C/c4ccc(OC)c(OC)c4OC
Decoy779	Inactive (Decoy)	c1cccc(c12)oc(c2)[C@]3(C)NC(=O)N(C3=O)CC(=O)Nc4cccc(c4)S(=O)(=O)N5CCCC5
Decoy780	Inactive (Decoy)	Nc1nc(C)ncc1CN(C=O)C(\C)=C(/CCO)SS/C(CCO)=C(\C)N(C=O)Cc2c[nH+]c(C)nc2N
Decoy781	Inactive (Decoy)	Nc1nc(C)[nH+]cc1CN(C=O)C(\C)=C(/CCO)SS/C(CCO)=C(/C)N(C=O)Cc2cnc(C)nc2N
Decoy782	Inactive (Decoy)	O=C([O-])[C@H](O)CS[C@H]([C@@H](O)C[C@H](C)O)[C@@H](O)/C=C/Cc(c1)oc(=O)c(c12)c(O)cc([O-])c2Cl
Decoy783	Inactive (Decoy)	CC(=O)c1cccc(c1)S(=O)(=O)NCCC(=O)Nc2ccc(cc2)S(=O)(=O)/N=C3\CCCCCN3
Decoy784	Inactive (Decoy)	Cc1ccc(c(Br)c1)OCC(=O)NNC(=O)CCCCC(=O)NNC(=O)COc2ccc(C)cc2Br
Decoy785	Inactive (Decoy)	O=C(O)C(\C)=C\C=C\C(\C)=C\C=C\C=C(/C)\C=C\C=C(/C)C(=O)O[C@@H]1O[C@@H]([C@@H](O)[C@H](O)[C@H]1O)CO[C@@H]2O[C@H](CO)[C@@H](O)[C@H](O)[C@H]2O
Decoy786	Inactive (Decoy)	O=C([O-])C[C@H](S1)C(=O)N/C1=N\N=C\c(cc2OC)cc(Br)c2OS(=O)(=O)c3ccc(cc3)NC(=O)C
Decoy787	Inactive (Decoy)	COc1cc(c([N+](=O)[O-])cc1[O-])/C=N/NC(=O)CSc2nnc(n2N)-c3cccc([N+](=O)[O-])c3
Decoy788	Inactive (Decoy)	Cc1nn(C)cc1CN2CCN(CC2)C(=S)Nc3ccc(cc3)S(=O)(=O)[N-]c4ncccn4
Decoy789	Inactive (Decoy)	CCOC(=O)c1ccc(cc1)NC(=O)CSc2nnc(CNC(=O)c3ccco3)n2-c4ccc(cc4)OCC
Decoy790	Inactive (Decoy)	C=CCOc1ccc(cc1OC)[C@H]2C(C(=O)c3ccc(cc3)S(=O)(=O)N(C)C)=C([O-])C(=O)N2CCC[NH+](C)C
Decoy791	Inactive (Decoy)	O[C@@H]1[C@@H](O)[C@H](O)[C@@H](CO)O[C@H]1O[C@@H]([C@H](O)CO)[C@@H]([O-])/C(=N/Nc2ccccc2)/C=N/Nc3ccccc3
Decoy792	Inactive (Decoy)	CCOC(=O)N[C@](C(F)(F)F)(C(=O)OCC)Nc1ccc(cc1)S(=O)(=O)Nc2ncccn2
Decoy793	Inactive (Decoy)	CC(C)[C@H](N)C(=O)N[C@@H](C)C(=O)N[C@@H]([C@@H](C)CC)C(=O)N[C@@H]([C@@H](C)O)C(=O)N[C@@H](C(C)C)C(=O)N[C@@H](CC(C)C)C(=O)N[C@@H](C(C)C)C(=O)N[C@H](C(=O)[O-])CCCC[NH3+]
Decoy794	Inactive (Decoy)	Nc1nnc(s1)S(=O)(=O)[N-][C@](C(F)(F)F)(C(=O)N=2)C(C23)=C([O-])NC(=O)N3Cc4cccnc4
Decoy795	Inactive (Decoy)	Oc(c1)c(O)ccc1-c(o2)cc(=O)c(c23)c([O-])cc(c3)O[C@@H]4O[C@@H]([C@@H](O)[C@H](O)[C@H]4O)CO[C@@H]5OC[C@@H](O)[C@@H](O)[C@H]5O
Decoy796	Inactive (Decoy)	CCOc1ccc(cc1)-n2c(Cc3cc(=O)[nH]c(=O)[nH]3)nnc2SCC(=O)Nc4ccc(F)cc4
Decoy797	Inactive (Decoy)	CCCCSc1nnc(s1)/N=C(\[O-])CSc2n[nH]c(n2)N/N=C/c3c(C)nn(C(C)C)c3C
Decoy798	Inactive (Decoy)	CCOc1cccc(c1O)/C=N/NC(=O)CSc2nnc(-c3cc(OC)c(OC)c(c3)OC)n2-c4ccccc4
Decoy799	Inactive (Decoy)	CCOc(cc1)cc(c12)cc(c(=O)[nH]2)C[NH+](CCc3ccc(OC)c(c3)OC)Cc4nnnn4C5CCCC5
Decoy800	Inactive (Decoy)	COc1cc(cc(OC)c1O)C(=O)OC[C@]2(O)CO[C@@H]([C@@H]2O)OC[C@@H]3O[C@H]([C@H](O)[C@H](O)[C@@H]3O)Oc4c(OC)cc(CO)cc4OC
Decoy801	Inactive (Decoy)	Cc1nnc(o1)CSc2nnc(s2)NC(=O)CSc3n[nH]c(n3)N/N=C/c4ccncc4
Decoy802	Inactive (Decoy)	CO[C@H]1C[C@@H](O)[C@@](COC)(C[NH+]2CC)[C@H]3[C@@H](OC)[C@@H]([C@@H]2[C@@]134)[C@]5(OC(=O)C)[C@@H]6[C@@]4(O)C[C@](O)([C@H]([C@@H]5O)OC)[C@@H]6OC(=O)c7ccccc7
Decoy803	Inactive (Decoy)	CCSc1nnc(s1)NC(=O)CSc2n[nH]c(n2)N/N=C/c3ccc(F)cc3
Decoy804	Inactive (Decoy)	CNC(=O)[C@H](CC(C)C)NC(=O)[C@H](Cc1c[nH]cn1)NC(=O)[C@@H](C)NC(=O)[C@H](C(C)C)NC(=O)[C@H](C)NC(=O)[C@H](Cc(c[nH]2)c(c23)cccc3)NC(=O)[C@@H](NC(=O)C(C)C)Cc4c[nH]cn4
Decoy805	Inactive (Decoy)	CNC(=O)[C@H](CC(C)C)NC(=O)[C@H](Cc1c[nH]cn1)NC(=O)[C@@H](C)NC(=O)[C@H](C(C)C)NC(=O)[C@H](C)NC(=O)[C@H](Cc(c[nH]2)c(c23)cccc3)NC(=O)[C@@H](NC(=O)C(C)C)Cc4cnc[nH]4
Decoy806	Inactive (Decoy)	CNC(=O)[C@H](CC(C)C)NC(=O)[C@H](Cc1cnc[nH]1)NC(=O)[C@@H](C)NC(=O)[C@H](C(C)C)NC(=O)[C@H](C)NC(=O)[C@H](Cc(c[nH]2)c(c23)cccc3)NC(=O)[C@@H](NC(=O)C(C)C)Cc4cnc[nH]4
Decoy807	Inactive (Decoy)	COC(=O)c(s1)c(/N=C(\[O-])C(F)(F)F)c(c12)ccc(c2)SCC(=O)Nc3cc(OC)c(OC)c(c3)OC
Decoy808	Inactive (Decoy)	COCCNC(=O)[C@@H](c1ccc(F)cc1)N(c(cc2)cc(c23)OCO3)C(=O)c4snc(C(=O)N)c4N
Decoy809	Inactive (Decoy)	CC(=O)Nc1ccc(cc1)S(=O)(=O)NCCCCNc(ccc2[N+](=O)[O-])c(c23)nccc3
Decoy810	Inactive (Decoy)	COC(=O)Cc1c(C(=O)OC)sc(c1C(=O)OC)NC(=O)CSc2nc(C(C)(C)C)n[nH]2
Decoy811	Inactive (Decoy)	Cc1nnc(s1)/N=C(\[O-])CSc2nnc(n2N)NN=C(Cc3ccccc3)Cc4ccccc4
Decoy812	Inactive (Decoy)	CC(O)(O)C(=O)OCC(C)(COC(=O)C(C)(O)O)C(=O)OCC(C)(C(=O)OCCS)COC(=O)C(C)(COC(=O)C(C)(O)O)COC(=O)C(C)(O)O
Decoy813	Inactive (Decoy)	Clc1ccc([N+](=O)[O-])cc1[C@H](C(=O)NCCCC)N(Cc2ccc(o2)C)C(=O)c3ccccc3[O-]
Decoy814	Inactive (Decoy)	O=C([O-])C[C@@H](C(=O)N)NC(=O)[C@@H](CCSC)NC(=O)[C@H](CC(C)C)NC(=O)[C@@H](Cc1c[nH]cn1)NC(=O)[C@@H](Cc2ccccc2)NC(=O)[C@@H](CCSC)NC(=O)[C@H](N)Cc3ccc(O)cc3
Decoy815	Inactive (Decoy)	COc1cc(cc(OC)c1O)/C=C/C(=O)OC[C@H]2O[C@@H]([C@H](O)[C@@H](O)[C@@H]2O)O[C@]3(CO)O[C@H](CO)[C@@H](O)[C@@H]3O
Decoy816	Inactive (Decoy)	COc1cc(ccc1O)C[C@@]2(O)CO[C@@H]([C@H]2CO)c3ccc(c(c3)OC)O[C@@H]4O[C@H](CO)[C@@H](O)[C@H](O)[C@H]4O
Decoy817	Inactive (Decoy)	COc1cc(cc(OC)c1O)[C@H](OC2)[C@H]([C@H]23)CO[C@@H]3c4cc(OC)c(c(c4)OC)O[C@@H]5O[C@H](CO)[C@@H](O)[C@H](O)[C@H]5O[C@@H]([C@@H]6O)OC[C@]6(O)CO
Decoy818	Inactive (Decoy)	CCOC(=O)C1=C(C)NC(=O)N[C@H]1c2ccc(c(c2)OC)OCC(=O)N/N=C/c3ccc(SC)cc3
Decoy819	Inactive (Decoy)	O=S1(=O)CC[C@@H](C1)NCOCC(OCN[C@@H](C2)CCS2(=O)=O)COCN[C@H](C3)CCS3(=O)=O
Decoy820	Inactive (Decoy)	CCOC(=O)CCC(=O)O[C@H]1[C@H](O[C@@H](C)C[C@H]1[NH+](C)C)O[C@@H]([C@](C)(O)C[C@@H](C)C(=O)[C@@H](C)[C@H]2O)[C@H](C)[C@H](O[C@H](C[C@@]3(C)OC)O[C@@H](C)[C@H]3O)[C@H](C)C(=O)O[C@@H](CC)[C@@]2(C)O
Decoy821	Inactive (Decoy)	n1c(N)nc(N)c(c12)nc(cn2)CN(C)c3ccc(cc3)C(=O)N[C@@H](C(=O)[O-])CCC(=O)NCCNC(=O)CCCC[C@H](SC4)[C@H]([C@H]45)NC(=O)N5
Decoy822	Inactive (Decoy)	CC(C)COC(=O)c1ccc(cc1)Nc2ncnc(c2[N+](=O)[O-])NNC(=O)Cc3ccc([N+](=O)[O-])cc3
Decoy823	Inactive (Decoy)	COc1cc(cc(OC)c1O)[C@@H]2[C@@H](CO)[C@H](CO)Cc(c23)c(OC)c(c(c3)OC)O[C@H]4O[C@@H](CO)[C@@H](O)[C@@H](O)[C@H]4O
Decoy824	Inactive (Decoy)	COc1cc(cc(OC)c1O)[C@@H]2[C@@H](CO)[C@@H](CO)Cc(c23)c(OC)c(c(c3)OC)O[C@H]4O[C@@H](CO)[C@@H](O)[C@@H](O)[C@H]4O
Decoy825	Inactive (Decoy)	c1cccc(c12)c(c[nH]2)C[C@H](C(=O)[O-])NC(=O)CS[C@@H]3NN[C@@H](S3)NCc4ccco4
Decoy826	Inactive (Decoy)	O=C([O-])CCCc(n1)n(C)c(c12)ccc(c2)N(CCO)CCOC(=O)CCCc([nH+]3)n(C)c(c34)ccc(c4)N(CCO)CCO
Decoy827	Inactive (Decoy)	Cc1n(C)nc(C)c1CCNC(\Nc(cc2OC)ccc2OC)=N/C(=O)c3ccc(OC)c(c3)OC
Decoy828	Inactive (Decoy)	c1cccc([nH]2)c1c(c23)c(ccc3)OC[C@@H](O)CNCCOc4ccccc4OCCNC[C@@H](O)COc(ccc5)c(c56)c7c([nH]6)cccc7
Decoy829	Inactive (Decoy)	CC[N+](CC)=c(cc1)cc(c12)oc3c(ccc(c3)[NH+](CC)CC)c2-c4ccc(cc4S(=O)(=O)[O-])S(=O)(=O)NCCSS(=O)(=O)C
Decoy830	Inactive (Decoy)	O=S(=O)([O-])CCNC(=O)CC[C@@H](C)[C@H]1CC[C@H]([C@@]12C)[C@@H]3[C@H](C[C@@H]2O)[C@]4(C)[C@H](C[C@H]3O)C[C@@H](CC4)OS(=O)(=O)[O-]
Decoy831	Inactive (Decoy)	CCOc1ccccc1NC(=O)CSC2=C(C#N)[C@H](c3ccco3)C(=C(C)N2)/C([O-])=N/c4ccc(S(=O)(=O)N)cc4
Decoy832	Inactive (Decoy)	CCOc1ccc(cc1C)-c2nn(-c3ccccc3)cc2C4C(C(=O)OCCOC)=C(C)NC(C)=C4C(=O)OCCOC
Decoy833	Inactive (Decoy)	COCCOC(=O)C1=C(C)NC(=C(C#N)[C@@H]1c2ccco2)SCC(=O)Nc3ccc([N+](=O)[O-])cc3
Decoy834	Inactive (Decoy)	CCc1c(C)nc(nc1[O-])-n2nc(-c3ccco3)cc2NC(=O)c4cc(OC)c(OC)cc4[N+](=O)[O-]
Decoy835	Inactive (Decoy)	COc1ccc(OC)c(c1)S(=O)(=O)[N-]c2ccc(cc2)S(=O)(=O)[N-]c3nccc(n3)C
Decoy836	Inactive (Decoy)	CC(C)(O)[C@@H](O)CC[C@@H](CO)[C@@H](CC1)[C@]2(C)[C@@H](O)CC(=C3[C@@]12C)[C@]4(C)[C@H](CC3)C(C)(C)[C@H]([C@H](C4)O)OC(=O)C[C@](C)(O)CC(=O)NCC(=O)[O-]
Decoy837	Inactive (Decoy)	C1CCCCN1S(=O)(=O)c(cc2OC)ccc2N/C=C3\C(=O)NC(=O)N(C3=O)c4ccc(C)cc4
Decoy838	Inactive (Decoy)	C1CCCc(c12)c(C(=O)OCC)c(s2)NC(=O)/C([O-])=N/N=C/c3cn(-c4ccccc4)nc3-c5ccc(OC)cc5
Decoy839	Inactive (Decoy)	O=C(C1)[C@](C)(C2(C)C)CC[C@@]12C(=O)NCC[NH+](CCNC(=O)[C@@]34C(C)(C)[C@@](C)(CC3)C(=O)C4)CCNC(=O)[C@]56CC[C@](C)(C(=O)C5)C6(C)C
Decoy840	Inactive (Decoy)	O=C([O-])c1ccccc1Nc2ccc(C(F)(F)F)cc2Nc3ccc(cc3C(=O)[O-])CNCc4c[nH]c(=O)[nH]c4=O
Decoy841	Inactive (Decoy)	O=C([O-])[C@@H](N)CCCc1c(CC[C@H](N)C(=O)[O-])cc(CC[C@H](N)C(=O)[O-])c[n+]1CCCC[C@H]([NH3+])C(=O)[O-]
Decoy842	Inactive (Decoy)	COc1cc(C(=O)[O-])ccc1O[C@@H]2O[C@@H]([C@@H](O)[C@H](O)[C@H]2O)COC(=O)c3ccc(O)c(O)c3
Decoy843	Inactive (Decoy)	CCOC(=O)c1sc(c(c1C)C(=O)OCC)NC(=O)CSc2nnc(n2C)CNC(=O)c3ccccc3OC
Decoy844	Inactive (Decoy)	Nc1nonc1-n2nnc(c2CN(CC)CC)C(=O)N/N=C/c3cc(Cl)ccc3OCc4c(F)cccc4Cl
Decoy845	Inactive (Decoy)	CCOC(=O)c1ccc(cc1)NC(=O)C(=O)NCc2ccc(o2)/C=C3/C(=O)N(C(C)=C3C(=O)OC)c4ccc(C)c(Cl)c4
Decoy846	Inactive (Decoy)	CCOC(=O)c1ccc(cc1)NC(=O)C(=O)NCc2ccc(o2)/C=C3\C(=O)N(C(C)=C3C(=O)OC)c4ccc(Cl)c(Cl)c4
Decoy847	Inactive (Decoy)	SCCNC(=O)CCNC(=O)[C@H](O)C(C)(C)CO[P@](=O)([O-])O[P@](=O)([O-])OC[C@H]1O[C@H]([C@H](O)[C@@H]1O[P@](=O)([O-])O)n(cn2)c(c23)ncnc3N
Decoy848	Inactive (Decoy)	O1CCOc(c12)cc(cc2)C(=O)C([C@H]3c(ccc4O)cc4OCC)=C([O-])C(=O)N3CCC[NH+]5CCOCC5
Decoy849	Inactive (Decoy)	CC(C)(C)NS(=O)(=O)c1ccc(cc1)NC(=O)CSc2nnc(n2N)N/N=C/c3cccc(O)c3
Decoy850	Inactive (Decoy)	Brc1ccc(C)cc1[C@H]([NH2+]CCC)c2cc(F)ccc2Cl
Decoy851	Inactive (Decoy)	c1cccc(c12)c(c(O)cc2)/N=N\c3ccc(cc3OC)-c4ccc(c(c4)OC)/N=N/c(cc5)c([O-])c(c56)c(N)c(S(=O)(=O)[O-])cc6S(=O)(=O)[O-]
Decoy852	Inactive (Decoy)	CS(=O)(=O)[N-]c1ccsc1C(=O)O[C@@H](C)C(=O)NCC(=O)Nc2ccc(F)c(F)c2F
Decoy853	Inactive (Decoy)	CCSc1nnc(s1)NC(=O)CSc2nnc(CNC(=O)c3cccs3)n2-c4ccccc4OC
Decoy854	Inactive (Decoy)	CC(=O)SCCNC(=O)CCNC(=O)[C@@H](O)C(C)(C)CO[P@](=O)([O-])O[P@](=O)([O-])OC[C@H]1O[C@H]([C@@H](O)[C@H]1OP(=O)([O-])[O-])n(cn2)c(c23)ncnc3N
Decoy855	Inactive (Decoy)	CCc1ccc(cc1)NC(=O)CSC2=C(C#N)[C@H](c3ccco3)C(=C(C)N2)C(=O)Nc4ccc(S(=O)(=O)N)cc4
Decoy856	Inactive (Decoy)	COc1c(OC)cc(cc1OC)C(=O)NNC(=S)NC(=O)COc2ccc(Br)cc2C
Decoy857	Inactive (Decoy)	CCNc1nc(NCC)nc(n12)nnc2SCC(=O)NC(=C3C(=O)OCC)S[C@H]([C@@H]34)CCC4
Decoy858	Inactive (Decoy)	CCOc1ccc(cc1)S(=O)(=O)[N-]c2ccc(cc2)C(=O)N/N=C(\C)c3ccc(OC)cc3O
Decoy859	Inactive (Decoy)	O=C([O-])c(c1)c(O)cc(c12)c(O)c(c(S(=O)(=O)[O-])c2)/N=N\c3ccc(cc3OC)-c4ccc(c(c4)OC)/N=N/c(cc5S(=O)(=O)[O-])c([O-])c(c56)cccc6
Decoy860	Inactive (Decoy)	CC[C@H](C)[C@H](O)C(=O)O[C@@H]([C@@H](C)CC)C(=O)O[C@@H]([C@@H](C)CC)C(=O)OC[C@@H](O)[C@@H](O)[C@@H](O)[C@@H](O)CO
Decoy861	Inactive (Decoy)	CC[C@H](C)[C@H](O)C(=O)O[C@@H]([C@@H](C)CC)C(=O)O[C@@H]([C@@H](C)CC)C(=O)OC[C@H](O)[C@H](O)[C@H](O)[C@H](O)CO
Decoy862	Inactive (Decoy)	OC[C@H](O)[C@H](O)[C@H](O)[C@H](O)COC(=O)[C@H]([C@@H](C)CC)OC(=O)[C@H]([C@@H](C)CC)OC(=O)[C@@H](O)[C@H](C)CC
Decoy863	Inactive (Decoy)	OC[C@@H](O)[C@@H](O)[C@@H](O)[C@@H](O)COC(=O)[C@H]([C@@H](C)CC)OC(=O)[C@H]([C@@H](C)CC)OC(=O)[C@H](O)[C@@H](C)CC
Decoy864	Inactive (Decoy)	CCCCn(c(=O)[nH]c1=O)c(N)c1N(CCCC)C(=O)c2cccc(c2)S(=O)(=O)N3CCN(C)CC3
Decoy865	Inactive (Decoy)	O=c1ccn(c(=O)[nH]1)[C@@H]2O[C@@H]([C@@H](O)[C@H]2O)CO[P@](=O)([O-])O[P@@](=O)([O-])O[C@H]3OC[C@@H](O)[C@H](O)[C@H]3O
Decoy866	Inactive (Decoy)	CC[C@H]1NC(=O)NC(=C1C(=O)OCC)CN2CCN(CC2)CC(=O)Nc3cccc(F)c3
Decoy867	Inactive (Decoy)	CCN(CC)S(=O)(=O)c1ccc(OC)c(c1)NC(=O)COc2cc(C)ccc2C(=O)N
Decoy868	Inactive (Decoy)	C[C@H]1CN(C[C@@H](O1)C)S(=O)(=O)c2ccc(cc2)C(=O)Nc3ccc(cc3)S(=O)(=O)[N-]c4nccs4
Decoy869	Inactive (Decoy)	CCOC(=O)c1ccc(cc1)NC(=O)CCN2C(=O)/C(SC2=S)=C3\SC(=S)N(C3=O)CCC(=O)Nc4ccc(cc4)C(=O)OCC
Decoy870	Inactive (Decoy)	CC(C)CCNC(=O)[C@H](c1ccc(N(C)C)cc1)N(c(c2)cccc2C)C(=O)c3snc(C(=O)N)c3N
Decoy871	Inactive (Decoy)	COc1cc(cc(c1)OC)NC(=O)CCSc2nnc(n2N)N/N=C/c(c([O-])cc3)c(c34)cccc4
Decoy872	Inactive (Decoy)	COC(=O)c1[nH]c(C)c(c1C)C(=O)C2=C(O)C(=O)N(CC[NH+]3CCOCC3)[C@@H]2c4cc(OC)c(OC)c(c4)OC
Decoy873	Inactive (Decoy)	COC(=O)c1[nH]c(C)c(c1C)C(=O)C2=C(O)C(=O)N(CC[NH+]3CCOCC3)[C@H]2c4cc(OC)c(OC)c(c4)OC
Decoy874	Inactive (Decoy)	CC(C)N(C(C)C)C(=O)c1ccc(cc1)C(=O)Nc2cccc(n2)NC(=O)c3ccc(cc3)C(=O)N(C(C)C)C(C)C
Decoy875	Inactive (Decoy)	O=C(O)/C=C(\C)/C=C(\C)C[C@@H](C)CCCC[C@@H](O)[C@@H](CO)C(=O)OC[C@H]1O[C@@H](O)[C@@H](O)[C@@H](O)[C@H]1O
Decoy876	Inactive (Decoy)	O=C(O)/C=C(\C)/C=C(\C)C[C@@H](C)CCCC[C@H](O)[C@@H](CO)C(=O)OC[C@H]1O[C@@H](O)[C@@H](O)[C@@H](O)[C@H]1O
Decoy877	Inactive (Decoy)	CCN(CC)c1ccc(c(O)c1)/C=N/Nc2nnc(n2N)SCC(=O)Nc3ccc(OC)cc3OC
Decoy878	Inactive (Decoy)	c1cccc([nH]2)c1c(c23)c(ccc3)OC[C@@H](O)CNCCOc4ccccc4OCC[NH2+]C[C@H](O)COc(ccc5)c(c56)c7c([nH]6)cccc7
Decoy879	Inactive (Decoy)	O=C([O-])[C@@H]([NH3+])CCC(=O)N[C@H](C(=O)NCC(=O)[O-])CSCCN([P@](=O)([O-])N)CCSC[C@@H](C(=O)NCC(=O)[O-])NC(=O)CC[C@H]([NH3+])C(=O)[O-]
Decoy880	Inactive (Decoy)	CC(=O)OC[C@@H]1O[C@H]([C@@H](OC(=O)C)[C@H](OC(=O)C)[C@H]1OC(=O)C)Oc2cc(O)cc(O)c2C(=O)CCc3ccc([N+](=O)[O-])cc3
Decoy881	Inactive (Decoy)	CC(=O)OC[C@H]1O[C@H]([C@@H](OC(=O)C)[C@H](OC(=O)C)[C@H]1OC(=O)C)Oc2cc(O)cc(O)c2C(=O)CCc3ccc([N+](=O)[O-])cc3
Decoy882	Inactive (Decoy)	O=C([O-])C[NH+](CC(=O)[O-])C[C@H](N(CC(=O)[O-])CC(=O)O)Cc1ccc(cc1)NCCCCCN2C(=O)C=CC2=O
Decoy883	Inactive (Decoy)	CO[C@@H](C1(C)C)[C@@H](OC(=O)N)[C@H](O)[C@H](O1)Oc(cc2)c(C)c(c23)oc(=O)c(c3[O-])NC(=O)c4ccc(O)c(c4)CC=C(C)C
Decoy884	Inactive (Decoy)	COc1cc(cc(c1)OC)NC(=S)Nc2ccc(cc2)S(=O)(=O)/N=c3/cc(OC)nc([nH]3)OC
Decoy885	Inactive (Decoy)	CC(=O)O[C@H]1[C@H](O)[C@H](CO)O[C@@H]([C@@H]1O)O[C@@H](C/N=C/c(c(O)cc2)c(c23)cccc3)[C@@H](CO)O[C@H](O)C/N=C/c(c(O)cc4)c(c45)cccc5
Decoy886	Inactive (Decoy)	C1CC=C[C@@H]1C(=O)OC[C@@H]2O[C@@H]([C@@H]([C@H](O)[C@@H]2O)OC(=O)[C@H]3C=CCC3)Oc4ccc(O)cc4COC(=O)[C@@]5(O)[C@@H](O)CCC(=O)[C@@H]5O
Decoy887	Inactive (Decoy)	c1cc(Cl)ccc1COc2ccc(cc2OC)/C(C)=N/NC(=O)c3nnn(-c4nonc4N)c3COc5ccc(F)cc5
Decoy888	Inactive (Decoy)	COc1ccc(cc1)C(c2ccccc2)(c3ccc(OC)cc3)OC[C@H]4O[C@@H]([C@@H](O)[C@@H](O)[C@@H]4O)Oc5ccc([N+](=O)[O-])cc5
Decoy889	Inactive (Decoy)	FC(F)S(=O)(=O)c(cc1)cc(c12)[n+](C)c(s2)N[N-]S(=O)(=O)c3cccc(c3)C(=O)NC(C)(C)CC(C)(C)CC(C)(C)C
Decoy890	Inactive (Decoy)	CCN(CC)S(=O)(=O)c1ccc(cc1)NC(=O)CSc2n[nH]c(n2)N/N=C/c3ccccc3F
Decoy891	Inactive (Decoy)	O=C([O-])CCNS(=O)(=O)c1ccc(c([N+](=O)[O-])c1)NCCc2ccc(C(F)(F)F)cc2
Decoy892	Inactive (Decoy)	c1ccccc1[C@@H](CC(=O)[O-])NS(=O)(=O)c(c2cccc(c2c34)C(=O)N4)cc3S(=O)(=O)N[C@@H](CC(=O)O)c5ccccc5
Decoy893	Inactive (Decoy)	c1ccccc1[C@H](CC(=O)[O-])NS(=O)(=O)c(c2cccc(c2c34)C(=O)N4)cc3S(=O)(=O)N[C@@H](CC(=O)O)c5ccccc5
Decoy894	Inactive (Decoy)	OCCN(C)c1ccc(cc1)/C=N\Nc2ccc(cc2[N+](=O)[O-])S(=O)(=O)Nc3ccccc3C(=O)[O-]
Decoy895	Inactive (Decoy)	CC(=O)[C@H](CC1)[C@@](C)(CC[C@H]23)[C@@H]1[C@H]2CC=C([C@@]34C)C[C@H](CC4)O[C@@H]5O[C@H](CO)[C@@H](O)[C@H](O)[C@H]5O[C@@H]6O[C@H](CO)[C@@H](O)[C@H](O)[C@H]6O
Decoy896	Inactive (Decoy)	c1cc(Cl)ccc1NC(\[O-])=N\c2nnc(n23)C(=O)N=C3[C@](C4)(C(=O)c(c45)cccc5)C(=N6)C(=O)n(c67)c(nn7)/N=C(\[O-])Nc8ccc(Cl)cc8
Decoy897	Inactive (Decoy)	CCCOc1ccc(cc1OCC)[C@H]2N(CCCOC(C)C)C(=O)c(c23)n[nH]c3-c4cc(C)cc(C)c4[O-]
Decoy898	Inactive (Decoy)	COc1ccc(cc1OC)CCN/C(=N/c2nc(C)cc(n2)C)NS(=O)(=O)c3ccc(Br)cc3
Decoy899	Inactive (Decoy)	COc1ccc(cc1OC)CCNc(cc2)nn(c23)c(nn3)CCNS(=O)(=O)c4ccccc4OC
Decoy900	Inactive (Decoy)	COc1ccccc1OCC[NH2+]C[C@H](O)COc(ccc2)c(c23)c4c(cccc4)n3C[C@H](O)COc(ccc5)c(c56)c7c([nH]6)cccc7
Decoy901	Inactive (Decoy)	Clc(c1)cccc1NC(=O)\N=C(\Nc(n2)nc(C)cc2C)[N-]CCSCc3[nH]cnc3C
Decoy902	Inactive (Decoy)	CCc(c1)ccc(NC2=O)c1[C@]23[C@H]4[C@@H]([C@@H](N3)Cc5ccc(O)c(O)c5)C(=O)N(C4=O)CCc6ccc(OC)c(c6)OC
Decoy903	Inactive (Decoy)	COc(c1)c(OC)ccc1C(=O)Nc2ccc(cc2OC)-c3ccc(c(c3)OC)NC(=O)c4ccc(OC)c(c4)OC
Decoy904	Inactive (Decoy)	Cc1noc(C)c1CSc2ncccc2C(=O)O[C@H](C)C(=O)Nc3sccc3C(=O)N
Decoy905	Inactive (Decoy)	O[C@@H]1[C@H](O)[C@H](O)[C@H](CO)O[C@@H]1OC(C)(C)CC[C@@H](O)[C@@](C)(O)[C@@H](CC2)[C@@]3(C)CC[C@H](C=4[C@]23O)[C@]5(C)[C@@H](C(=O)C4)C[C@@H](O)[C@@H](O)C5
Decoy906	Inactive (Decoy)	CCN(CC)c1ccc(cc1)NC(=O)CSc2n[nH]c(n2)N/N=C/c3cc(OC)c([O-])cc3[N+](=O)[O-]
Decoy907	Inactive (Decoy)	CCN(CC)C(=O)c(c[nH]1)c(=O)c(c12)cc(cc2)S(=O)(=O)[N-]c(cc3)cc(c34)OCCO4
Decoy908	Inactive (Decoy)	CC(=O)O[C@@H]1[C@@H](O)[C@H](CO)O[C@@H]([C@@H]1O)O[C@@H](/C=N/c2cnc(s2)[N+](=O)[O-])[C@@H](CO)O[C@H](O)/C=N/c3cnc(s3)[N+](=O)[O-]
Decoy909	Inactive (Decoy)	CC(=O)O[C@@H]1[C@H](O)[C@H](CO)O[C@@H]([C@@H]1O)O[C@@H](/C=N\c2cnc(s2)[N+](=O)[O-])[C@@H](CO)O[C@H](O)/C=N/c3cnc(s3)[N+](=O)[O-]
Decoy910	Inactive (Decoy)	c1cccc(c12)c(c[nH]2)C[C@H]([NH3+])C(=O)N[C@@H](C)C(=O)NCC(=O)NCC(=O)N[C@@H](CC(=O)O)C(=O)N[C@@H](C)C(=O)N[C@@H](CO)C(=O)NCC(=O)N[C@H](C(=O)[O-])CCC(=O)[O-]
Decoy911	Inactive (Decoy)	COc1cc(ccc1O)[C@@H](OC2)[C@H]([C@H]23)CO[C@H]3c4ccc(c(c4)OC)O[C@@H]5O[C@@H]([C@@H](O)[C@H](O)[C@H]5O)CO[C@@H]6O[C@@H](C)[C@H](O)[C@@H](O)[C@H]6O
Decoy912	Inactive (Decoy)	O=S(=O)([O-])c1ccccc1C(=C(\C=C2C)C=C(C2=O)CN(C)CC(=O)[O-])\c3cc(C)c(O)c(c3)C[NH+](C)CC(=O)[O-]
Decoy913	Inactive (Decoy)	c1ccccc1C(=O)CNS(=O)(=O)c2ccc(cc2)NC(=S)Nc3ccc([N+](=O)[O-])cc3
Decoy914	Inactive (Decoy)	CC(=O)OC[C@H]1O[C@H]([C@@H](OC(=O)C)[C@H](OC(=O)C)[C@H]1OC(=O)C)Oc2cc(O)cc([O-])c2C(=O)CCc3ccc([N+](=O)[O-])cc3
Decoy915	Inactive (Decoy)	COC(=O)c1sc(c(C(=O)N)c1C)NC(=O)CCCS(=O)(=O)c2nc(cc(n2)C(F)(F)F)-c3ccc(OC)c(c3)OC
Decoy916	Inactive (Decoy)	CCOC(=O)c1sc(c(C#N)c1C)NC(=O)CSc2n[nH]c(n2)N/N=C/c3ccc(C)cc3
Decoy917	Inactive (Decoy)	CCC(CC)C(=O)Nc1cccc(c1)C(=O)Nc2ccc(cc2)S(=O)(=O)[N-]c3nccc(n3)C
Decoy918	Inactive (Decoy)	Cc1ccc(cc1)S(=O)(=O)Nc2ccc(cc2C(=O)[O-])N3CCN(CC3)CC(=O)NCC(C)C
Decoy919	Inactive (Decoy)	CCn1cc(c(n1)C)[C@@H](C)NC(=S)Nc2ccc(cc2)S(=O)(=O)Nc3ncccn3
Decoy920	Inactive (Decoy)	C=CCOC(=O)c1sc(nc1C)NC(=O)[C@@H](CC)n2c(N)nnc2SCc3ccccc3Cl
Decoy921	Inactive (Decoy)	COc1ccc(cc1OC)CNc2nc(n(n2)C(=O)c3ccc(C(C)(C)C)cc3)NCc4ccc(OC)c(c4)OC
Decoy922	Inactive (Decoy)	Cc1ccc(cc1)S(=O)(=O)[N-]c2ccccc2/C=N/C[C@H](O)C/[NH+]=C/c3ccccc3[N-]S(=O)(=O)c4ccc(C)cc4
Decoy923	Inactive (Decoy)	COc1ccc(cc1OC)NC(=O)CSc2nnc(s2)NC(=O)c3cc(OC)c(OC)c(c3)OC
Decoy924	Inactive (Decoy)	C=CCSc1ccccc1NC(=O)CSc2nnc(n2N)N/N=C/c(c([O-])cc3)c(c34)cccc4
Decoy925	Inactive (Decoy)	CCCCN/N=C(\C(=O)OC)/C(C(=O)OC)=C(\[O-])C(=O)Nc(n1)sc(c12)cc([N+](=O)[O-])cc2
Decoy926	Inactive (Decoy)	CO[C@H]1[C@@H](O)[C@H](C)O[C@H]([C@H]1O)OC[C@H]2O[C@H]([C@@H](O)[C@@H](O)[C@H]2O)O[C@H](CC3)C[C@H]4CC[C@H]([C@H]5[C@]34C)[C@]6(O)[C@@](C)(CC5)[C@H](CC6)C7=CC(=O)OC7
Decoy927	Inactive (Decoy)	O=C([O-])[C@@H]([NH3+])CSCC(=O)N[C@](C1=O)(OC)[C@H](N12)SCC(=C2C(=O)[O-])CSc3nnnn3C
Decoy928	Inactive (Decoy)	COc1c(OC)cc(cc1OC)-c2nnc(n2-c3ccccc3)SCC(=O)N/N=C/c4cc(OC)c(OC(=O)C)c(c4)OC
Decoy929	Inactive (Decoy)	C=CCO[C@H]([C@H]([C@H]12)OC(O2)(C)C)[C@H](O1)[C@H](O)Cn(c(c34)ccc(c4)C)c(=O)n3C[C@@H](O)[C@@H](O5)[C@@H]([C@H]([C@H]56)OC(O6)(C)C)OCC=C
Decoy930	Inactive (Decoy)	O[C@@H]1[C@@H](O)[C@H](O)[C@@H](CO)O[C@H]1OC(=O)[C@@]23[C@@H](CC(C)(C)CC2)C=4[C@@](C)(CC3)[C@@]5(C)[C@@H](CC4)[C@]6(C)[C@H](CC5)[C@](C)(CO)[C@H](CC6)O[C@H]7OC[C@@H](O)[C@@H](O)[C@@H]7O
Decoy931	Inactive (Decoy)	CC(=O)N[C@@H]1[C@H](OC(=O)C)[C@H](OC(=O)C)[C@H](COC(=O)C)O[C@@H]1OC(=O)CCn(c(=O)o2)c(c23)cccc3
Decoy932	Inactive (Decoy)	Cc1cc(C)cc(c1)NC(=O)COc2ccc(cc2[N+](=O)[O-])S(=O)(=O)Nc3ccc(C(=O)[O-])cc3
Decoy933	Inactive (Decoy)	CCOc1ccc(cc1)NC(=O)CSC2=C(C#N)[C@@H](c3ccco3)C(=C(C)N2)C(=O)Nc4cc(OC)ccc4OC
Decoy934	Inactive (Decoy)	C1CCCc(c12)c(C(=O)OCC)c(s2)NC(=O)CCSc3nnc(n3N)COC
Decoy935	Inactive (Decoy)	Nc1nc(C)ncc1CN(C=O)[C@@H](O)C\C(=C\C)SS/C(=C/C)C[C@@H](O)N(C=O)Cc2c[nH+]c(C)nc2N
Decoy936	Inactive (Decoy)	COc1ccccc1OCCNC[C@H](O)COc(ccc2)c(c23)c4c(cccc4)n3C[C@H](O)C[NH2+]CCOc5ccccc5OC
Decoy937	Inactive (Decoy)	CCN(CC)c1ccc(c(O)c1)/C=N/Nc2nc(n[n-]2)SCC(=O)n3nc(C)cc3C
Decoy938	Inactive (Decoy)	CCOC(=O)CCCCC(=O)c1[nH]c(=O)[nH]c1CSc(nn2)nc3n(c(c4c23)cccc4)CCc5ccccc5
Decoy939	Inactive (Decoy)	Cc1ccc(cc1)S(=O)(=O)NCCc2nnc(s2)NC(=O)CSCc3ccc([N+](=O)[O-])cc3
Decoy940	Inactive (Decoy)	O1CC(=O)Nc(c12)cc(cc2)S(=O)(=O)Nc(cc3OC)c(cc3OC)Cc4cc(OC)c(OC)cc4NS(=O)(=O)c(cc5)cc(c56)NC(=O)CO6
Decoy941	Inactive (Decoy)	COc1c([O-])ccc(c1[N+](=O)[O-])/C=N/NC(=O)/C(=C\c2ccc(N(C)C)cc2)NC(=O)c3ccccc3
Decoy942	Inactive (Decoy)	Oc1cccc([O-])c1C(=O)N(Cc2ccco2)[C@@H](\C=C\CCC)C(=O)NCS(=O)(=O)c3ccc(C)cc3
Decoy943	Inactive (Decoy)	O[C@@H]1[C@@H](O)[C@H](O)[C@@H](CO)O[C@@H]1O[C@@H]2[C@@H](C)O[C@H](C[C@@H]2OC)O[C@@H](CC3)C[C@@]4(O)CC[C@H]([C@H]5[C@@]34C=O)[C@]6(O)[C@](C)(CC5)[C@H](CC6)C7=CC(=O)OC7
Decoy944	Inactive (Decoy)	COc(cc1)cc(c12)c(c[nH]2)CC[N-]/C(Nc3nc(C)cc(n3)C)=N/C(=O)/C=C/c4cc(OC)c(OC)c(c4)OC
Decoy945	Inactive (Decoy)	c1cc(O)ccc1C[C@H](N)C(=O)N[C@H](C)C(=O)NCC(=O)N[C@@H](Cc2ccccc2)C(=O)NNC(=O)[C@H](Cc3ccccc3)NC(=O)CNC(=O)[C@@H](C)NC(=O)[C@@H](N)Cc4ccc(O)cc4
Decoy946	Inactive (Decoy)	n1cnc(N)c(c12)ncn2[C@@H]3O[C@@H]([C@@H](O)[C@H]3O)CO[P@@](=O)(OP(=O)([O-])[O-])O[C@H](CO)[C@@H](O)[C@H](O)[C@@H](O)C=O
Decoy947	Inactive (Decoy)	CCCOc1cccc(c1)C(=O)NC(=S)Nc2ccc(cc2)S(=O)(=O)[N-]c3cc(OC)ncn3
Decoy948	Inactive (Decoy)	Cc1ccc(C)c(c1)NC(=O)CCC(=O)N/N=C(/[S-])NC(=O)c2ccccc2[N+](=O)[O-]
Decoy949	Inactive (Decoy)	c1ccccc1CO[C@H]([C@@H]2O)[C@@H](OCc3ccccc3)[C@H](O[C@H]2CO)O[C@H]4O[C@H](CO)[C@H](O)[C@H](OCc5ccccc5)[C@@H]4OCc6ccccc6
Decoy950	Inactive (Decoy)	CCCCN(CC)S(=O)(=O)c1cc([N+](=O)[O-])ccc1NN/C=C2/C(=O)N=C([O-])NC2=O
Decoy951	Inactive (Decoy)	CCOC(=O)C1=C(C)N(CCOC)C(=O)C\1=C/c2ccc(o2)CNC(=O)C(=O)Nc3ccc(cc3)C(=O)OCC
Decoy952	Inactive (Decoy)	CC[NH+](CC)Cc1nnn(-c2nonc2N)c1C(=O)N/N=C(\C)c3ccc(cc3)OCc4ccc(Cl)cc4Cl
Decoy953	Inactive (Decoy)	CCCn1c(N)c(c(=O)[nH]c1=O)N(CCOC)C(=O)Cc(co2)c(c23)cc(c(c3)C)C(C)C
Decoy954	Inactive (Decoy)	O1CCC[C@H]1Cn(c2C)c(c(C#N)c2C)NC(=O)CSc3nnc(n3N)COc4ccccc4F
Decoy955	Inactive (Decoy)	CC(=O)O[C@H]1[C@H](OC(=O)C)[C@@H](COC(=O)C)O[C@H]([C@@H]1NC(=O)C)Sc2nnc(n2C(C)C)-c3ccccc3
Decoy956	Inactive (Decoy)	CCCCCCCCO[C@@H]1[C@@H](O)[C@@H](O)O[C@@H]([C@H]1O)Cn(c(c23)ccc(Cl)c3)c(=O)n2C[C@H]4O[C@H](O)[C@H](O)[C@H]([C@@H]4O)OCCCCCCCC
Decoy957	Inactive (Decoy)	CCCCCCCCO[C@@H]1[C@@H](O)[C@H](O)O[C@@H]([C@H]1O)Cn(c(c23)ccc(Cl)c3)c(=O)n2C[C@H]4O[C@@H](O)[C@H](O)[C@H]([C@@H]4O)OCCCCCCCC
Decoy958	Inactive (Decoy)	CC(=O)Nc1ccc(cc1)S(=O)(=O)[N-]c2nnc(s2)CCNS(=O)(=O)c3ccc(C)cc3
Decoy959	Inactive (Decoy)	CC(=O)O[C@H]1[C@H](OC(=O)C)[C@@H](OC(=O)C)[C@@H](O[C@H]1C(=O)OC)O[C@H](CC2)C[C@@H]([C@]23C)CC[C@H]4[C@H]3C(=O)C[C@@]5(C)[C@@H]4CC[C@]5(O)/C(COC(=O)C)=N/NC(=O)N

## Sheet: 6MBW_actives_decoys
Name	Type	SMILES
13a	Active	CC(C)(C)c1cc(CN(C(=O)CN(Cc2ccc(Cl)cc2)S(=O)(=O)c2c(F)c(F)c(F)c(F)c2F)c2ccc(C(=O)O)c(O)c2)cc(C(C)(C)C)c1
AC-4-130	Active	CC(C)(C)c1cc(CN(C(=O)CN(Cc2ccc(Cl)cc2)S(=O)(=O)c2c(F)c(F)c(F)c(F)c2F)c2ccc(C(=O)O)cc2)cc(C(C)(C)C)c1
BP-1-075	Active	COC(=O)c1cccc(-c2ccc(-c3ccc(CN(C(=O)CN(C)S(=O)(=O)c4ccc(C)cc4)c4ccc(C(=O)O)c(O)c4)cc3)cc2)c1
BP-1-107	Active	CN(CC(=O)N(Cc1ccc(C2CCCCC2)cc1)c1ccc(C(=O)O)c(O)c1)S(=O)(=O)c1ccc(-c2ccccc2)cc1
BP-1-108	Active	Cc1cc(C)c(S(=O)(=O)N(C)CC(=O)N(Cc2ccc(C3CCCCC3)cc2)c2ccc(C(=O)O)c(O)c2)c(C)c1
BP-1-111	Active	CN(CC(=O)N(Cc1ccc(C2CCCCC2)cc1)c1ccc(C(=O)O)c(O)c1)S(=O)(=O)c1ccc(Cl)cc1
BP-2-122	Active	Cc1ccc(S(=O)(=O)N(C)CC(=O)N(Cc2ccc(-c3ccc(-c4ccc(C(N)=O)cc4)cc3)cc2)c2ccc(C(=O)O)c(O)c2)cc1
Cpd1	Active	O=C(N/N=C/c1coc2ccccc2c1=O)c1cccnc1
SF-1-087	Active	Cc1ccc(S(=O)(=O)N(CC(=O)N(Cc2ccc(C3CCCCC3)cc2)c2ccc(C(=O)O)c(O)c2)C(=O)OC(C)(C)C)cc1
SF-1-088	Active	Cc1ccc(S(=O)(=O)N(CC(=O)N(Cc2ccccc2)c2ccc(C(=O)O)c(O)c2)C(=O)OC(C)(C)C)cc1
SF-2-096	Active	Cc1ccc(S(=O)(=O)N(C)CC(=O)N(Cc2ccc(C3CCN(S(=O)(=O)c4ccc(C#N)cc4)CC3)cc2)c2ccc(C(=O)O)c(O)c2)cc1
Stafib-1	Active	O=C(COc1ccc2cc(C(=O)Nc3ccccc3)ccc2c1)NCc1ccc(OP(=O)(O)O)c(OP(=O)(O)O)c1
Stafib-2	Active	O=C(COc1ccc(C(=O)Nc2ccc(Oc3ccccc3)cc2)cc1)NCc1ccc(OP(=O)(O)O)c(OP(=O)(O)O)c1
hal2	Active	O=C(COc1ccc2cc(C(=O)Nc3ccc(F)cc3)ccc2c1)NCc1ccc(OP(=O)(O)O)c(O[P@](=O)(O)O)c1
hal5	Active	O=C(COc1ccc2cc(C(=O)Nc3cccc(F)c3)ccc2c1)NCc1ccc(OP(=O)(O)O)c(OP(=O)(O)O)c1
hal6	Active	O=C(COc1ccc2cc(C(=O)Nc3cccc(Cl)c3)ccc2c1)NCc1ccc(OP(=O)(O)O)c(OP(=O)(O)O)c1
nano1	Active	OP(O)Oc1ccccc1OP(O)O
nano2	Active	CCCCCCCCC(=O)NCCc1ccc(OP(O)O)c(OP(O)O)c1
nano3	Active	CCCCCCCCN(CCCCCCCC)C(=O)CCc1ccc(OP(O)O)c(OP(O)O)c1
nano4	Active	O=C(CCCCc1ccc(OP(O)O)c(OP(O)O)c1)N1CCCCC1
nano5	Active	O=C(NCCc1ccc(OP(O)O)c(OP(O)O)c1)OCC1c2ccccc2-c2ccccc21
nano6	Active	COC(=O)[C@H](Cc1ccc(OP(O)O)c(OP(O)O)c1)NC(=O)OCC1c2ccccc2-c2ccccc21
nano7	Active	O=C(NCc1ccc(OP(O)O)c(OP(O)O)c1)OCC1c2ccccc2-c2ccccc21
nano8	Active	O=C(COc1cccc2ccccc12)NCc1ccc(OP(O)O)c(OP(O)O)c1
nano9	Active	O=C(COc1ccc2ccccc2c1)NCc1ccc(OP(O)O)c(OP(O)O)c1
ra1	Active	O=C(COc1ccc(C(=O)Nc2ccccc2)cc1)NCc1ccc(OP(O)O)c(OP(O)O)c1
ra2	Active	O=C(COc1ccc2cc(C(=O)Nc3ccc(Oc4ccccc4)cc3)ccc2c1)NCc1ccc(OP(O)O)c(OP(O)O)c1
ra3	Active	O=C(COc1ccc(Oc2ccccc2)cc1)NCc1ccc(OP(O)O)c(OP(O)O)c1
decoy_1	Inactive(Decoy)	CCC(C)([C@@H](C#N)C(N)=O)[C@@H](C#N)C(N)=O
decoy_2	Inactive(Decoy)	Cc1n[nH]c(C)c1S(=O)(=O)N[C@H]1C[C@H]1N
decoy_3	Inactive(Decoy)	Cn1c(N)c(NCC(F)(F)F)c(=O)[nH]c1=O
decoy_4	Inactive(Decoy)	O=C(O)[C@H](CO)NC(=O)[C@H]1C[C@H]2CCCC[C@H]2N1
decoy_5	Inactive(Decoy)	C[C@@H]1CN(C(=O)[C@@H](N)CC(N)=O)CC(C)(C)O1
decoy_6	Inactive(Decoy)	CN(CC(=O)O)C(=O)N[C@@H]1CCCC[C@H]1N
decoy_7	Inactive(Decoy)	CC[C@@H](C(=O)O)N(C)C(=O)N[C@H]1CCCC[C@@H]1N
decoy_8	Inactive(Decoy)	C[C@H](C(=O)N[C@H]1CCC[N@@](C)C1)/C(N)=N/O
decoy_9	Inactive(Decoy)	C[C@H](NC(=O)c1c[nH]nc1N)c1ccncc1
decoy_10	Inactive(Decoy)	C=CCn1c(N)cc(=O)nc1SCC(N)=O
decoy_11	Inactive(Decoy)	CC1(C(=O)O)CCN(C(=O)NCCN)CC1
decoy_12	Inactive(Decoy)	Cc1nnc(SC[C@@](N)(C(N)=O)C2CC2)o1
decoy_13	Inactive(Decoy)	CCS(=O)(=O)CCn1nc(N)cc1N
decoy_14	Inactive(Decoy)	C[C@@H](NCC1CCOCC1)C(=O)NC(N)=O
decoy_15	Inactive(Decoy)	O=C(O)[C@@H]1CCC[C@H](NC(=O)[C@@H]2C[C@H](O)CN2)C1
decoy_16	Inactive(Decoy)	CC[C@@H](N[C@H]1CCCS(=O)(=O)C1)/C(N)=N/O
decoy_17	Inactive(Decoy)	N/C(CCN[C@@H]1CCCS(=O)(=O)C1)=N\O
decoy_18	Inactive(Decoy)	C[C@@H](CN1CCOCC1)N[C@H](C)/C(N)=N/O
decoy_19	Inactive(Decoy)	C[C@H](CNC1CCS(=O)(=O)CC1)/C(N)=N/O
decoy_20	Inactive(Decoy)	CC[C@H](Sc1nnc(CN)n1C)C(N)=O
decoy_21	Inactive(Decoy)	Cc1nnc(SCC[C@](C)(N)C(N)=O)n1C
decoy_22	Inactive(Decoy)	CC(C)c1cc([C@H](N)CO)c(O)c([N+](=O)[O-])c1
decoy_23	Inactive(Decoy)	CC[C@@H](NC[C@H]1C[N@](C)CCN1C)/C(N)=N/O
decoy_24	Inactive(Decoy)	Cc1nn(C)c(N[C@@H]2CCNC2)c1C(N)=O
decoy_25	Inactive(Decoy)	Cc1nn(C)c(N[C@H]2CCNC2)c1C(N)=O
decoy_26	Inactive(Decoy)	NCC[C@H](Sc1nccc(=O)[nH]1)C(=O)O
decoy_27	Inactive(Decoy)	CC(C)n1c(S[C@H](CO)[C@H](C)N)n[nH]c1=O
decoy_28	Inactive(Decoy)	CCNC(=O)NC(=O)[C@@H](C)N1CC(C)(N)C1
decoy_29	Inactive(Decoy)	C[C@@](O)(CNC(=O)[C@@H]1CCCCN1)C(=O)O
decoy_30	Inactive(Decoy)	CC[C@@H](NC[C@H]1C[N@](C)CCO1)/C(N)=N/O
decoy_31	Inactive(Decoy)	N#C[C@@H]1CCC[C@H]1NC(=O)[C@H](N)CCC(=O)O
decoy_32	Inactive(Decoy)	N[C@@]1(C(=O)N[C@@H]2CCC[C@@H](C(=O)O)C2)CCOC1
decoy_33	Inactive(Decoy)	Cc1nn(C)c(C)c1CN[C@H](C)/C(N)=N/O
decoy_34	Inactive(Decoy)	CNC(=O)NC(=O)[C@H](C)N[C@H](CO)C(C)C
decoy_35	Inactive(Decoy)	C[C@H](Sc1nccc(=O)[nH]1)[C@@H](C)C(=O)NN
decoy_36	Inactive(Decoy)	C[C@H](Sc1nccc(=O)[nH]1)[C@@H](C)C(=O)NN
decoy_37	Inactive(Decoy)	Cn1cnnc1S[C@@H]1CC[C@](N)(C(N)=O)C1
decoy_38	Inactive(Decoy)	C[C@@H](CO)CSc1nnccc1/C(N)=N/O
decoy_39	Inactive(Decoy)	N/C(=N\O)C1(C(=O)NC[C@H]2CCCO2)CC1
decoy_40	Inactive(Decoy)	CNC(=O)[C@H](C)Nc1nc(C)nc(N)c1C
decoy_41	Inactive(Decoy)	Nc1cn2ccnc2c(SC[C@@H](O)CO)n1
decoy_42	Inactive(Decoy)	C[C@H](CNC(=O)[C@]1(N)CCOC1)CC(=O)O
decoy_43	Inactive(Decoy)	CC[C@@H](C)NC(=O)CN1CCNC[C@@H]1C(N)=O
decoy_44	Inactive(Decoy)	N[C@@]1(C(=O)NC[C@H]2CCC[C@H]2C(=O)O)CCOC1
decoy_45	Inactive(Decoy)	C[C@]1(C(=O)NC[C@](C)(O)C(=O)O)CCCNC1
decoy_46	Inactive(Decoy)	C[C@@](N)(C(=O)N[C@H]1COC[C@@H]1C(=O)O)C1CC1
decoy_47	Inactive(Decoy)	CCc1nc(-c2cncn2C2CC2)c(N)n1N
decoy_48	Inactive(Decoy)	NC(=O)[C@@H](CC(=O)NC1CC1)[N@]1CCCNCC1
decoy_49	Inactive(Decoy)	C[C@@](O)(CNC(=O)[C@@]1(C)CCCN1)CC(=O)O
decoy_50	Inactive(Decoy)	Nc1ccc2c(c1)CC[C@@H]2NCc1nnn[nH]1
decoy_51	Inactive(Decoy)	CCCC[C@H](C(=O)NC1CCCC1)N(CCCO)C(=O)c1snc(C(N)=O)c1N
decoy_52	Inactive(Decoy)	Cc1cc(N(CCO)CCO)ccc1C(c1ccccc1)c1ccc(N(CCO)CCO)cc1C
decoy_53	Inactive(Decoy)	CCC[C@@H](C(=O)NCCC(C)C)N(C(=O)c1snc(C(N)=O)c1N)c1cccc(OC)c1
decoy_54	Inactive(Decoy)	C=CCNC(=S)Nc1cccc(NC(=O)C[C@@H](NCCC2=CCCCC2)C(=O)O)c1
decoy_55	Inactive(Decoy)	CC[C@H](C(=O)NCCC(C)C)N(Cc1cccc(OC)c1)C(=O)c1snc(C(N)=O)c1N
decoy_56	Inactive(Decoy)	Cc1ccc([C@H](O)CNC(=S)SSC(=S)NC[C@@H](O)c2ccc(C)nc2)cn1
decoy_57	Inactive(Decoy)	O=C(NCCCCCCO)C(F)(F)C(F)(F)C(=O)NCCCCCCO
decoy_58	Inactive(Decoy)	O=C(CCNS(=O)(=O)c1cccc(C(F)(F)F)c1)NNC(=S)NC[C@H]1CCCO1
decoy_59	Inactive(Decoy)	CCN(CC)P1(N(CC)CC)=N[P@@](N)(N(CC)CC)=N[P@@](N)(N(CC)CC)=N1
decoy_60	Inactive(Decoy)	C=CCc1cccc(/C=N/Nc2nnc(SCC(=O)Nc3ccc([C@@H](C)CC)cc3)n2N)c1O
decoy_61	Inactive(Decoy)	CCC(=O)NNC(=O)CSc1n[nH]c(NN=C(Cc2ccccc2)Cc2ccccc2)n1
decoy_62	Inactive(Decoy)	CCCCSc1ccccc1NC(=O)CSc1nnc(N/N=C/c2cccc(O)c2)n1N
decoy_63	Inactive(Decoy)	C=CCc1cccc(/C=N/Nc2nc(SCC(=O)Nc3ccccc3C(=O)OC)n[nH]2)c1O
decoy_64	Inactive(Decoy)	CCOC(=O)c1sc(N)c(C(=O)OCC)c1CSc1nnc(-c2ccc(OC)cc2)n1N
decoy_65	Inactive(Decoy)	C[C@@H](O)CCC[C@@H](O)CC[C@H]1[C@@H](O)CC(=O)[C@@H]1CCCCCCC(=O)O
decoy_66	Inactive(Decoy)	C[C@@H](O)CCC[C@@H](O)CC[C@H]1[C@H](O)CC(=O)[C@@H]1CCCCCCC(=O)O
decoy_67	Inactive(Decoy)	O=C(O)CCC/C=C\C[C@@H]1[C@@H](/C=C/[C@@H](O)CO[C@@H]2CCC[C@@H](Cl)C2)[C@@H](O)C[C@H]1O
decoy_68	Inactive(Decoy)	C=C[C@@](C)(O)CC/C=C(\C)CC[C@@H](O)C(C)(C)O[C@@H]1O[C@H](CO)[C@@H](O)[C@H](O)[C@H]1O
decoy_69	Inactive(Decoy)	CSCC[C@H](NC(=O)OC(C)(C)C)C(=O)N[C@H](CC(C)C)C(N)=O
decoy_70	Inactive(Decoy)	CCC[C@H](C(=O)NC1CCCC1)N(CCCN1CCOCC1)C(=O)c1snc(C(N)=O)c1N
decoy_71	Inactive(Decoy)	CC1=C(CC/C(C)=C\COC[C@@H](O)[C@@H](O)[C@H](O)[C@H](O)CO)C(C)(C)[C@H](C)CC1
decoy_72	Inactive(Decoy)	CC(C)[C@H](N[C@@H](CC(=O)OC[C@@H](C(=O)NC(C)(C)C)C(C)C)C(=O)O)C(=O)NC(C)(C)C
decoy_73	Inactive(Decoy)	O=C1NC(=S)S/C1=C\NCCCCCCCCN/C=C1\SC(=S)NC1=O
decoy_74	Inactive(Decoy)	CC/C=C/C[C@@H](O)/C=C/[C@H]1O[C@@H](O)C[C@@H](O)[C@H]1C/C=C/CCCC(=O)O
decoy_75	Inactive(Decoy)	CCN(CC)S(=O)(=O)c1ccc(Nc2ncnc(NCCCN3CCOCC3)c2N)cc1
decoy_76	Inactive(Decoy)	C=CCN(CC=C)[C@H](CNC(=O)C(=O)Nc1ccc(F)c(C(N)=O)c1)C(C)C
decoy_77	Inactive(Decoy)	C[C@H](O)CCC[C@@H](O)/C=C/[C@@H]1[C@@H](CCCCCCC(=O)O)[C@@H](O)C[C@H]1O
decoy_78	Inactive(Decoy)	CCCOc1c(-c2ccc(OCCO)c(OCCO)c2)oc2cc(OCCO)cc(O)c2c1=O
decoy_79	Inactive(Decoy)	CCCC1=CC(=O)N[C@](NCCN[C@]2(SC)NC(=O)C=C(CCC)N2)(SC)N1
decoy_80	Inactive(Decoy)	CC(C)(CNC(=S)Nc1ccc([N+](=O)[O-])cc1)CNC(=S)Nc1ccc([N+](=O)[O-])cc1
decoy_81	Inactive(Decoy)	CC[C@H](O)CN(CC(=O)N(CC(C)C)c1c(N)n(CC(C)C)c(=O)[nH]c1=O)c1ccccc1
decoy_82	Inactive(Decoy)	CCOc1ccc(NC(=O)CSc2n[nH]c(N/N=C/c3ccc(N(CC)CC)cc3)n2)cc1
decoy_83	Inactive(Decoy)	CCN(CC)c1ccc(/C=N/Nc2nc(SCC(=O)N[C@H](C)c3ccccc3)n[nH]2)cc1
decoy_84	Inactive(Decoy)	CCN(CC)c1ccc(/C=N/Nc2nc(SCC(=O)Nc3cc(OC)ccc3OC)n[nH]2)cc1
decoy_85	Inactive(Decoy)	CCN(CC)c1ccc(NC(=O)CSc2n[nH]c(N/N=C/c3ccccc3OC)n2)cc1
decoy_86	Inactive(Decoy)	CCN(CC)c1ccc(/C=N/Nc2nc(SCC(=O)Nc3cccc(OC)c3)n[nH]2)c(O)c1
decoy_87	Inactive(Decoy)	CCN(CC)c1ccc(/C=N/Nc2nc(SCC(=O)c3ccc(OC)c(OC)c3)n[nH]2)c(O)c1
decoy_88	Inactive(Decoy)	CCOc1ccccc1NC(=O)CSc1n[nH]c(N/N=C/c2ccc(N(CC)CC)cc2O)n1
decoy_89	Inactive(Decoy)	CCN(CC)C(=O)c1sc(NC(=S)Nc2cn(CC)nc2C(N)=O)c(C(=O)OC)c1C
decoy_90	Inactive(Decoy)	CC(C)(C)NS(=O)(=O)NCCCCNS(=O)(=O)NC(C)(C)C
decoy_91	Inactive(Decoy)	CC[C@@H](C)c1ccc(NC(=O)CSc2nnc(N/N=C/c3ccc(OC)c(OC)c3)n2N)cc1
decoy_92	Inactive(Decoy)	CCCCC[C@H](O)/C=C/[C@@H]1[C@@H](C/C=C\CCCC(=O)OC[C@@H](O)CO)[C@@H](O)C[C@H]1O
decoy_93	Inactive(Decoy)	C=C[C@@H](O)C#CC#CC[C@H]1O[C@H]1CCCCC[C@H](O)[C@H](O)CNC(=O)/C=C/c1ccc(O)c(O)c1
decoy_94	Inactive(Decoy)	CCOCCCNC(=O)[C@H](C)N[C@@H](C)c1ccc(NC(=O)NC2CC2)cc1
decoy_95	Inactive(Decoy)	CCN(CC)c1ccc(/C=N/Nc2nncn2/N=C/c2ccc(N(CC)CC)cc2O)c(O)c1
decoy_96	Inactive(Decoy)	COc1ccc(NC[C@@H](O)CN2CCN(C[C@H](O)CNc3ccc(OC)cc3)CC2)cc1
decoy_97	Inactive(Decoy)	CCOC(=O)NC(=O)C/C(C)=N\CCC/N=C(\C)CC(=O)NC(=O)OCC
decoy_98	Inactive(Decoy)	CCOC(=O)NC(=O)C/C(C)=N/CCC/N=C(\C)CC(=O)NC(=O)OCC
decoy_99	Inactive(Decoy)	CCCCN(CC)c1ccc(C(=O)NNc2ccc(S(=O)(=O)NC3CC3)cc2)cc1
decoy_100	Inactive(Decoy)	C[C@H](O)CCC[C@H](O)/C=C/[C@H]1[C@@H](C/C=C/CCCC(=O)O)[C@@H](O)C[C@H]1O
decoy_101	Inactive(Decoy)	O[C@@H](CCOc1ccccc1)CNCCCCCCNC[C@H](O)COc1ccccc1
decoy_102	Inactive(Decoy)	C=CCSc1nc2c(c(=O)[nH]c(=O)n2C)n1CCCCCCCCCCCCCCCC
decoy_103	Inactive(Decoy)	CCCOc1ccc(C(=O)[C@H](CCCC[C@@H](CN(C)C)C(=O)c2ccc(OCCC)cc2)CN(C)C)cc1
decoy_104	Inactive(Decoy)	CCCCOc1ccc([C@H]2/C(=C(/O)c3ccc(OCCC)cc3)C(=O)C(=O)N2CCCN(CC)CC)cc1
decoy_105	Inactive(Decoy)	CCCCOc1ccc([C@@H]2/C(=C(\O)c3ccc(OCC)cc3)C(=O)C(=O)N2CCCN(CC)CC)cc1OC
decoy_106	Inactive(Decoy)	O=C(O)CCCCCCCCC#CC#CCCCCC#CC#CCCCCCCCCC(=O)O
decoy_107	Inactive(Decoy)	CCCCC[C@H](CC(=O)OC(C)(C)C)C(=O)N[C@H](C(=O)N1CCC[C@H]1COCc1ccccc1)C(C)C
decoy_108	Inactive(Decoy)	CCCCN(CCCC)CCCN1C(=O)C(O)=C(C(=O)c2ccc(OC)cc2)[C@H]1c1ccc(O)c(OCC)c1
decoy_109	Inactive(Decoy)	CCCCOc1ccc([C@@H]2/C(=C(\O)c3cccc(OCCCC)c3)C(=O)C(=O)N2CCCN(CC)CC)cc1
decoy_110	Inactive(Decoy)	CCCCCOc1ccc([C@@H]2/C(=C(\O)c3cccc(OCC)c3)C(=O)C(=O)N2CCCN(CC)CC)cc1
decoy_111	Inactive(Decoy)	C=CCOc1ccc([C@@H]2/C(=C(\O)c3cccc(OCCCC)c3)C(=O)C(=O)N2CCCN(CC)CC)cc1
decoy_112	Inactive(Decoy)	CCCCCOc1ccc([C@H]2/C(=C(/O)c3ccc(OCC(C)C)cc3)C(=O)C(=O)N2CCN(CC)CC)cc1
decoy_113	Inactive(Decoy)	CCCCCOc1ccc([C@@H]2/C(=C(\O)c3ccc(OCC)cc3)C(=O)C(=O)N2CCCN(C)C)cc1OCC
decoy_114	Inactive(Decoy)	CCCCOc1cccc([C@H]2/C(=C(\O)c3ccc(OCCC)cc3)C(=O)C(=O)N2CCCN(CC)CC)c1
decoy_115	Inactive(Decoy)	CCCCCCOc1ccc([C@H]2/C(=C(O)/C=C/c3ccccc3)C(=O)C(=O)N2CCCN(CC)CC)cc1
decoy_116	Inactive(Decoy)	CC(=O)O[C@H]1C[C@@H]2C(COC(=O)CC(C)C)=CO[C@H](OC(=O)CC(C)C)[C@H]2[C@@]1(O)COC(=O)CC(C)C
decoy_117	Inactive(Decoy)	CCCCOC[C@H](O)CN(CCOC)Cc1c(CC)nn(-c2ccccc2)c1Oc1ccccc1F
decoy_118	Inactive(Decoy)	CCC/C=C/[C@H](C(=O)NC(C)(C)CC(C)(C)C)N(CCCCCC)C(=O)/C=C/CCCCC
decoy_119	Inactive(Decoy)	OCc1cc([C@@H](O)CNCCCCCCOCCCCc2ccccc2)ccc1O
decoy_120	Inactive(Decoy)	COC(=O)[C@H](CCCCN(C(C)=O)[C@H](C(=O)NC(C)(C)C)C(C)C)N[C@H](C(=O)NC(C)(C)C)C(C)C
decoy_121	Inactive(Decoy)	CC[C@H](C)c1ccc(OCCCCn2c(CCCCCNC(=O)c3ccccc3OC)nc3ccccc32)cc1
decoy_122	Inactive(Decoy)	C=C[C@@H](COCSC)C[C@H](O)C[C@H](C)CC/C=C(\C)COCc1ccc(OC)cc1
decoy_123	Inactive(Decoy)	CCCCCCCCCCC[C@@H](C[C@@H]1OC(=O)[C@H]1CCCCCC)OC(=O)[C@@H](CC(C)C)NC=O
decoy_124	Inactive(Decoy)	c1ccc(CNCCCNCCCCCCCCNCCCNCc2ccccc2)cc1
decoy_125	Inactive(Decoy)	CCCCCCCCCCCCCCCCOC[C@H](O)CO[P@@](=O)(O)OCCN
decoy_126	Inactive(Decoy)	C[C@H](O)[C@@H](CCCCCCCCCCCCCCCCC(=O)O)O[C@H]1O[C@@H](CO)[C@@H](O)[C@@H](O)[C@H]1O
decoy_127	Inactive(Decoy)	CCCC[C@H](C)C(=O)[C@H](C[C@@H](C)CCCCCC[C@H](O)C[C@H](O)[C@@H](C)NC(C)=O)OC(=O)C[C@@H](CC(=O)O)C(=O)O
decoy_128	Inactive(Decoy)	CCCCN(CCCC)CCOC(=O)CC(=O)OCCN(CCCC)CCCC
decoy_129	Inactive(Decoy)	CN[C@@H](CC(C)C)C(=O)N[C@H](C(=O)CCCCCCC(=O)[C@H]([C@@H](OC(C)=O)[C@H](C)C/C=C/COC(C)=O)N(C)C)C(C)C
decoy_130	Inactive(Decoy)	CN[C@@H](CC(C)C)C(=O)N[C@H](C(=O)CCCCCCC(=O)[C@@H]([C@H](OC(C)=O)[C@H](C)CC=O)N(C)C)C(C)C
decoy_131	Inactive(Decoy)	CN[C@@H](CC(C)C)C(=O)N[C@H](C(=O)CCCCCCC(=O)[C@H]([C@H](OC(C)=O)[C@H](C)C/C=C/COC(C)=O)N(C)C)C(C)C
decoy_132	Inactive(Decoy)	CC(C)(C)OC(=O)CN(CC(=O)OC(C)(C)C)C[C@H](CN)N(CC(=O)OC(C)(C)C)CC(=O)OC(C)(C)C
decoy_133	Inactive(Decoy)	C=CCOc1ccc(-c2nn(-c3ccccc3)cc2/C=C2\SC(=S)N(CCCCCCCCCCC(=O)O)C2=O)c(C)c1
decoy_134	Inactive(Decoy)	CCCCCCCCCCCCCCCCn1c(NN)nc2c1c(=O)[nH]c(=O)n2C
decoy_135	Inactive(Decoy)	CCCCCCCCCCCCn1c(N)c(C(=O)N[C@@H](C)CCCC(C)C)c2nc3ccccc3nc21
decoy_136	Inactive(Decoy)	CCCCCCCCCCCCCCCCN1C(=O)C(O)=C(C(=O)c2ccc([N+](=O)[O-])cc2)[C@H]1c1ccc(N(C)C)cc1
decoy_137	Inactive(Decoy)	CCCCCCCCCCCCCCCCCCn1c([C@@H]2CC(=O)N(c3ccc(OC)cc3)C2)nc2ccccc21
decoy_138	Inactive(Decoy)	CCCCOc1ccc(C(=O)[C@H](CC[C@@H](CN(CC)CC)C(=O)c2ccc(OCCCC)cc2)CN(CC)CC)cc1
decoy_139	Inactive(Decoy)	CCCCOc1cccc(/N=C(/Nc2cccc(OCCCC)c2)C(S(=O)(=O)CC)S(=O)(=O)CC)c1
decoy_140	Inactive(Decoy)	CCCCOc1ccc(/C(O)=C2\C(=O)C(=O)N(CCCN(CC)CC)[C@@H]2c2ccc(OCc3ccccc3)cc2)cc1
decoy_141	Inactive(Decoy)	CCCOc1ccc(/C(O)=C2\C(=O)C(=O)N(CCCN(CC)CC)[C@H]2c2ccc(OCCC(C)C)c(OC)c2)cc1
decoy_142	Inactive(Decoy)	CCCCn1c(CNC(=O)c2ccccc2F)nnc1S[C@@H](C)C(=O)Nc1sc(C(=O)OCC)c(C)c1C(=O)OCC
decoy_143	Inactive(Decoy)	CCCCCCCCCCCCCCCCCC1=Nn2c(nc3cc(S(=O)(=O)O)ccc32)C1
decoy_144	Inactive(Decoy)	CCCCCCCCCn1c(Sc2nc3c(c(=O)[nH]c(=O)n3C)n2CCCCCCCCC)nc2c1c(=O)[nH]c(=O)n2C
decoy_145	Inactive(Decoy)	CCCCCCCCCCCCCCCCn1c(N/N=C(/C)c2ccc(OC)cc2)nc2c1c(=O)[nH]c(=O)n2C
decoy_146	Inactive(Decoy)	COc1ccc(C(NCCCCCCOP(OCCC#N)N(C(C)C)C(C)C)(c2ccccc2)c2ccccc2)cc1
decoy_147	Inactive(Decoy)	CCCCCCCCCCCCCCCCOC[C@@H](CO[P@@](=O)(O)OCCN(C)C)OC
decoy_148	Inactive(Decoy)	CCCCCCCCCCCCCCCCO[C@H](CO)CO[P@@](=O)(O)OCCN
decoy_149	Inactive(Decoy)	CCCCCCCCCCCCCCC[C@@H]1OC[C@H](CO[P@@](=O)(O)OCCNC)O1
decoy_150	Inactive(Decoy)	CCCC[C@@H]1O[C@H]1CCCCCCCCCCCCCC1=C(O)C(O)=C(C)C(=O)C1=O
decoy_151	Inactive(Decoy)	CC(C)C[C@H](N)C(=O)N1CCC(C(=O)NC[C@H]2CC[C@H](C(=O)O)CC2)CC1
decoy_152	Inactive(Decoy)	NC(=O)c1ccccc1NC(=S)NC(=O)/C=C/c1cccc([N+](=O)[O-])c1
decoy_153	Inactive(Decoy)	C[C@@H](OC(=O)C[C@@H](NC(N)=O)c1ccc(Cl)cc1)C(=O)NCc1ccco1
decoy_154	Inactive(Decoy)	NC(=O)Cn1c(CO)cnc1SCC(=O)Nc1ccc(C(F)(F)F)cc1
decoy_155	Inactive(Decoy)	CCN(CC)c1ncc2c(SCC(N)=O)nc(SCC(N)=O)nc2n1
decoy_156	Inactive(Decoy)	CCOC(=O)/C=C/C(=O)NC(=S)Nc1sc2c(c1C(N)=O)CCCC2
decoy_157	Inactive(Decoy)	CCCCn1c(N)c(N(CC)Cc2nc(=O)c3sccc3[nH]2)c(=O)[nH]c1=O
decoy_158	Inactive(Decoy)	CCCn1c(N)c(C(=O)CSc2nc3ccc(OC)cc3[nH]2)c(=O)[nH]c1=O
decoy_159	Inactive(Decoy)	CCNc1nnc(S[C@@H](C)C(=O)Nc2cccc(S(N)(=O)=O)c2)s1
decoy_160	Inactive(Decoy)	CC(C)(C)OC(=O)NCCC(=O)OCC(=O)Nc1sc2c(c1C(N)=O)CCC2
decoy_161	Inactive(Decoy)	C[C@@H](NC(=O)CSc1nnc(N/N=C/c2ccco2)n1N)c1ccccc1
decoy_162	Inactive(Decoy)	Cc1ccc(/C=N/Nc2nnc(SCC(=O)Nc3nccs3)n2N)cc1
decoy_163	Inactive(Decoy)	C/C(=N\Nc1nc(SCc2nnc(C(C)(C)C)o2)n[nH]1)c1ccc(N)cc1
decoy_164	Inactive(Decoy)	O=C(CSc1n[nH]c(N/N=C/c2cccc(O)c2)n1)Nc1nccs1
decoy_165	Inactive(Decoy)	Nn1c(N/N=C/c2cccs2)nnc1SCC(=O)Nc1nccs1
decoy_166	Inactive(Decoy)	C/C(=N\Nc1nnc(SCC(=O)Nc2ccc(F)cc2)n1N)c1ccncc1
decoy_167	Inactive(Decoy)	C/C(=N\Nc1nnc(SCC(=O)Nc2nccs2)n1N)c1cccs1
decoy_168	Inactive(Decoy)	CSCC[C@@H](NC(=O)c1ccco1)C(=O)NNC(=S)NC[C@H]1CCCO1
decoy_169	Inactive(Decoy)	C=CCNS(=O)(=O)c1cc(S(N)(=O)=O)c(Cl)cc1/N=C/CC(C)=O
decoy_170	Inactive(Decoy)	N#Cc1c(CCCNC(=O)CNC(=O)C2CC2)nn(-c2ccc(F)cc2)c1N
decoy_171	Inactive(Decoy)	Cc1nc(NC(=O)[C@@H](NC(=O)c2ccco2)C(C)C)sc1SCC(N)=O
decoy_172	Inactive(Decoy)	CCOC(=O)CC(=O)CSc1nc(N)c(C#N)c(-c2ccccc2)c1C(N)=O
decoy_173	Inactive(Decoy)	COc1ccc(-c2n[nH]c(SCC(=O)Nc3sccc3C(N)=O)n2)cc1
decoy_174	Inactive(Decoy)	CCOC(=O)c1sc(NC(=O)[C@H](C)Sc2nc(N)cc(=O)[nH]2)nc1C
decoy_175	Inactive(Decoy)	CCOC(=O)[C@H]1C2=C(CCCC2)S[C@@H]1NC(=O)CSc1n[nH]c(N)n1
decoy_176	Inactive(Decoy)	CC(C)[C@H](NC(=O)c1ccc(Br)cc1)C(=O)O[C@H](C)C(=O)NC(N)=O
decoy_177	Inactive(Decoy)	O=C(Cc1noc(C(=O)NC[C@H](O)c2ccc(O)cc2)n1)Nc1ccc(F)cc1F
decoy_178	Inactive(Decoy)	COc1cc([C@H](O)COc2c(N)cc(CO)cc2OC)c(OC)cc1Cl
decoy_179	Inactive(Decoy)	COc1cc([C@H](O)COc2c(N)cc(CO)cc2OC)c(OC)cc1SC
decoy_180	Inactive(Decoy)	Nc1c(NCCCN2CCOCC2)ncnc1NCc1ccc(Cl)cc1
decoy_181	Inactive(Decoy)	CCC1(CC)NC(=O)N(CC(=O)Nc2nc(C)c(SCC(N)=O)s2)C1=O
decoy_182	Inactive(Decoy)	CN(C)[C@H](CNC(=O)C(=O)Nc1ccc(F)c(C(N)=O)c1)c1cccs1
decoy_183	Inactive(Decoy)	CC(C)[C@@H](CN(C)C)NS(=O)(=O)c1cc(Br)cnc1NN
decoy_184	Inactive(Decoy)	CCC[C@H](C)NC(=O)[C@@H]1CCC[N@]([C@@H](C)C(=O)Nc2sccc2C(N)=O)C1
decoy_185	Inactive(Decoy)	CCCCn1c(N)c(N(C)C[C@@H](O)COc2ccc(F)cc2)c(=O)[nH]c1=O
decoy_186	Inactive(Decoy)	C[C@H](NC(N)=O)C(=O)N[C@@H](CN1CCCC1=O)c1cccc(C(F)(F)F)c1
decoy_187	Inactive(Decoy)	NC(=O)CSc1ccccc1NC(=O)NCc1ccccc1-n1ccnc1
decoy_188	Inactive(Decoy)	CCCCNC(=O)CN1CCN([C@H](C)C(=O)Nc2sc3c(c2C(N)=O)CCC3)CC1
decoy_189	Inactive(Decoy)	CCOC(=O)C1=C(N)Oc2[nH]c(=O)[nH]c(=O)c2[C@H]1c1ccc(N(CC)CC)cc1
decoy_190	Inactive(Decoy)	CN1CCN([C@@H](CNC(=O)C(=O)Nc2ccc(C(N)=O)cc2)c2ccc(F)cc2)CC1
decoy_191	Inactive(Decoy)	CC(=O)c1c(C)[nH]c(C(=O)[C@@H](C)S[C@@H]2NN=C(CCC(N)=O)N2C)c1C
decoy_192	Inactive(Decoy)	COc1ccc(F)c(CN2CCC[C@](O)(CNCc3cccnc3N)C2=O)c1
decoy_193	Inactive(Decoy)	CC[C@@H](C)NC(=O)[C@@H](C)NC(=O)C(=O)Nc1ccc(N(CC)C(C)C)cc1
decoy_194	Inactive(Decoy)	CC[C@@H](NC(=O)NCC(C)(C)NS(C)(=O)=O)c1nc(-c2ccccc2)c[nH]1
decoy_195	Inactive(Decoy)	Cc1ccc(-c2csc(NC(=O)C[C@@H](NCCOCCO)C(=O)O)n2)cc1
decoy_196	Inactive(Decoy)	CC[C@H](C)[C@H](O)CNC(=O)C(=O)Nc1cccc(-c2n[nH]c(C3CC3)n2)c1
decoy_197	Inactive(Decoy)	CC(C)CCNC(=O)Nc1cc(C(N)=O)ccc1CN1C(=O)CN(C)C1=O
decoy_198	Inactive(Decoy)	CN(CCCc1[nH]nc(N)c1C#N)[C@@H](C(=O)NC1CC1)c1ccc(F)cc1
decoy_199	Inactive(Decoy)	CCOc1cc([C@H](c2c(O)n[nH]c2C)c2c(C)n[nH]c2O)ccc1OCC#N
decoy_200	Inactive(Decoy)	Cc1ncc(CO)c(/C=N\NC(=S)Nc2cccc(S(=O)(=O)N(C)C)c2)c1O
decoy_201	Inactive(Decoy)	COc1cccc(NC(=O)O[C@@H]2CC[C@]3(C)[C@H](CC[C@@H](O)[C@H]3CC(=O)N3CCC[C@H]3CO)[C@]2(C)CO)c1
decoy_202	Inactive(Decoy)	CCOC(=O)C1=C(N)n2c(s/c(=C\c3ccc(O)cc3)c2=O)=C(C(=O)OC(C)C)[C@H]1c1ccc(O)cc1
decoy_203	Inactive(Decoy)	O=C(N[C@@H](NC(=S)Nc1ccccc1O)C(Cl)(Cl)Cl)c1ccccc1[N+](=O)[O-]
decoy_204	Inactive(Decoy)	Cn1c(=O)[nH]c(=O)c2c1nc(N/N=C\c1ccccc1O)n2C[C@@H](O)COc1ccc(Cl)cc1
decoy_205	Inactive(Decoy)	O=C(NNC(=O)[C@H](Cc1c[nH]c2ccccc12)NS(=O)(=O)c1ccc(Cl)cc1)c1ccco1
decoy_206	Inactive(Decoy)	CC(=O)Nc1ccc(S(=O)(=O)N[C@@H]2CCCC[C@H]2NS(=O)(=O)c2ccc(NC(C)=O)cc2)cc1
decoy_207	Inactive(Decoy)	CCOC(=O)c1sc(NC(=O)CSc2nc(N)c3c(C)c(C(=O)O)sc3n2)nc1C
decoy_208	Inactive(Decoy)	CCOC(=O)C1=C(CSc2ncc(C(=O)OCC)c(N)n2)NC(=O)N[C@@H]1c1ccc(Cl)cc1
decoy_209	Inactive(Decoy)	N#Cc1c(CCCNC(=O)c2cn(Cc3ccccc3)nc2-c2ccc(Cl)cc2)n[nH]c1N
decoy_210	Inactive(Decoy)	COCCN(C(=O)CNc1cc(Cl)cc(Cl)c1)c1c(N)n(CC(C)C)c(=O)[nH]c1=O
decoy_211	Inactive(Decoy)	Cc1ccc(Nc2nc(N)nc(COC(=O)[C@H](C)NS(=O)(=O)c3ccc(C)cc3)n2)cc1
decoy_212	Inactive(Decoy)	CCCCn1c(N)c(N(C(=O)CSc2nc3ccc(OC)cc3[nH]2)C2CCCC2)c(=O)[nH]c1=O
decoy_213	Inactive(Decoy)	CCOC(=O)c1c(N)/c(=C\c2ccc(OC)cc2)c2n1C(=O)[C@H](c1ccc(OC)cc1)SC=2C(N)=O
decoy_214	Inactive(Decoy)	Cc1nn(C(C)C)c(C)c1/C=N/Nc1nnc(SCC(=O)Nc2sc3c(c2C#N)CCCC3)n1N
decoy_215	Inactive(Decoy)	CC(C)n1cc(/C=N/Nc2nnc(SCC(=O)Nc3sc4c(c3C#N)CCCC4)n2N)cn1
decoy_216	Inactive(Decoy)	Cc1ccc(NC(=O)CCSc2nnc(N/N=C/c3c(C)nn(C(C)C)c3C)n2N)cc1
decoy_217	Inactive(Decoy)	CC[C@H](C)NS(=O)(=O)c1ccc(NC(=O)CSc2n[nH]c(NN=C3CCCCC3)n2)cc1
decoy_218	Inactive(Decoy)	C/C(=N\Nc1nnc(SCC(=O)N[C@H](C)c2ccccc2)n1N)c1ccc(Br)cc1
decoy_219	Inactive(Decoy)	Nn1c(NN=C2CCCCC2)nnc1SCC(=O)Nc1nnc(SCc2ccccc2)s1
decoy_220	Inactive(Decoy)	COc1cccc(C(=O)CSc2nnc(N/N=C/c3cc(Cl)cc(Cl)c3O)n2N)c1
decoy_221	Inactive(Decoy)	COc1cc(/C=N/Nc2nnc(SCc3cccc(Br)c3)n2N)cc([N+](=O)[O-])c1O
decoy_222	Inactive(Decoy)	COc1cc(NC(=O)C2CCCC2)c(C(=O)O[C@H](C)C(=O)Nc2sccc2C(N)=O)cc1OC
decoy_223	Inactive(Decoy)	CCOC(=O)C1=C(COC(=O)c2sc3nc(C)nc(C)c3c2N)NC(=O)N[C@H]1c1ccccc1
decoy_224	Inactive(Decoy)	CC[C@@]1(c2ccccc2)NC(=O)N(NC(=O)CSc2nnc(COc3ccccc3F)n2N)C1=O
decoy_225	Inactive(Decoy)	CCN(CC(=O)Nc1ccc(NC(C)=O)cc1)CC(=O)NN1C(=O)N[C@@](CC)(c2ccccc2)C1=O
decoy_226	Inactive(Decoy)	CCCCn1c(N)c(N(CC)CC(=O)Nc2c(C#N)c(C)c(C)n2C2CCCCC2)c(=O)[nH]c1=O
decoy_227	Inactive(Decoy)	CCN(CC)C(=O)N[C@H](NC(=S)Nc1ccc(NC(C)=O)cc1)C(Cl)(Cl)Cl
decoy_228	Inactive(Decoy)	NC(=O)Cn1cc(/C=N/NC(=O)c2ccccc2NC(=O)c2cccs2)c(-c2ccccc2)n1
decoy_229	Inactive(Decoy)	C[C@@H](NC(=O)[C@H]1CC[C@H](CNS(=O)(=O)c2ccccc2)CC1)C(=O)NC[C@H](O)c1ccccc1
decoy_230	Inactive(Decoy)	CCCN(C(=O)c1cccc(O)c1O)[C@H](C(=O)NCS(=O)(=O)c1ccc(C)cc1)c1ccc(O)cc1
decoy_231	Inactive(Decoy)	Cc1ccc(S(=O)(=O)CNC(=O)[C@@H](c2c(O)cc(O)cc2O)N(C(=O)c2cccnc2)C(C)(C)C)cc1
decoy_232	Inactive(Decoy)	CCCCN1C(=O)NC(=O)[C@H](N(CC(C)C)C(=O)CSc2nc(-c3ccc(C)cc3)n[nH]2)[C@@H]1N
decoy_233	Inactive(Decoy)	CC(C)(C)c1ccc(OCCCn2c(S[C@@H]3O[C@@H](CO)[C@@H](O)[C@@H](O)[C@@H]3O)nc3ccccc32)cc1
decoy_234	Inactive(Decoy)	C=CCN1[C@H](CNC(=O)c2ccc(Cl)cc2)NN[C@@H]1SCc1nc2ccccc2c(=O)[nH]1
decoy_235	Inactive(Decoy)	C=CCc1cccc(/C=N/NC(=O)[C@H](NC(=O)c2ccccc2)c2n[nH]c(=O)c3ccccc23)c1O
decoy_236	Inactive(Decoy)	COc1cc(/C=N/Nc2nc(SCC(=O)Nc3ccc(C)cc3Br)n[nH]2)ccc1O
decoy_237	Inactive(Decoy)	C=CCc1cccc(/C=N/Nc2nc(SCC(=O)Nc3ccc([N+](=O)[O-])cc3)n[nH]2)c1O
decoy_238	Inactive(Decoy)	C=CCSc1nnc(NC(=O)CSc2n[nH]c(N/N=C/c3cccc(CC=C)c3O)n2)s1
decoy_239	Inactive(Decoy)	CC(C)CSc1nnc(NC(=O)CSc2n[nH]c(N/N=C/c3c[nH]c4ccccc34)n2)s1
decoy_240	Inactive(Decoy)	CCN(CC)c1ccc(/C=N/Nc2nc(SCC(=O)Nc3ccc4c(c3)OCCO4)n[nH]2)cc1
decoy_241	Inactive(Decoy)	O=C(CSc1n[nH]c(N/N=C/c2ccc(O)cc2)n1)Nc1ccc(Cl)c(C(F)(F)F)c1
decoy_242	Inactive(Decoy)	CCN(CC)c1ccc(/C=N/Nc2nc(SCC(=O)Nc3cc(F)ccc3F)n[nH]2)c(O)c1
decoy_243	Inactive(Decoy)	CCOC(=O)c1c(NC(=O)CCSc2nnc(-c3ccccc3O)n2N)sc2c1CCCC2
decoy_244	Inactive(Decoy)	Nn1c(N/N=C/c2cccc([N+](=O)[O-])c2)nnc1SCC(=O)Nc1cccc(Cl)c1Cl
decoy_245	Inactive(Decoy)	COc1ccc(/C=N/Nc2nnc(SCC(=O)Nc3cccc(Cl)c3Cl)n2N)cc1
decoy_246	Inactive(Decoy)	C[C@@H](Sc1nc2ccccc2s1)C(=O)NNC(=S)Nc1ccc(S(=O)(=O)Nc2ncccn2)cc1
decoy_247	Inactive(Decoy)	CCCn1c(=O)[nH]c2cc([C@H]3NO[C@@H]([C@H](NS(=O)(=O)c4ccc(C)cc4)C(C)C)N3)ccc21
decoy_248	Inactive(Decoy)	CC(/C=C/c1ccc(N(C)C)cc1)=N\N=C(/N)S[C@@H]1CC(=O)N(c2cccc(Cl)c2)C1=O
decoy_249	Inactive(Decoy)	CC(C)(C)C(=O)N[C@@H](NC(=S)Nc1ccc(S(N)(=O)=O)cc1)C(Cl)(Cl)Cl
decoy_250	Inactive(Decoy)	CCCCn1c(SCC(=O)Nc2oc(C)c3c(C)n[nH]c(=O)c23)nc2cc(S(N)(=O)=O)ccc21
decoy_251	Inactive(Decoy)	CC(C)=CC(=O)NCCC[C@H](NC(=O)[C@@H]1[C@@H](NC(=O)Nc2ccc(F)cc2F)CCN1C(=O)C=C(C)C)C(N)=O
decoy_252	Inactive(Decoy)	CC(C)CCNC(=O)[C@@H](c1ccc(O)cc1)N(C(=O)c1snc(C(N)=O)c1N)c1ccc(C(C)C)cc1
decoy_253	Inactive(Decoy)	CC(C)CCNC(=O)[C@H](c1c[nH]c2ccccc12)N(C(=O)c1snc(C(N)=O)c1N)c1ccccc1
decoy_254	Inactive(Decoy)	CC(C)CCNC(=O)[C@H](c1ccc(N(C)C)cc1)N(C(=O)c1snc(C(N)=O)c1N)c1ccc(F)cc1
decoy_255	Inactive(Decoy)	CC(C)CCNC(=O)[C@H](c1ccc(O)cc1)N(C(=O)c1snc(C(N)=O)c1N)c1ccc(Cl)cc1
decoy_256	Inactive(Decoy)	COc1ccc([C@H](C(=O)NC(C)(C)C)N(C(=O)c2snc(C(N)=O)c2N)c2ccc(C(C)C)cc2)cc1
decoy_257	Inactive(Decoy)	CCC(C)(C)NC(=O)[C@@H](c1ccc(N(C)C)cc1)N(C(=O)c1snc(C(N)=O)c1N)c1ccccc1F
decoy_258	Inactive(Decoy)	CCC(C)(C)NC(=O)[C@H](c1ccc(F)cc1)N(C(=O)c1snc(C(N)=O)c1N)c1ccc(OC)cc1
decoy_259	Inactive(Decoy)	CCCCOc1ccc(N(C(=O)c2snc(C(N)=O)c2N)[C@@H](CC(C)C)C(=O)NC2CCCC2)cc1
decoy_260	Inactive(Decoy)	CCOc1ccc([C@H](C(=O)NC(C)(C)C)N(C(=O)c2snc(C(N)=O)c2N)c2ccc(OC)cc2)cc1
decoy_261	Inactive(Decoy)	CCc1ccc(N(C(=O)c2snc(C(N)=O)c2N)[C@@H](C(=O)NC[C@H]2CCCO2)c2ccc(C)cc2)cc1
decoy_262	Inactive(Decoy)	CCc1ccccc1N(C(=O)c1snc(C(N)=O)c1N)[C@H](C(=O)NC[C@H]1CCCO1)c1ccc(F)cc1
decoy_263	Inactive(Decoy)	CC(=O)Nc1cccc(NC(=S)N[C@H](NC(=O)c2cccc([N+](=O)[O-])c2)C(Cl)(Cl)Cl)c1
decoy_264	Inactive(Decoy)	Cc1cccc(N(C(=O)c2snc(C(N)=O)c2N)[C@@H](C(=O)NCCC(C)C)c2ccc(O)cc2)c1C
decoy_265	Inactive(Decoy)	Cc1ccc(N(C(=O)c2snc(C(N)=O)c2N)[C@@H](C(=O)NCCC(C)C)c2ccc(O)cc2)cc1C
decoy_266	Inactive(Decoy)	NC(=O)c1cc(NC(=O)CSc2nnc(Cc3cccs3)n2C2CCCCC2)cc(C(N)=O)c1
decoy_267	Inactive(Decoy)	COc1ccc([C@@H](C(=O)NCCC(C)C)N(C(=O)c2snc(C(N)=O)c2N)c2ccc(C)cc2C)cc1
decoy_268	Inactive(Decoy)	COc1ccc(O)c(/C=N/Nc2nnc(SCC(=O)Nc3ccc(Cl)c(C(F)(F)F)c3)n2N)c1
decoy_269	Inactive(Decoy)	CCCSc1nc2ccc(NC(=O)CSc3n[nH]c(N/N=C/c4cccc(O)c4)n3)cc2s1
decoy_270	Inactive(Decoy)	CC[C@H](C)NS(=O)(=O)c1ccc(NC(=O)CSc2n[nH]c(N/N=C/c3ccc(C)cc3)n2)cc1
decoy_271	Inactive(Decoy)	CCCCSc1nnc(NC(=O)CSc2nnc(N/N=C/c3c(C)nn(C(C)C)c3C)n2N)s1
decoy_272	Inactive(Decoy)	Cc1nn(C(C)C)c(C)c1/C=N/Nc1nnc(SCCC(=O)NC(c2ccccc2)c2ccccc2)n1N
decoy_273	Inactive(Decoy)	Cc1nn(C(C)C)c(C)c1/C=N/Nc1nnc(SCCC(=O)Nc2sc3c(c2C#N)CCCC3)n1N
decoy_274	Inactive(Decoy)	CCN(CC)c1ccc(NC(=O)CSc2nnc(N/N=C/c3ccc(C(=O)OC)cc3)n2N)cc1
decoy_275	Inactive(Decoy)	CCCSc1nc2ccc(NC(=O)CSc3nnc(N/N=C/c4cccc(O)c4)n3N)cc2s1
decoy_276	Inactive(Decoy)	C=CCSc1nc2ccc(NC(=O)CSc3nnc(N/N=C/c4ccc(C)cc4)n3N)cc2s1
decoy_277	Inactive(Decoy)	CC(C)(C)NS(=O)(=O)c1ccc(NC(=O)CSc2n[nH]c(N/N=C/c3ccccc3F)n2)cc1
decoy_278	Inactive(Decoy)	CC[C@H](C)NS(=O)(=O)c1ccc(NC(=O)CSc2n[nH]c(N/N=C/c3ccccc3F)n2)cc1
decoy_279	Inactive(Decoy)	CC(C)(C)NS(=O)(=O)c1ccc(NC(=O)CSc2n[nH]c(N/N=C/c3ccccc3Cl)n2)cc1
decoy_280	Inactive(Decoy)	O=C(CCSc1nnc(N/N=C/c2cc(Br)ccc2O)[nH]1)Nc1ccc([N+](=O)[O-])cc1
decoy_281	Inactive(Decoy)	CC[C@@H](C)Sc1nnc(NC(=O)CSc2n[nH]c(N/N=C/c3cc(Cl)ccc3O)n2)s1
decoy_282	Inactive(Decoy)	CCN(CC)c1ccc(/C=N/Nc2nnc(SCC(=O)Nc3ccc(Cl)cc3Cl)n2N)c(O)c1
decoy_283	Inactive(Decoy)	COc1ccc(C(=O)CSc2nnc(N/N=C/c3cc(Cl)cc(Cl)c3O)n2N)cc1OC
decoy_284	Inactive(Decoy)	CC[C@@H](C)c1ccc(NC(=O)CSc2nnc(N/N=C\c3cc(Cl)cc(Cl)c3O)n2N)cc1
decoy_285	Inactive(Decoy)	COc1cc(/C=N/Nc2nnc(SCC(=O)[C@H]3[C@@H]4C[C@H]5C[C@@H](C4)C[C@@H]3C5)n2N)cc([N+](=O)[O-])c1O
decoy_286	Inactive(Decoy)	CC(=O)/C(=C\NC(=S)Nc1ccc(S(=O)(=O)/N=c2\[nH]ccs2)cc1)C(=O)Nc1ccccc1C
decoy_287	Inactive(Decoy)	CCCCn1c(N)c(N(CCC(C)C)C(=O)CSc2nnc(Nc3ccccc3)s2)c(=O)[nH]c1=O
decoy_288	Inactive(Decoy)	COc1ccc(Nc2nc(N/N=C/c3cc(Br)c(O)cc3O)nc(Nc3ccc([N+](=O)[O-])cc3)n2)cc1
decoy_289	Inactive(Decoy)	COc1ccc(O)c(/C=N/Nc2nc(SCC(=O)Nc3cc(C(F)(F)F)ccc3Cl)n[nH]2)c1
decoy_290	Inactive(Decoy)	CCOC(=O)c1c(NC(=O)CSc2n[nH]c(N/N=C/c3c[nH]c4ccccc34)n2)sc2c1CCCC2
decoy_291	Inactive(Decoy)	CCN(CC)c1ccc(/C=N/Nc2nc(SCC(=O)Nc3cccc(NC(C)=O)c3)n[nH]2)c(O)c1
decoy_292	Inactive(Decoy)	CCN(CC)c1ccc(/C=N/Nc2nc(SCC(=O)Nc3ccc(Cl)cc3Cl)n[nH]2)c(O)c1
decoy_293	Inactive(Decoy)	CCOC(=O)c1c(NC(=O)CSc2nnc(CNc3ccc(OC)cc3)n2N)sc2c1CCC2
decoy_294	Inactive(Decoy)	O=C(CCSc1nnc(NN=C2CCCCCC2)[nH]1)Nc1ccc(S(=O)(=O)NC2CCCCC2)cc1
decoy_295	Inactive(Decoy)	COc1ccc(Nc2nc(NCc3ccco3)nc(N/N=C/c3cc(Cl)cc(Cl)c3O)n2)cc1
decoy_296	Inactive(Decoy)	COc1ccc2c(c1)=C(CCN/C(=N/c1nc(C)cc(C)n1)NC(=O)CS[C@@H]1NN[C@H](C)S1)CN=2
decoy_297	Inactive(Decoy)	CC(C)(C)c1ccc(C(=O)Nc2nc3c(s2)C[C@@H]2[C@](C)(CO)[C@H](O)CC[C@@]2(C)[C@@H]3CC(=O)NCCN2CCOCC2)cc1
decoy_298	Inactive(Decoy)	C=C1CC[C@H]2C(C)(C)[C@@H](O[C@H]3O[C@@H](CO)[C@@H](O)[C@H]3O)CC[C@]2(C)[C@@H]1CC/C(C)=C/CO[C@@H]1OC[C@@H](OC)[C@@H](O)[C@@H]1O
decoy_299	Inactive(Decoy)	C=C1NC(=O)[C@@H]([C@@H](C)O)NC(=O)[C@@H](C(C)C)NC(=O)[C@@H](C)[C@@H](O)[C@@H](C)[C@@H](CCCCCCCCC)OC1=O
decoy_300	Inactive(Decoy)	C/C(=C\C(=O)OCCCCCCCCC(=O)O)C[C@@H]1OC[C@@H]2C[C@H](O)[C@@H]([C@@H](C)[C@H](C)O)O[C@H]2[C@H]1O
decoy_301	Inactive(Decoy)	CC(C)(C)CC(=O)Nc1nc2c(s1)C[C@@H]1[C@](C)(CO)[C@H](O)CC[C@@]1(C)[C@@H]2CC(=O)NC1CC1
decoy_302	Inactive(Decoy)	C#CCNC(=O)C[C@@H]1c2nc(NC(=O)CC(C)(C)C)sc2C[C@@H]2[C@](C)(CO)[C@H](O)CC[C@]21C
decoy_303	Inactive(Decoy)	Cc1cccc(NS(=O)(=O)c2ccc(C(=O)N[C@H](C)c3ccc(S(N)(=O)=O)cc3)cc2)c1C
decoy_304	Inactive(Decoy)	C[C@]1(CCc2ccccc2)NC(=O)N(CC(=O)Nc2sc3c(c2C(N)=O)CCCC3)C1=O
decoy_305	Inactive(Decoy)	NC(=O)c1ccc(NC(=O)CSc2nnc(NC(=O)[C@@H]3CC(=O)N(c4ccc(F)cc4)C3)s2)cc1
decoy_306	Inactive(Decoy)	CCOC(=O)C1=C(N)n2c(s/c(=C\c3ccc(O)cc3)c2=O)=C(C(=O)OC)[C@H]1c1ccc(O)cc1
decoy_307	Inactive(Decoy)	CC(C)(C)[C@@H]1CCc2c(sc3c2c2nnc(SCC(N)=O)n2c2nnc(SCC(N)=O)n32)C1
decoy_308	Inactive(Decoy)	CCN(CC)c1ccc(-c2nnc(SCc3nc(N)nc(N)n3)n2-c2ccccc2)cc1
decoy_309	Inactive(Decoy)	CCc1cc2c(CN(CC)c3c(N)n(Cc4ccccc4)c(=O)[nH]c3=O)cc(=O)oc2cc1O
decoy_310	Inactive(Decoy)	CC(C)Cn1c(N)c(C(=O)CSc2nnc(Nc3cccc(F)c3)s2)c(=O)[nH]c1=O
decoy_311	Inactive(Decoy)	CCCCOC(=O)c1c(N)n(-c2ccc(S(N)(=O)=O)cc2)c2nc3ccccc3nc12
decoy_312	Inactive(Decoy)	Cc1[nH]c2ccccc2c1C(=O)C(=O)Nc1sc(SCC(N)=O)nc1-c1ccccc1
decoy_313	Inactive(Decoy)	COc1ccccc1NS(=O)(=O)c1ccc2oc(Nc3ccc(S(N)(=O)=O)cc3)nc2c1
decoy_314	Inactive(Decoy)	CCOC(=O)[C@@](NC(=O)Nc1sc2c(c1C(N)=O)CCCC2)(OCC(F)(F)F)C(F)(F)F
decoy_315	Inactive(Decoy)	Nn1c(N/N=C/c2ccccc2F)nnc1SCC(=O)Nc1cccc(C(F)(F)F)c1
decoy_316	Inactive(Decoy)	Cc1nn(C(C)C)c(C)c1/C=N/Nc1nnc(SCC(=O)Nc2cccc(Cl)c2C)n1N
decoy_317	Inactive(Decoy)	COc1cc(NC(=O)CSc2nnc(N/N=C/c3ccc(C)cc3)n2N)ccc1Cl
decoy_318	Inactive(Decoy)	O=C(CSc1n[nH]c(N/N=C/c2ccc(Br)cc2)n1)NNC(=O)c1ccc(Cl)cc1
decoy_319	Inactive(Decoy)	C[C@H](OC(=O)C[C@@H](NC(N)=O)c1ccc(Cl)cc1)C(=O)Nc1ccc(F)cc1Cl
decoy_320	Inactive(Decoy)	O=C(CSc1n[nH]c(N/N=C/c2cccc(Br)c2)n1)Nc1ccc2c(c1)C(=O)NC2=O
decoy_321	Inactive(Decoy)	O=C(CSc1n[nH]c(N/N=C/c2ccc(Br)cc2)n1)Nc1ccc2c(c1)C(=O)NC2=O
decoy_322	Inactive(Decoy)	O=C(CSc1n[nH]c(N/N=C/c2cccc(Cl)c2)n1)Nc1ccc2c(c1)C(=O)NC2=O
decoy_323	Inactive(Decoy)	Nn1c(N/N=C/c2cccs2)nnc1SCC(=O)Nc1cc(Cl)ccc1Cl
decoy_324	Inactive(Decoy)	C/C(=N\Nc1nnc(SCC(=O)Nc2ccc(C)cc2C)n1N)c1ccc2c(c1)OCO2
decoy_325	Inactive(Decoy)	C/C(=N\Nc1nnc(SCC(=O)Nc2c(F)cccc2F)n1N)c1ccc2c(c1)OCO2
decoy_326	Inactive(Decoy)	C/C(=N\Nc1nnc(SCC(=O)Nc2sc3c(c2C#N)CCCC3)n1N)c1ccccc1
decoy_327	Inactive(Decoy)	CC(C)(C)c1ccc(-c2nnc(SCC(=O)N(CCC(N)=O)Cc3ccccc3)n2N)cc1
decoy_328	Inactive(Decoy)	C[C@H](OC(=O)C[C@H](NC(N)=O)c1ccc(Cl)cc1)C(=O)Nc1ccc(C(C)(C)C)cc1
decoy_329	Inactive(Decoy)	C[C@@H]1CCc2c(sc(NC(=O)CSc3nnc(NC[C@@H]4CCCO4)s3)c2C(N)=O)C1
decoy_330	Inactive(Decoy)	C[C@@H]1CCc2c(sc(NC(=O)CSc3nnc(NC[C@H]4CCCO4)s3)c2C(N)=O)C1
decoy_331	Inactive(Decoy)	CSCC[C@@H](NC(=O)N1CC(=O)Nc2ccccc21)C(=O)NCCc1c[nH]c2ccccc12
decoy_332	Inactive(Decoy)	Cn1cc(/C=C/C(=O)NC(=S)Nc2sc3c(c2C(N)=O)CC[C@H](C(C)(C)C)C3)cn1
decoy_333	Inactive(Decoy)	Cc1ccc(CN(C(=O)c2cccc(O)c2O)[C@H](C(=O)NC(C)(C)C)c2ccc(O)cc2)o1
decoy_334	Inactive(Decoy)	Cc1ccccc1Nc1nc(N)nc(CSc2nc3ccccc3c(=O)n2CCCO)n1
decoy_335	Inactive(Decoy)	COc1ccc2[nH]cc(CCN3C[C@H](C(=O)N[C@@H]4NN[C@H](CC(C)(C)C)S4)CC3=O)c2c1
decoy_336	Inactive(Decoy)	COc1ccc2[nH]cc(CCN3C[C@H](C(=O)N[C@@H]4NN[C@@H](C(C)(C)C)S4)CC3=O)c2c1
decoy_337	Inactive(Decoy)	O=C(CS[C@H]1NN=C(Cc2cc(=O)[nH]c(=O)[nH]2)N1c1ccc(F)cc1)NC1CCCCC1
decoy_338	Inactive(Decoy)	Cc1ccccc1NC(=O)CS[C@H]1NN=C(Cc2cc(=O)[nH]c(=O)[nH]2)N1c1ccc(Cl)cc1
decoy_339	Inactive(Decoy)	COc1cccc(NC(=O)CS[C@H]2NN=C(Cc3cc(=O)[nH]c(=O)[nH]3)N2c2ccc(Cl)cc2)c1
decoy_340	Inactive(Decoy)	CCOC(=O)[C@H]1CCCN(c2ncnc(NNC(=O)C(c3ccccc3)c3ccccc3)c2N)C1
decoy_341	Inactive(Decoy)	Cc1ccc(S(=O)(=O)NNc2ncnc(N(Cc3ccccc3)c3ccccn3)c2N)cc1
decoy_342	Inactive(Decoy)	C[C@]1(CO)[C@H]2Cc3sc(NC(=O)c4ccco4)nc3[C@@H](CC(=O)NCc3ccco3)[C@@]2(C)CC[C@H]1O
decoy_343	Inactive(Decoy)	Cc1cc(C(=O)CSc2nc(N)cc(N)c2C#N)c(C)n1-c1ccc(OC(F)F)cc1
decoy_344	Inactive(Decoy)	Cc1ccc(NC(=N)Nc2nc(CSc3nnnn3-c3ccccc3)cc(=O)[nH]2)cc1C
decoy_345	Inactive(Decoy)	CC(=O)Nc1cccc(NC(=O)CSc2n[nH]c(N/N=C/c3ccc(Cl)cc3Cl)n2)c1
decoy_346	Inactive(Decoy)	C[C@H](Sc1ccc(NC(=O)c2cccs2)cc1)C(=O)Nc1ccc(S(N)(=O)=O)cc1
decoy_347	Inactive(Decoy)	O=C(C[C@H](NCCNc1ccccc1[N+](=O)[O-])C(=O)O)Nc1cccc(Cl)c1Cl
decoy_348	Inactive(Decoy)	O=C(CSc1n[nH]c(N/N=C/c2cc(Br)c(O)c(Br)c2)n1)Nc1nccs1
decoy_349	Inactive(Decoy)	CCNS(=O)(=O)c1ccc(NC(=O)[C@H](Sc2nnc(N)s2)c2ccccc2)cc1
decoy_350	Inactive(Decoy)	COc1ccc(-c2cc(-c3nnc(SCC(=O)Nc4ccc(F)c(Cl)c4)n3N)n[nH]2)cc1
decoy_351	Inactive(Decoy)	Cc1ccc(NS(=O)(=O)c2ccc(C(=O)O[C@@H](C)C(=O)NC(N)=O)cc2)cc1
decoy_352	Inactive(Decoy)	CC(=O)c1c(C)[nH]c(C(=O)COC(=O)C[C@@H](NC(N)=O)c2ccc(Cl)cc2)c1C
decoy_353	Inactive(Decoy)	CCOC(=O)c1[nH]c(C)c(C(=O)OCC(=O)Nc2sc3c(c2C(N)=O)CCC3)c1C
decoy_354	Inactive(Decoy)	NC(=O)N[C@H](CC(=O)OCC(=O)Nc1nnc(-c2ccccc2)o1)c1ccc(Cl)cc1
decoy_355	Inactive(Decoy)	CCCN(C(=O)CSc1nc(C2CC2)n[nH]1)c1c(N)n(Cc2ccccc2)c(=O)[nH]c1=O
decoy_356	Inactive(Decoy)	C[C@]1(c2ccc3c(c2)OCCCO3)NC(=O)N(CC(=O)Nc2ccccc2SCC(N)=O)C1=O
decoy_357	Inactive(Decoy)	Cc1ccccc1[C@@H](CC(=O)N[C@@H](C)c1nc2ccccc2n1C(F)F)NC(N)=O
decoy_358	Inactive(Decoy)	CC[C@]1(c2ccc(NC(=O)C(=O)NCC(=O)NC(C)C)cc2)CCC(=O)NC1=O
decoy_359	Inactive(Decoy)	CCNC(=S)/N=C(\NCCSCc1nc[nH]c1C)Nc1nc(C)cc(C)n1
decoy_360	Inactive(Decoy)	CCN(C(=O)CC[C@H]1Cc2ccccc2NC1=O)c1c(N)n(Cc2ccccc2)c(=O)[nH]c1=O
decoy_361	Inactive(Decoy)	CNc1snc(C)c1C(=O)OCC(=O)Nc1sc2c(c1C(N)=O)CCCC2
decoy_362	Inactive(Decoy)	NC(=O)CSc1nnc(CSCc2ccccc2)n1-c1ccc(S(N)(=O)=O)cc1
decoy_363	Inactive(Decoy)	COc1ccccc1/C=N/Nc1nc(SCC(=O)NNC(=O)C(F)(F)F)n[nH]1
decoy_364	Inactive(Decoy)	Nn1c(N/N=C/c2cccc(O)c2)nnc1SCc1nnc(-c2ccc(F)cc2)o1
decoy_365	Inactive(Decoy)	C[C@@H](OC(=O)C[C@@H](NC(N)=O)c1ccc(Cl)cc1)C(=O)Nc1ccc(F)c([N+](=O)[O-])c1
decoy_366	Inactive(Decoy)	C/C(=N\Nc1nnc(SCC(=O)Nc2ccc3c(c2)OCCO3)n1N)c1ccc(F)cc1
decoy_367	Inactive(Decoy)	Cc1ccc(NC(=O)CN2CCN([C@H](C)C(=O)Nc3sc4c(c3C(N)=O)CCC4)CC2)cc1
decoy_368	Inactive(Decoy)	Cc1sc2nc(CSc3nnc(CCC(N)=O)n3CC(C)C)nc(N)c2c1C
decoy_369	Inactive(Decoy)	N#Cc1c(CCCNC(=O)c2ccc(S(=O)(=O)NC3CC3)cc2)nn(-c2ccc(F)cc2)c1N
decoy_370	Inactive(Decoy)	CCCn1c(N)c(C(=O)CSc2nc(NC3CC3)c3ccccc3n2)c(=O)[nH]c1=O
decoy_371	Inactive(Decoy)	CC[C@H](C)n1c(COc2ccc(C)cc2)nn([C@@H]2O[C@H](CO)[C@@H](O)[C@H](O)[C@H]2NC(C)=O)c1=S
decoy_372	Inactive(Decoy)	O=C(O)/C=C/C(=O)Nc1ccc2[nH]cc([C@@H](C(=O)O)N3CCN(Cc4cccnc4)CC3)c2c1
decoy_373	Inactive(Decoy)	CCCN(C(=O)CSc1nc(CC)n[nH]1)c1c(N)n(Cc2ccccc2)c(=O)[nH]c1=O
decoy_374	Inactive(Decoy)	C=CCN1C(=S)NC(=O)[C@H]([C@@H](c2ccncc2)c2c(O)[nH]c(=S)n(CC=C)c2=O)[C@H]1O
decoy_375	Inactive(Decoy)	Cc1cccc(N2C(Cc3cc(=O)[nH]c(=O)[nH]3)=NN[C@@H]2SCC(=O)Nc2nccs2)c1
decoy_376	Inactive(Decoy)	CCOc1ccccc1Cn1c(S[C@@H]2O[C@@H](CO)[C@@H](O)[C@@H](O)[C@H]2O)nc2ccccc21
decoy_377	Inactive(Decoy)	Cc1ccccc1OCCn1c(S[C@@H]2O[C@@H](CO)[C@@H](O)[C@@H](O)[C@H]2O)nc2ccccc21
decoy_378	Inactive(Decoy)	COCCN(CCOC)c1ncnc(NNC(=O)c2ccc(Cl)cc2Cl)c1N
decoy_379	Inactive(Decoy)	COCC(=O)Nc1nc2c(s1)C[C@@H]1[C@](C)(CO)[C@H](O)CC[C@]1(C)[C@@H]2CC(=O)NC1CC1
decoy_380	Inactive(Decoy)	CC(=O)NNC(=O)c1ccsc1NC(=O)c1ccccc1NS(=O)(=O)c1ccc(C)cc1
decoy_381	Inactive(Decoy)	COc1ccc2nc(SCC(=O)C3=C(O)N(C)C(=O)N(CC(C)C)[C@@H]3N)[nH]c2c1
decoy_382	Inactive(Decoy)	CSCC[C@H](NC(N)=O)C(=O)Nc1ccc(-n2nccc2C(F)(F)F)cc1
decoy_383	Inactive(Decoy)	CNc1ccc([N+](=O)[O-])cc1C(=O)OCC(=O)Nc1sc2c(c1C(N)=O)CCC2
decoy_384	Inactive(Decoy)	COCCN(C(=O)CNc1ccc(C)c(Cl)c1)c1c(N)n(CC(C)C)c(=O)[nH]c1=O
decoy_385	Inactive(Decoy)	CC(C)CC(=O)N1CCC(NC(=O)NNc2ccc(S(=O)(=O)NC(C)C)cn2)CC1
decoy_386	Inactive(Decoy)	NS(=O)(=O)c1ccc(NC(=S)Nc2cnn(Cc3ccccc3F)c2)cc1
decoy_387	Inactive(Decoy)	Cc1cc(NC(=O)CSc2cn[nH]n2)cc(NC(=O)CSc2cn[nH]n2)c1
decoy_388	Inactive(Decoy)	Nn1c(N/N=C/c2cccnc2)nnc1SCC(=O)Nc1cccc(Br)c1
decoy_389	Inactive(Decoy)	Cc1n[nH]c(C)c1[C@@H](C)N(C)Cc1ccc(C(=O)NCC2(O)CCCCC2)c(=O)[nH]1
decoy_390	Inactive(Decoy)	C[C@H](OC(=O)[C@@H]1C[C@@H](O)CN1C(=O)[C@]12C[C@H]3C[C@H](C[C@H](C3)C1)C2)C(=O)Nc1sccc1C(N)=O
decoy_391	Inactive(Decoy)	Cc1ccccc1N1CNN[C@@H]1SCC(=O)N[C@@H](CC1=c2ccccc2=NC1)C(=O)O
decoy_392	Inactive(Decoy)	Cc1ccc(N[C@@H]2NN=C(SCC(=O)N[C@H](CC3=c4ccccc4=NC3)C(=O)O)S2)cc1
decoy_393	Inactive(Decoy)	CCN1[C@@H](SCC(=O)N[C@@H](CC2=c3ccccc3=NC2)C(=O)O)NN[C@H]1c1ccco1
decoy_394	Inactive(Decoy)	CCN(CC)c1ccc2c(c1)OC1=CC(=[N+](CC)CC)C=C[C@@H]1[C@H]2c1cc2c(cc1C(=O)[O-])NNN2
decoy_395	Inactive(Decoy)	Cc1cccc(NC(=S)NNC(=O)CNC(=O)c2ccc(Br)o2)c1C
decoy_396	Inactive(Decoy)	Nc1ccc(S(=O)(=O)N[C@@]2(C(F)(F)F)NC(=O)N(CCc3ccccc3)C2=O)cc1
decoy_397	Inactive(Decoy)	C/C(N)=C(/C#N)C(=O)COC(=O)[C@@H](NS(=O)(=O)c1ccc(Cl)cc1)[C@H](C)O
decoy_398	Inactive(Decoy)	CSCC[C@H](NC(N)=O)C(=O)Nc1cccc(S(=O)(=O)N2CCOCC2)c1
decoy_399	Inactive(Decoy)	Nc1nnc(SCC(=O)Nc2c(F)cccc2F)n1CC(=O)Nc1c(F)cccc1F
decoy_400	Inactive(Decoy)	N[C@@](OC(=O)C(=O)O[C@](N)(c1ccccn1)C(F)(F)F)(c1ccccn1)C(F)(F)F
decoy_401	Inactive(Decoy)	CC(C)NC(=O)N1CCN(C(=O)c2cccnc2)C[C@H]1C(=O)N[C@@H](CC1CCCCC1)C(N)=O
decoy_402	Inactive(Decoy)	Cc1c(Cl)c(C(F)(F)F)nn1CCCNC(=S)Nc1ccc(S(N)(=O)=O)cc1
decoy_403	Inactive(Decoy)	CC(=O)c1c(C)[nH]c(C(=O)COC(=O)C[C@H](NC(N)=O)c2ccc(Cl)cc2)c1C
decoy_404	Inactive(Decoy)	COc1cc(C(=O)NC(=S)Nc2sc3c(c2C(N)=O)CCC3)cc(OC)c1OC
decoy_405	Inactive(Decoy)	C[C@@H](OC(=O)[C@@H]1C[C@H](O)CN1S(=O)(=O)c1ccc(C(C)(C)C)cc1)C(=O)NC(N)=O
decoy_406	Inactive(Decoy)	Cc1cc(C)c(NCC(=O)NNC(=O)C[C@@](O)(c2nccn2C)C(F)(F)F)c(C)c1
decoy_407	Inactive(Decoy)	Cc1cccc(C)c1NC(=O)CN(C)C(=O)C[C@H](NC(N)=O)c1ccc(Cl)cc1
decoy_408	Inactive(Decoy)	Cn1ccnc1[C@H](NC(=O)C[C@@H](NC(N)=O)c1ccc(Cl)cc1)c1ccc(Cl)cc1
decoy_409	Inactive(Decoy)	NC(=O)NCCCCCCN1C(=O)NC(=O)/C(=C/c2ccc3c(c2)OCO3)C1=O
decoy_410	Inactive(Decoy)	CC(=O)c1ccc(NC(=O)CSc2nnc(N/N=C/c3ccc(F)cc3)n2N)cc1
decoy_411	Inactive(Decoy)	CC(C)n1cc(/C=N/Nc2nnc(SCC(=O)Nc3c(F)cccc3F)n2N)cn1
decoy_412	Inactive(Decoy)	COc1cccc(/C(C)=N/Nc2nc(SCC(=O)NNC(=O)C(F)(F)F)n[nH]2)c1
decoy_413	Inactive(Decoy)	O=C(CSc1n[nH]c(N/N=C/c2cccc(O)c2)n1)Nc1ccc2c(c1)OCCO2
decoy_414	Inactive(Decoy)	O=C(CSc1n[nH]c(N/N=C/c2ccco2)n1)NNC(=O)c1ccc(Cl)cc1
decoy_415	Inactive(Decoy)	COc1ccc(NC(=O)[C@H]2CC[C@@H](CNS(=O)(=O)c3csc(C(N)=O)c3)CC2)c(OC)c1
decoy_416	Inactive(Decoy)	CN(C)c1ccc(NC(=O)CSc2n[nH]c(N/N=C/c3ccc(O)cc3)n2)cc1
decoy_417	Inactive(Decoy)	COc1ccccc1/C=N/Nc1nnc(SCC(=O)Nc2c(F)cccc2F)n1N
decoy_418	Inactive(Decoy)	Cc1ccc(/C=N/Nc2nnc(SCC(=O)Nc3ccccc3Cl)n2N)o1
decoy_419	Inactive(Decoy)	C/C(=N\Nc1nnc(SCC(=O)Nc2ccc3c(c2)OCCO3)n1N)c1cccs1
decoy_420	Inactive(Decoy)	N#CC1=C(N)N=C(SCC(=O)OCc2ccccc2)[C@@H](C(N)=O)C12CCCCC2
decoy_421	Inactive(Decoy)	C[C@H](Sc1nnc(NC[C@H]2CCCO2)s1)C(=O)Nc1cccc(S(N)(=O)=O)c1
decoy_422	Inactive(Decoy)	C[C@@H](C(=O)Nc1sc2c(c1C(N)=O)CCC2)N1CCC[N@](CC(=O)NC(C)(C)C)CC1
decoy_423	Inactive(Decoy)	CCOC(=O)c1cnc(SCC(=O)NC(=O)N[C@@H]2CCC[C@H](C)[C@@H]2C)nc1N
decoy_424	Inactive(Decoy)	CC[C@@H](C)[C@H](NC(=O)N1CC(=O)Nc2ccccc21)C(=O)N[C@H](C(=O)O)[C@@H](C)CC
decoy_425	Inactive(Decoy)	O=C(O)/C=C/C(=O)Nc1ccc2c([C@H](C(=O)O)N3CCN(c4ccccn4)CC3)c[nH]c2c1
decoy_426	Inactive(Decoy)	CCOC(=O)C1=C(CSc2nnc(SCC(N)=O)s2)NC(=O)N[C@@H]1C
decoy_427	Inactive(Decoy)	CC[C@@H](C)NC(=O)c1ccc(N2CCNCC2)c(NS(=O)(=O)c2cc(C)ccc2NC(C)=O)c1
decoy_428	Inactive(Decoy)	CC(C)=CC(=O)N(C)[C@H](C(=O)NCS(=O)(=O)c1ccc(C)cc1)c1c(O)cc(O)cc1O
decoy_429	Inactive(Decoy)	NC(=O)c1ccsc1NC(=O)CSc1nnc(-c2c[nH]c3ccccc23)n1C[C@@H]1CCCO1
decoy_430	Inactive(Decoy)	CC(=O)Nc1[nH]c(SCC(=O)NC[C@@H]2CCCO2)nc(=O)c1NC(=O)c1cccs1
decoy_431	Inactive(Decoy)	Cc1cccc(N2C(Cc3cc(=O)[nH]c(=O)[nH]3)=NN[C@H]2SCC(=O)NC[C@@H]2CCCO2)c1
decoy_432	Inactive(Decoy)	O=C(CS[C@H]1NN=C(Cc2cc(=O)[nH]c(=O)[nH]2)N1c1ccc(F)cc1)NC1CCCC1
decoy_433	Inactive(Decoy)	CC(C)OC(=O)[C@@H]1C2=C(C[C@H](C)CC2)S[C@H]1NC(=O)CSc1n[nH]c(N)n1
decoy_434	Inactive(Decoy)	C[C@@H]1NNC(=O)C2=C1[C@@H](C)O[C@H]2NC(=O)CS[C@@H]1NN=C(Cc2cccs2)N1C1CC1
decoy_435	Inactive(Decoy)	COCC(=O)Nc1nc2c(s1)C[C@@H]1[C@](C)(CO)[C@H](O)CC[C@]1(C)[C@@H]2CC(=O)NC1CCCC1
decoy_436	Inactive(Decoy)	C[C@@H](NC(=O)C1CCCC1)C(=O)Nc1ccc(NC(=O)NC[C@H]2CCCO2)cc1
decoy_437	Inactive(Decoy)	CCN(CC)S(=O)(=O)c1ccc(Cl)c(NC(=O)CSc2nc(N)cc(=O)[nH]2)c1
decoy_438	Inactive(Decoy)	CC(C)CN(C(=O)CN[C@@H](C)c1ccccc1)c1c(N)n(CC(C)C)c(=O)[nH]c1=O
decoy_439	Inactive(Decoy)	CCN(CCCNS(=O)(=O)c1ccc2[nH]c(=O)[nH]c(=O)c2c1)c1ccccc1
decoy_440	Inactive(Decoy)	C=CCc1cccc(/C=N/NC(=O)CSc2nnc(-c3ccncc3)n2N)c1O
decoy_441	Inactive(Decoy)	COC(=O)c1c(NC(=S)Nc2cnn(C)c2C(N)=O)sc(C(=O)N(C)C)c1C
decoy_442	Inactive(Decoy)	CCn1cc(NC(=S)Nc2sc3c(c2C(=O)OC)CCCCC3)c(C(N)=O)n1
decoy_443	Inactive(Decoy)	Nn1c(N/N=C/c2cccnc2)nnc1SCC(=O)Nc1cccc(C(F)(F)F)c1
decoy_444	Inactive(Decoy)	O=C(CS[C@@H]1NN=NN1c1ccc(O)cc1)N[C@H](CC1=c2ccccc2=NC1)C(=O)O
decoy_445	Inactive(Decoy)	CCC[C@@H]1C[C@H](C(=O)N[C@@H]([C@H]2O[C@H]([S@](C)=O)[C@@H](O)[C@H](O)[C@H]2O)[C@@H](C)Cl)[N@@](C)C1
decoy_446	Inactive(Decoy)	Nc1nnc(S(=O)(=O)N[C@@]2(C(F)(F)F)NC(=O)N(CCCc3ccccc3)C2=O)s1
decoy_447	Inactive(Decoy)	CCC[C@@H]1C[C@@H](C(=O)N[C@@H]([C@H]2O[C@@H](SC)[C@@H](O)[C@@H](O)[C@@H]2O)[C@@H](C)Cl)[N@@](C)C1
decoy_448	Inactive(Decoy)	NC(=O)C1CCN(C(=O)CSc2nnc(-c3sc4ncccc4c3N)n2Cc2ccco2)CC1
decoy_449	Inactive(Decoy)	Cc1cc(C(=O)CSCc2nc(N)nc(N)n2)c(C)n1-c1cccc(C(F)(F)F)c1
decoy_450	Inactive(Decoy)	O=C(NNc1ccc(S(=O)(=O)NC2CC2)cc1)c1cc(-c2cccs2)[nH]n1
decoy_451	Inactive(Decoy)	CC(C)=CC(=O)NCCC[C@H](NC(=O)[C@@H]1[C@@H](NC(=O)NC(C)C)CCN1C(=O)C=C(C)C)C(N)=O
decoy_452	Inactive(Decoy)	NC(=O)[C@H](Cc1cccs1)NC(=O)C1=C[C@@H](Oc2ccc(-n3cncn3)cc2)[C@H](O)[C@H](O)C1
decoy_453	Inactive(Decoy)	CC(C)(C)NC(=O)[C@@H](c1ccc2ncccc2c1)N(Cc1ccco1)C(=O)c1snc(C(N)=O)c1N
decoy_454	Inactive(Decoy)	COc1ccc(N(C(=O)c2snc(C(N)=O)c2N)[C@@H](C(=O)NC(C)(C)C)c2cccs2)cc1
decoy_455	Inactive(Decoy)	CC(C)CCNC(=O)[C@@H](c1ccco1)N(Cc1cccs1)C(=O)c1snc(C(N)=O)c1N
decoy_456	Inactive(Decoy)	COCCNC(=O)[C@@H](c1ccc(N(C)C)cc1)N(C(=O)c1snc(C(N)=O)c1N)c1cccc(F)c1
decoy_457	Inactive(Decoy)	Cc1oc2c(C)c3oc(=O)c(CC(=O)N(C)C[C@H](O)[C@H](O)[C@H](O)[C@H](O)CO)c(C)c3cc2c1C
decoy_458	Inactive(Decoy)	CNc1ccc(S(=O)(=O)NCC(=O)OCC(=O)Nc2sccc2C(N)=O)cc1[N+](=O)[O-]
decoy_459	Inactive(Decoy)	CCCCn1c(N)c(N(C(=O)Cn2nnc(-c3ccc(C(N)=O)cc3)n2)C2CCCC2)c(=O)[nH]c1=O
decoy_460	Inactive(Decoy)	Cc1ccc(N(C(=O)c2snc(C(N)=O)c2N)[C@H](C(=O)NC[C@@H]2CCCO2)c2ccc(F)cc2)cc1
decoy_461	Inactive(Decoy)	Cc1ccc(S(=O)(=O)N(C)C)cc1NC(=S)NNc1ccc(S(N)(=O)=O)cc1[N+](=O)[O-]
decoy_462	Inactive(Decoy)	Cc1ccc(N(C(=O)c2snc(C(N)=O)c2N)[C@H](C(=O)NC[C@H]2CCCO2)c2cccs2)cc1
decoy_463	Inactive(Decoy)	NC(=O)c1cc(NC(=O)CSc2nnc(-c3ccc(Cl)cc3)n2C[C@H]2CCCO2)cc(C(N)=O)c1
decoy_464	Inactive(Decoy)	COc1cc([C@@H](O)CCO[C@@H]2O[C@@H](CO)[C@@H](O)[C@@H](O)[C@@H]2O)cc2cc(-c3ccc4c(c3)OCO4)oc12
decoy_465	Inactive(Decoy)	CCOc1ccc(N(C(=O)c2snc(C(N)=O)c2N)[C@H](C(=O)NCCC(C)C)c2ccncc2)cc1
decoy_466	Inactive(Decoy)	C[C@]12C[C@@H](O)[C@H]3[C@H](CCC4=CC(=O)CC[C@]43C)[C@@H]1CC[C@]2(O)C(=O)COC(=O)[C@H](N)CCC(=O)O
decoy_467	Inactive(Decoy)	CCN(CC)c1ccc(/C=N/Nc2nc3c(=O)[nH]cnc3n2[C@@H]2O[C@H](CO)[C@@H](O)[C@H]2O)cc1
decoy_468	Inactive(Decoy)	CC(C)(C)NC(=O)[C@@H](c1ccc(Cl)cc1)N(CCN1CCOCC1)C(=O)c1snc(C(N)=O)c1N
decoy_469	Inactive(Decoy)	N#Cc1c(NC(=O)CSc2nnc(N/N=C/c3cc([N+](=O)[O-])ccc3O)n2N)sc2c1CCCC2
decoy_470	Inactive(Decoy)	C/C(=N\Nc1nc(SCC(=O)Nc2ccc(S(=O)(=O)N3CCCC3)cc2)n[nH]1)c1ccc(N)cc1
decoy_471	Inactive(Decoy)	CC[C@H](C)NS(=O)(=O)c1ccc(NC(=O)CSc2n[nH]c(N/N=C/c3cccc(O)c3)n2)cc1
decoy_472	Inactive(Decoy)	Cc1ccc(/C=N/Nc2nc(SCCC(=O)Nc3ccc(S(N)(=O)=O)cc3)n[nH]2)cc1
decoy_473	Inactive(Decoy)	Cc1nn(C(C)C)c(C)c1/C=N/Nc1nnc(SCC(=O)Nc2ccc3c(c2)C(=O)NC3=O)n1N
decoy_474	Inactive(Decoy)	Cc1nn(C(C)C)c(C)c1/C=N/Nc1nnc(SCC(=O)Nc2ccc(S(N)(=O)=O)cc2)n1N
decoy_475	Inactive(Decoy)	COc1ccc(/C=N/Nc2nnc(SCC(=O)Nc3sc4c(c3C#N)CCCC4)n2N)cc1O
decoy_476	Inactive(Decoy)	C[C@H](CCc1ccc(O)cc1)O[C@@H]1O[C@H](CO[C@@H]2O[C@H](CO)[C@H](O)[C@H]2O)[C@@H](O)[C@H](O)[C@H]1O
decoy_477	Inactive(Decoy)	O=C(/C=C/c1ccc(O)cc1)OC[C@H]1O[C@@H](OC(=O)c2cc(O)c(O)c(O)c2)[C@H](O)[C@H](O)[C@@H]1O
decoy_478	Inactive(Decoy)	COc1cc([C@H]2Oc3c(O)cc(CCCO)cc3[C@H]2CO)ccc1O[C@H]1O[C@@H](CO)[C@@H](O)[C@@H](O)[C@H]1O
decoy_479	Inactive(Decoy)	C[C@@]12CCC(=O)C=C1CC[C@H]1[C@@H]2[C@H](O)C[C@]2(C)[C@@H]1CC[C@]2(O)C(=O)COC(=O)[C@H](N)CCC(=O)O
decoy_480	Inactive(Decoy)	Cc1oc2cc3oc(=O)c(CC(=O)N(C)C[C@H](O)[C@@H](O)[C@H](O)[C@H](O)CO)c(C)c3cc2c1C
decoy_481	Inactive(Decoy)	Cc1cc(C)cc(N(C(=O)c2snc(C(N)=O)c2N)[C@H](C(=O)NC[C@H]2CCCO2)c2ccc(C)o2)c1
decoy_482	Inactive(Decoy)	Cc1cc(C)cc(N(C(=O)c2snc(C(N)=O)c2N)[C@@H](C(=O)NC[C@@H]2CCCO2)c2ccc(C)o2)c1
decoy_483	Inactive(Decoy)	CN(C)c1ccc([C@@H](C(=O)NC2CCCC2)N(Cc2cccnc2)C(=O)c2snc(C(N)=O)c2N)cc1
decoy_484	Inactive(Decoy)	CN(C)c1ccc([C@H](C(=O)NC[C@H]2CCCO2)N(Cc2ccco2)C(=O)c2snc(C(N)=O)c2N)cc1
decoy_485	Inactive(Decoy)	CCOC(=O)CN(C(=O)c1snc(C(N)=O)c1N)[C@@H](C(=O)NCCC(C)C)c1ccc(F)cc1
decoy_486	Inactive(Decoy)	COc1cc(C[C@H]2CO[C@@H](c3ccc(O)c(OC)c3)[C@@H]2CO[C@H]2O[C@@H](CO)[C@@H](O)[C@@H](O)[C@H]2O)ccc1O
decoy_487	Inactive(Decoy)	CCc1ccccc1N(C(=O)c1snc(C(N)=O)c1N)[C@H](C(=O)NC[C@@H]1CCCO1)c1ccc(C)o1
decoy_488	Inactive(Decoy)	COc1ccc(C(c2c(N)nc(SCC(C)=O)[nH]c2=O)c2c(N)nc(SCC(C)=O)[nH]c2=O)cc1
decoy_489	Inactive(Decoy)	CC[C@H](C(=O)Nc1scc(-c2ccc(C)cc2)c1C(N)=O)n1c(N)nnc1SCC#N
decoy_490	Inactive(Decoy)	CCN(CC)S(=O)(=O)c1ccc(Nc2ncnc(NNC(=O)c3ccncc3)c2N)cc1
decoy_491	Inactive(Decoy)	COc1cc([C@@H]2Oc3c(OC)cc(CCCO)cc3[C@@H]2CO[C@@H]2O[C@H](CO)[C@@H](O)[C@H](O)[C@H]2O)ccc1O
decoy_492	Inactive(Decoy)	O=C(CS[C@H]1NN[C@H](NCc2ccco2)S1)N[C@@H](CC1=c2ccccc2=NC1)C(=O)O
decoy_493	Inactive(Decoy)	COc1c(C)c2c(c(O)c1C/C=C(\C)CCC(=O)O[C@@H]1O[C@@H](CO)[C@@H](O)[C@@H](O)[C@H]1O)C(=O)OC2
decoy_494	Inactive(Decoy)	COc1cc([C@H]2c3cc(OC)c(O[C@H]4O[C@@H](CO)[C@@H](O)[C@@H](O)[C@H]4O)c(OC)c3C[C@H](CO)[C@@H]2CO)cc(OC)c1O
decoy_495	Inactive(Decoy)	CC(C)C[C@H](NC(=O)[C@@H](NC(=O)[C@@H](N)CC(C)C)C(C)C)C(=O)N[C@@H](C)C(=O)Nc1ccc([N+](=O)[O-])cc1
decoy_496	Inactive(Decoy)	CC[C@H](C)[C@H](NC(=O)N1CC(=O)Nc2ccccc21)C(=O)N[C@@H](Cc1c[nH]c2ccccc12)C(=O)O
decoy_497	Inactive(Decoy)	COc1ccc(C(=O)O[C@@H]2[C@H]3C=CO[C@H](O[C@@H]4O[C@H](CO)[C@@H](O)[C@H](O)[C@H]4O)[C@H]3[C@@]3(CO)O[C@@H]23)cc1OC
decoy_498	Inactive(Decoy)	COc1ccc(-c2nnc(N/C(N)=N\C(N)=N/S(=O)(=O)c3ccc(NC(C)=O)c(C)c3)s2)cc1
decoy_499	Inactive(Decoy)	COc1c(C)c2c(c(O)c1C/C=C(/C)CCC(=O)O[C@H]1O[C@@H](CO)[C@@H](O)[C@@H](O)[C@H]1O)C(=O)OC2
decoy_500	Inactive(Decoy)	COc1c(C)c2c(c(O)c1C/C=C(/C)CCC(=O)O[C@@H]1O[C@@H](CO)[C@@H](O)[C@@H](O)[C@H]1O)C(=O)OC2
decoy_501	Inactive(Decoy)	C=CCNC(=O)O[C@@H]1[C@H](NC(=O)c2cc(OC)ccc2Br)C=C(C(=O)NCC(N)=O)C[C@H]1OC(=O)NCC=C
decoy_502	Inactive(Decoy)	NC(=O)[C@@H](Cc1ccccc1)NC(=O)[C@@H]1C[C@@H](NS(=O)(=O)c2cccs2)CCN1C(=O)CSCC(=O)O
decoy_503	Inactive(Decoy)	Cc1ccc(S(=O)(=O)NC(=O)C(=NNc2cc(Cl)ccc2Cl)C(=O)NS(=O)(=O)c2ccc(C)cc2)cc1
decoy_504	Inactive(Decoy)	Cn1c(=O)c(/C(O)=C\C=N/c2ccc(C(F)(F)F)cc2)cn(CCNc2ncc(C(F)(F)F)cc2Cl)c1=O
decoy_505	Inactive(Decoy)	CC1(C)C(=O)N(C[C@H](O)CNc2ccccc2)C(=O)N1CN1C(=O)N(C[C@@H](O)CNc2ccccc2)C(=O)C1(C)C
decoy_506	Inactive(Decoy)	CCOc1cc([C@H]2Nc3ccccc3NC3=C[C@H](c4cc(OC)c(OC)c(OC)c4)CC(O)=C32)cc([N+](=O)[O-])c1O
decoy_507	Inactive(Decoy)	CSc1cccc(NC(=O)C[C@H]2SC(N[C@@H](c3ccc(C(C)C)cc3)c3c(O)[nH]c(=O)[nH]c3=O)=NC2=O)c1
decoy_508	Inactive(Decoy)	CC[C@@H](C)[C@H](NC(=O)CCC(=O)OCC(=O)[C@@]1(O)CC[C@H]2[C@@H]3CCC4=CC(=O)C=C[C@]4(C)[C@@H]3[C@@H](O)C[C@@]21C)C(=O)O
decoy_509	Inactive(Decoy)	O=C1NC(=O)N(CCNc2ncc(C(F)(F)F)cc2Cl)C(=O)/C1=C/Nc1ccc(OC(F)(F)F)cc1
decoy_510	Inactive(Decoy)	O=C(NNC(=S)Nc1ccc(S(=O)(=O)Nc2ncccn2)cc1)[C@@H](Sc1ccccc1)c1ccccc1
decoy_511	Inactive(Decoy)	O=C(/C=C\c1ccc(O)cc1)O[C@H]1[C@@H](Oc2cc(O)c3c(c2)O[C@H](c2ccc(O)cc2)CC3=O)O[C@@H](CO)[C@@H](O)[C@@H]1O
decoy_512	Inactive(Decoy)	CC(C)[C@]1(O)N2CC[C@H](C[C@H](O)CC(=O)O)O[C@]2(c2ccc(F)cc2)[C@]2(c3ccccc3)O[C@@]21C(=O)Nc1ccccc1
decoy_513	Inactive(Decoy)	CC[C@H]1OC(=O)[C@H](C)[C@@H](O[C@H]2C[C@@](C)(OC)[C@H](O)[C@H](C)O2)[C@H](C)[C@@H](O[C@H]2O[C@@H](C)C[C@@H](N(C)C)[C@H]2O)[C@](C)(OC)C[C@@H](C)C(=O)[C@H](C)[C@@H](O)[C@]1(C)O
decoy_514	Inactive(Decoy)	CN(C)CCN(C)[C@H]1[C@@H]2OC[C@@H](O2)[C@@H](N(C(=O)Nc2cccc(C(F)(F)F)c2)C(=O)Nc2cccc(C(F)(F)F)c2)[C@@H]1O
decoy_515	Inactive(Decoy)	C[C@H](C[C@@H](O)[C@H](O)C(C)(C)O)[C@@H]1CC[C@@]2(C)[C@H]3CC[C@H]4[C@](C)(C(=O)O[C@H]5O[C@@H](CO)[C@@H](O)[C@@H](O)[C@H]5O)[C@@H](O)C[C@@H](O)[C@]45C[C@]35CC[C@]12C
decoy_516	Inactive(Decoy)	COC(=O)CNC(=O)C[C@@](C)(O)CC(=O)O[C@H]1[C@@H](O)C[C@@]2(C)C3=C(CC[C@@H]2C1(C)C)[C@@]1(C)CC[C@H]([C@H](CO)CC[C@H](O)C(C)(C)O)[C@]1(C)[C@@H](O)C3
decoy_517	Inactive(Decoy)	C#C[C@@]1(O)CC[C@@H]2[C@@H]3CCC4=C/C(=N/OCC(=O)N[C@@H](C(=O)N[C@@H](CS)CC(=O)O)C(C)C)CC[C@]4(C)[C@@H]3CC[C@@]21C
decoy_518	Inactive(Decoy)	C[C@]12CC/C(=N\OCC(=O)N[C@H](Cc3c[nH]c4ccccc34)C(=O)O)C=C1CC[C@H]1[C@@H]2[C@H](O)C[C@@]2(C)[C@@H]1CC[C@]2(O)C(=O)CO
decoy_519	Inactive(Decoy)	CC1(C)C[C@H]([C@H](CC(=O)O)NC(=O)CCC(=O)OCC(=O)[C@@]2(O)CC[C@@H]3[C@@H]4CCC5=CC(=O)C=C[C@]5(C)[C@H]4[C@@H](O)C[C@@]32C)CCO1
decoy_520	Inactive(Decoy)	O=S(=O)(O)c1cc(/N=N/c2ccc(O)c(O)c2)ccc1/C=C/c1ccc(/N=N/c2ccc(O)c(O)c2)cc1S(=O)(=O)O
decoy_521	Inactive(Decoy)	C=CCOC(=O)C[C@@H](O)C[C@H]1CCN2[C@@](O)(c3ccc(F)cc3)[C@]3(c4ccccc4)O[C@]3(C(=O)Nc3ccccc3)[C@@]2(C(C)C)O1
decoy_522	Inactive(Decoy)	Nc1ccc(-c2ccc(NC(=S)Nc3ccc(-c4c5ccc(=O)cc-5oc5cc(O)ccc45)c(C(=O)[O-])c3)cc2)n[n+]1CCCC(=O)O
decoy_523	Inactive(Decoy)	O=C(/C=C/c1ccc(O)cc1)OC[C@H]1O[C@@H](Oc2cc(O)c3c(c2)O[C@H](c2ccc(O)cc2)CC3=O)[C@@H](OC(=O)/C=C/c2ccc(O)cc2)[C@@H](O)[C@@H]1O
decoy_524	Inactive(Decoy)	O=S(=O)(Nc1ccccn1)c1ccc(/N=N\c2ccc(O)c(/N=N/c3ccc(S(=O)(=O)Nc4ccccn4)cc3)c2)cc1
decoy_525	Inactive(Decoy)	CC[C@@H](C)C(=O)O[C@H]1[C@@H](O)[C@@H]2[C@@H](C[N@]3C[C@@H](C)CC[C@@H]3[C@@]2(C)O)[C@H]2C[C@@]34O[C@@]5(O)[C@@H](C[C@@H](O)[C@H]3[C@@]21O)[C@]4(C)CC[C@H]5OC(=O)[C@](C)(O)[C@@H](C)O
decoy_526	Inactive(Decoy)	C[C@@H]1CCCC[N@]1Cc1c(O)c(C[N@@]2CCCC[C@@H]2C)c2occ(-c3ccc(O[C@@H]4O[C@H](CO)[C@@H](O)[C@H](O)[C@H]4O)cc3)c(=O)c2c1O
decoy_527	Inactive(Decoy)	CO[C@@H]1C[C@H](O[C@@H]2CC[C@]3(C=O)[C@H](CC[C@@H]4[C@@H]3CC[C@@]3(C)[C@@H](C5=CC(=O)OC5)CC[C@]43O)C2)O[C@H](C)[C@@H]1O[C@H]1O[C@@H](CO)[C@@H](O)[C@@H](O)[C@H]1O
decoy_528	Inactive(Decoy)	COc1cccc2c1C(=O)[C@@H]1[C@@H](O)[C@H]3[C@@H](C[C@@](O)(/C(C)=N/N=C\C(F)(F)C(F)(F)C(F)(F)C(F)(F)F)C[C@H]3O[C@H]3C[C@@H](N)[C@@H](O)[C@@H](C)O3)[C@@H](O)[C@H]1C2=O
decoy_529	Inactive(Decoy)	C#C[C@@]1(O)CC[C@@H]2[C@@H]3CCC4=C/C(=N\OCC(=O)N[C@@H](C(=O)N[C@@H](CCC(=O)O)C(=O)O)C(C)C)CC[C@]4(C)[C@@H]3CC[C@@]21C
decoy_530	Inactive(Decoy)	C#C[C@@]1(O)CC[C@@H]2[C@@H]3CCC4=C/C(=N\OCC(=O)N[C@@H](C(=O)N[C@@H](CC(=O)O)C(=O)O)C(C)C)CC[C@]4(C)[C@@H]3CC[C@@]21C
decoy_531	Inactive(Decoy)	CCCC[C@@H](NC(=O)[C@@H](C)NC(=O)CO/N=C1/C=C2CC[C@@H]3[C@H](CC[C@@]4(C)[C@H]3CC[C@]4(O)C(C)=O)[C@@]2(C)CC1)C(=O)O
decoy_532	Inactive(Decoy)	CC(=O)N1c2ccc(-c3cnn(CC[N@]4CC[C@@H](NC(=O)OC(C)(C)C)CC4)c3)cc2[C@@H](NC(=O)OC(C)C)C[C@H]1C
decoy_533	Inactive(Decoy)	O=C(Nc1c[nH]c(=O)[nH]c1=O)[C@](F)(OC(F)(F)[C@@](F)(OC(F)(F)C(F)(F)C(F)(F)F)C(F)(F)F)C(F)(F)F
decoy_534	Inactive(Decoy)	O=C(Nc1c[nH]c(=O)[nH]c1=O)[C@@](F)(OC(F)(F)[C@@](F)(OC(F)(F)C(F)(F)C(F)(F)F)C(F)(F)F)C(F)(F)F
decoy_535	Inactive(Decoy)	O=S(=O)(NC[C@H](c1ccccc1)N1CCN([C@@H](CNS(=O)(=O)c2ccc(Cl)cc2)c2ccccc2)CC1)c1ccc(Cl)cc1
decoy_536	Inactive(Decoy)	CS/C(=N/S(=O)(=O)c1ccc(-n2nc(C(F)(F)F)cc2-c2cccs2)cc1)NNC(=O)Nc1ccccc1
decoy_537	Inactive(Decoy)	CC(C)(O)CCC(=O)[C@@](C)(O)[C@H]1[C@@H](O)C[C@]2(C)[C@@H]3CC=C4[C@@H](C[C@@H](O)[C@H](O[C@H]5O[C@@H](CO)[C@@H](O)[C@@H](O)[C@H]5O)C4(C)C)[C@@]3(C)C(=O)C[C@@]12C
decoy_538	Inactive(Decoy)	COc1ccc(Nc2nc(NCc3ccco3)nc(N/N=C/c3cc(Br)c(OCC#N)c(OC)c3)n2)cc1
decoy_539	Inactive(Decoy)	COc1cc(/C=N/NC(=O)c2nnn(-c3nonc3N)c2CN2CCCCC2)ccc1OCc1ccc(F)cc1Cl
decoy_540	Inactive(Decoy)	CC(=O)Nc1ccc(NS(=O)(=O)c2cc(S(=O)(=O)Nc3ccc(NC(C)=O)cc3)c3cccc4c3c2SC4=O)cc1
decoy_541	Inactive(Decoy)	Cn1nnnc1SCC(=O)Nc1ccc(C(C)(C)c2ccc(NC(=O)CSc3nnnn3C)c(O)c2)cc1O
decoy_542	Inactive(Decoy)	COc1ccc(Nc2nc(N/N=C/c3cc(I)ccc3O)nc(Nc3ccccc3)n2)cc1
decoy_543	Inactive(Decoy)	Cn1c(=O)[nH]c(=O)c2c1nc(N/N=C/c1cccc([N+](=O)[O-])c1)n2C[C@H](O)COc1ccc(Cl)cc1Cl
decoy_544	Inactive(Decoy)	CCOC(=O)c1c(NC(=O)CSC2=C(C#N)[C@H](c3ccco3)C(C(=O)Nc3ccc(Cl)cc3Cl)=C(C)N2)sc2c1CCCC2
decoy_545	Inactive(Decoy)	COc1cccc(/C=N\NC(=O)c2nnn(-c3nonc3N)c2CN2CCCC[C@@H]2C)c1OC(=O)c1ccco1
decoy_546	Inactive(Decoy)	COc1cc(/C=N/NC(=O)c2c(CN3CCOCC3)nnn2-c2nonc2N)ccc1OC(=O)[C@H]1[C@@H]2C[C@H]3C[C@@H](C2)C[C@@H]1C3
decoy_547	Inactive(Decoy)	COc1cc(N2CCC(O)CC2)ccc1Nc1nc(Nc2ccccc2S(=O)(=O)C(C)C)c2nc[nH]c2n1
decoy_548	Inactive(Decoy)	OC[C@@H]1O[C@H](O[C@H]2O[C@@H](CO)[C@@H](O)[C@@H](OCc3ccccc3)[C@H]2OCc2ccccc2)[C@@H](OCc2ccccc2)[C@@H](OCc2ccccc2)[C@H]1O
decoy_549	Inactive(Decoy)	C/C(=N\NC(=O)c1ccccc1S(N)(=O)=O)[C@@H](CN(CC(C)C)CC(C)C)[C@@H](c1ccccc1)c1c(O)c2ccccc2oc1=O
decoy_550	Inactive(Decoy)	CC(C)[N@@](C[C@H]1O[C@@H](n2cnc3c(N)ncnc32)[C@@H](O)[C@@H]1O)[C@H]1C[C@@H](CCc2nc3ccc(C(C)(C)C)cc3[nH]2)C1
decoy_551	Inactive(Decoy)	CCOC(=O)c1ccc(NC(=O)CSc2nc3c(cnn3-c3ccc(S(N)(=O)=O)cc3)c(=O)[nH]2)cc1
decoy_552	Inactive(Decoy)	CCC[C@H](C(=O)NC1CCCC1)N(C(=O)c1snc(C(N)=O)c1N)c1ccc(OC)cc1
decoy_553	Inactive(Decoy)	COCCNC(=O)[C@@H](c1ccc(N(C)C)cc1)N(C(=O)c1snc(C(N)=O)c1N)c1ccccc1
decoy_554	Inactive(Decoy)	COc1ccc(N(C(=O)c2snc(C(N)=O)c2N)[C@H](C(=O)NC[C@H]2CCCO2)c2cccs2)cc1
decoy_555	Inactive(Decoy)	CCOC(=O)CC1=C(C(=O)OCC)[C@H](c2ccc(OCC(N)=O)c(OC)c2)C(C#N)=C(N)O1
decoy_556	Inactive(Decoy)	CCOC(=O)CC1=C(C(=O)OCC)[C@@H](c2ccc(OCC(N)=O)c(OC)c2)C(C#N)=C(N)O1
decoy_557	Inactive(Decoy)	CCCCN(C(=O)c1sc2nc(CSC)[nH]c(=O)c2c1C)c1c(N)n(CCC)c(=O)[nH]c1=O
decoy_558	Inactive(Decoy)	CC[C@@H](C)Cc1c(C)sc2nc(SCC(=O)c3c(N)n(CCOC)c(=O)[nH]c3=O)[nH]c(=O)c12
decoy_559	Inactive(Decoy)	CCCCN(C(=O)CN1C(=O)N[C@@](C)(c2ccccc2)C1=O)c1c(N)n(CC(C)C)c(=O)[nH]c1=O
decoy_560	Inactive(Decoy)	Cc1cc(C)nc(N/C(=N/C(=S)NC[C@H]2CCCO2)NCCc2c[nH]c3ccc(F)cc23)n1
decoy_561	Inactive(Decoy)	C=CCNC(=O)NC(=O)CSc1nnc(-c2cccc(S(=O)(=O)N(CC)CC)c2)n1N
decoy_562	Inactive(Decoy)	CCOC(=O)CC1=C(C(=O)OCC)[C@@]2(C(=O)O1)C(C(=O)OCC)=C(N)N(CC(N)=O)c1ccccc12
decoy_563	Inactive(Decoy)	CCOC(=O)CC1=C(C(=O)OCC)[C@]2(C(=O)O1)C(C(=O)OCC)=C(N)N(CC(N)=O)c1ccccc12
decoy_564	Inactive(Decoy)	COc1ccc(NC(=O)CSc2nnc(N/N=C/c3cnn(C(C)C)c3)n2N)cc1OC
decoy_565	Inactive(Decoy)	C=CCn1c(CNc2ccc(C)cc2)nnc1SCC(=O)Nc1nnc(SCC(N)=O)s1
decoy_566	Inactive(Decoy)	CC(C)Sc1nnc(NC(=O)CSc2n[nH]c(N/N=C/c3ccc(O)cc3)n2)s1
decoy_567	Inactive(Decoy)	COC(=O)c1ccc(/C=N/Nc2nc(SCC(=O)Nc3ccc4c(c3)C(=O)NC4=O)n[nH]2)cc1
decoy_568	Inactive(Decoy)	CC(C)n1cc(/C=N/Nc2nc(SCCC(=O)Nc3ccc4c(c3)C(=O)NC4=O)n[nH]2)cn1
decoy_569	Inactive(Decoy)	COC(=O)c1ccc(/C=N/Nc2nnc(SCC(=O)Nc3sc4c(c3C#N)CCC4)n2N)cc1
decoy_570	Inactive(Decoy)	CCN(CC)c1ccc(NC(=O)CSc2nnc(N/N=C/c3cccc(O)c3)n2N)cc1
decoy_571	Inactive(Decoy)	COc1cc(NC(=O)CSc2nnc(N/N=C/c3cc(OC)c(OC)c(OC)c3)n2N)ccc1Cl
decoy_572	Inactive(Decoy)	CC(C)n1cc(/C=N/Nc2nnc(SCCC(=O)Nc3ccccc3Br)n2N)cn1
decoy_573	Inactive(Decoy)	COc1cc(NC(=O)CCSc2nnc(N/N=C/c3cnn(C(C)C)c3)n2N)cc(OC)c1
decoy_574	Inactive(Decoy)	CC(C)(C)NS(=O)(=O)c1ccc(NC(=O)CSc2n[nH]c(N/N=C/c3ccccc3O)n2)cc1
decoy_575	Inactive(Decoy)	CC(=O)Nc1cccc(NC(=O)CCSc2nnc(N/N=C/c3ccc(Cl)cc3)[nH]2)c1
decoy_576	Inactive(Decoy)	COCCSc1nnc(NC(=O)CSc2n[nH]c(N/N=C/c3ccc(O)cc3)n2)s1
decoy_577	Inactive(Decoy)	CC[C@H](C)Sc1nnc(NC(=O)CSc2n[nH]c(N/N=C/c3cccc(OC)c3O)n2)s1
decoy_578	Inactive(Decoy)	CCOc1cc(/C=N/Nc2nc(SCc3nc4ccc([N+](=O)[O-])cc4[nH]3)n[nH]2)ccc1O
decoy_579	Inactive(Decoy)	CC(C)=CCC/C(C)=C/CO[C@@H]1O[C@H](CO[C@@H]2O[C@@H](CO)[C@H](O)[C@H]2O)[C@@H](O)[C@H](O)[C@H]1O
decoy_580	Inactive(Decoy)	O=C(/C=C/c1ccc(O)cc1)OC[C@H]1O[C@@H](OC(=O)/C=C/c2ccc(O)c(O)c2)[C@@H](O)[C@@H](O)[C@H]1O
decoy_581	Inactive(Decoy)	CCCCN1C(=O)NC(=O)[C@H](N(CCOC)C(=O)c2[nH]c(C)c(C(=O)OCC)c2C)[C@@H]1N
decoy_582	Inactive(Decoy)	COc1cccc(NC(=O)CS[C@H]2NN=C(Cc3cc(=O)[nH]c(=O)[nH]3)N2c2cccc(OC)c2)c1
decoy_583	Inactive(Decoy)	O=S1(=O)C=C[C@@H](NC(=S)NCCCCCCNC(=S)N[C@@H]2C=CS(=O)(=O)C2)C1
decoy_584	Inactive(Decoy)	COCCNC(=O)C[C@@H]1c2nc(NC(=O)CC(C)(C)C)sc2C[C@@H]2[C@](C)(CO)[C@H](O)CC[C@@]21C
decoy_585	Inactive(Decoy)	COc1ccccc1Nc1nc(N)nc(COC(=O)CNS(=O)(=O)c2cccs2)n1
decoy_586	Inactive(Decoy)	COC(=O)C1=CO[C@@H](O[C@@H]2O[C@H](COC(=O)/C=C/c3ccc(O)cc3)[C@@H](O)[C@H](O)[C@H]2O)[C@@H]2C(CO)=CC[C@H]12
decoy_587	Inactive(Decoy)	COCCN(CCOC)c1nc(N)c2c(N)nc3c(c2c1C#N)CC(=O)N3Cc1ccc(Cl)cc1
decoy_588	Inactive(Decoy)	CCCCN(C(=O)CNC1(c2noc(C)n2)CCCCC1)c1c(N)n(CCC)c(=O)[nH]c1=O
decoy_589	Inactive(Decoy)	CCOc1cc(/C=N/Nc2nc(SCC(=O)Nc3cc(OC)c(OC)c(OC)c3)n[nH]2)ccc1O
decoy_590	Inactive(Decoy)	COc1cc(/C=N/Nc2nc(SCC(=O)Nc3ccc(F)c(Cl)c3)n[nH]2)c([N+](=O)[O-])cc1O
decoy_591	Inactive(Decoy)	CCOC(=O)c1c(NC(=S)Nc2cn(CC)nc2C(N)=O)sc2c1CCCCCC2
decoy_592	Inactive(Decoy)	CCN(CC)c1ccc(NC(=O)CSc2n[nH]c(N/N=C/c3c(C)nn(C)c3C)n2)cc1
decoy_593	Inactive(Decoy)	COc1cc(/C=C/C(=O)OC[C@H]2O[C@@H](Oc3cc4oc(=O)ccc4cc3OC)[C@@H](O)[C@@H](O)[C@@H]2O)ccc1O
decoy_594	Inactive(Decoy)	CCCN(CCC)C[C@H]1[C@H](C(=O)N/N=C/C2=c3ccccc3=NC2)NNN1c1nonc1N
decoy_595	Inactive(Decoy)	Cc1cccc(C)c1N[C@H]1NN[C@H](SCC(=O)N[C@@H](CC2=c3ccccc3=NC2)C(=O)O)S1
decoy_596	Inactive(Decoy)	O=C(CS[C@H]1NN[C@@H](Nc2ccccc2)S1)N[C@@H](CC1=c2ccccc2=NC1)C(=O)O
decoy_597	Inactive(Decoy)	OCCN(CCO)c1nc(N(CCO)CCO)c2nc(N3CCCCC3)nc(N3CCCCC3)c2n1
decoy_598	Inactive(Decoy)	COc1ccc(NS(=O)(=O)c2ccc(NC(=O)[C@@H](CCSC)NC(N)=O)cc2)cc1
decoy_599	Inactive(Decoy)	O=C(N[C@H](Cc1cnc[nH]1)C(=O)N[C@H](CC1CCCCC1)[C@H](O)[C@H](O)C1CC1)c1nc2ccccc2s1
decoy_600	Inactive(Decoy)	CCOC(=O)CCCN1N=NN[C@@H]1c1ccc2c(c1)[C@@H](Oc1ccc(=O)[nH]n1)[C@](C)(O)C(C)(C)O2
decoy_601	Inactive(Decoy)	CCOc1cc(/C=C2\SC(=Nc3ccccc3)N(Cc3ccc(OC)cc3)C2=O)cc(I)c1OCc1cccc2ccccc12
decoy_602	Inactive(Decoy)	COc1cc(/C=c2/sc3n(c2=O)[C@@H](c2c(OC)ccc4ccccc24)C(C(C)=O)=C(C)N=3)c(Br)cc1OCc1ccccc1C#N
decoy_603	Inactive(Decoy)	CCOC(=O)[C@]1(C#N)[C@H](c2cccc(Br)c2)C[C@](O)(c2cccc3ccccc23)[C@H](C(=O)c2cccc3ccccc23)[C@@H]1c1cccc(Br)c1
decoy_604	Inactive(Decoy)	C=C1N=C2C[C@H](c3ccc(OC)c(OC)c3)CC(=O)[C@H]2[C@@H](c2cc(Br)c(OC)c(OC)c2)[C@@H]1C(=O)OCCc1ccccc1
decoy_605	Inactive(Decoy)	CCOC(=O)C1=C(C)N=c2s/c(=C\c3cc(-c4ccccc4)n(-c4ccc(Br)cc4)c3-c3ccccc3)c(=O)n2[C@@H]1c1ccccc1Cl
decoy_606	Inactive(Decoy)	CCOC(=O)C1=C(C)N=c2s/c(=C/c3cc(Cl)c(OCc4ccc(Cl)cc4Cl)c(OC)c3)c(=O)n2[C@@H]1c1ccc(C(C)C)cc1
decoy_607	Inactive(Decoy)	CCCCCOC(=O)[C@@H](CCCCN1C(=O)c2c(Cl)c(Cl)c(Cl)c(Cl)c2C1=O)N1C(=O)c2c(Cl)c(Cl)c(Cl)c(Cl)c2C1=O
decoy_608	Inactive(Decoy)	CCCCCOC(=O)[C@H](CCCCN1C(=O)c2c(Cl)c(Cl)c(Cl)c(Cl)c2C1=O)N1C(=O)c2c(Cl)c(Cl)c(Cl)c(Cl)c2C1=O
decoy_609	Inactive(Decoy)	CCCCCCOC(=O)[C@@H](CCCCN1C(=O)c2c(Cl)c(Cl)c(Cl)c(Cl)c2C1=O)N1C(=O)c2c(Cl)c(Cl)c(Cl)c(Cl)c2C1=O
decoy_610	Inactive(Decoy)	CC(C)[C@@H](C(=O)OCC(=O)c1ccc([N+](=O)[O-])cc1)N1C(=O)[C@@H]2[C@@H](C1=O)[C@]1(Br)c3ccccc3[C@@]2(Br)c2ccccc21
decoy_611	Inactive(Decoy)	CCOC(=O)C1=C(c2ccccc2)N=c2s/c(=C\c3cn(Cc4ccccc4C#N)c4ccccc34)c(=O)n2[C@H]1c1ccc(SC)cc1
decoy_612	Inactive(Decoy)	Cn1ccnc1Sc1ccc(/C=N\c2ccc3nc(SCC(=O)Nc4ccc5c(c4)oc4ccccc45)sc3c2)cc1[N+](=O)[O-]
decoy_613	Inactive(Decoy)	Cc1c(OC[C@H](O)CN(Cc2ccco2)C[C@@H](O)COc2ccc3c(-c4ccccc4)cc(=O)oc3c2C)ccc2c(-c3ccccc3)cc(=O)oc12
decoy_614	Inactive(Decoy)	COc1ccc(C(Nc2nc(OC)c3ncn([C@H]4C[C@H](OCc5ccccc5)[C@@H](COCc5ccccc5)[C@H]4O)c3n2)(c2ccccc2)c2ccccc2)cc1
decoy_615	Inactive(Decoy)	COc1cc2c(c(Oc3c(OC)cc4c(c3Oc3c(OC)cc5c(c3O)[C@H](CC(C)C)[N@@](C)CC5)[C@@H](CC(C)C)[N@](C)CC4)c1O)[C@@H](CC(C)C)[N@@](C)CC2
decoy_616	Inactive(Decoy)	O=[N+]([O-])c1ccc(Nc2nc(C(C(F)(F)F)(C(F)(F)F)C(F)(F)F)nc(C(C(F)(F)F)(C(F)(F)F)C(F)(F)F)n2)cc1
decoy_617	Inactive(Decoy)	CC(C)(C)CC(C)(C)c1ccc(OC(=O)[C@](F)(OC(F)(F)[C@@](F)(OC(F)(F)C(F)(F)C(F)(F)F)C(F)(F)F)C(F)(F)F)cc1
decoy_618	Inactive(Decoy)	O=C(Nc1ccc([N+](=O)[O-])cc1[N+](=O)[O-])[C@](F)(OC(F)(F)[C@](F)(OC(F)(F)C(F)(F)C(F)(F)F)C(F)(F)F)C(F)(F)F
decoy_619	Inactive(Decoy)	O=S(=O)(c1ccc(Oc2nnc(-c3ccccc3)c3ccccc23)cc1)c1ccc(Oc2nnc(-c3ccccc3)c3ccccc23)cc1
decoy_620	Inactive(Decoy)	CCOc1cc(/C=C2\S/C(=N/c3ccccc3)N(Cc3ccc(OC)cc3)C2=O)cc(Br)c1OCc1ccccc1C#N
decoy_621	Inactive(Decoy)	C=CCOC(=O)C1=C(C)N=c2s/c(=C\c3ccc(I)cc3)c(=O)n2[C@@H]1c1ccc(OC(=O)c2ccco2)cc1
decoy_622	Inactive(Decoy)	COC(=O)C1=C(C)N=c2s/c(=C\c3cn(-c4ccccc4)nc3-c3ccc(Cl)cc3)c(=O)n2[C@H]1c1ccc(OC(C)=O)c(OC)c1
decoy_623	Inactive(Decoy)	C=CCOC(=O)C1=C(C)N=c2s/c(=C\c3cn(-c4ccccc4)nc3-c3ccc(Br)cc3)c(=O)n2[C@@H]1c1ccc(OC(C)=O)cc1
decoy_624	Inactive(Decoy)	CCOC(=O)c1c(NC(=O)c2nn3c(C(F)(F)F)cc(-c4cccs4)nc3c2Br)sc2c1CC[C@H](C(C)(C)C)C2
decoy_625	Inactive(Decoy)	CC[C@@H](C)c1ccc(OCCOc2c(I)cc(/C=C3/C(=O)NC(=O)N(c4ccc(Br)cc4)C3=O)cc2OC)cc1
decoy_626	Inactive(Decoy)	O=C(NCCCCCCCCNC(=O)C1(F)C(F)(F)C(F)(F)C(F)(F)C(F)(F)C1(F)F)C1(F)C(F)(F)C(F)(F)C(F)(F)C(F)(F)C1(F)F
decoy_627	Inactive(Decoy)	CCOC(=O)C1=C(C)N=c2s/c(=C\c3ccc(OCc4c(C)cc(C)cc4C)c(OC)c3)c(=O)n2[C@H]1c1cccc(OC)c1OCC
decoy_628	Inactive(Decoy)	CCOC(=O)C1=C(C)N=c2s/c(=C\c3cc(I)c(OC(C)=O)c(OC)c3)c(=O)n2[C@H]1c1ccc(C(C)C)cc1
decoy_629	Inactive(Decoy)	CCCCOc1ccc([C@@H]2/C(=C(\O)c3ccc4c(c3)OCCO4)C(=O)C(=O)N2c2nnc(SCc3ccccc3Cl)s2)cc1OCC
decoy_630	Inactive(Decoy)	C=CCOc1c(I)cc(/C=c2\sc3n(c2=O)[C@H](c2ccc(OC)cc2)C(C(=O)OCC)=C(C)N=3)cc1I
decoy_631	Inactive(Decoy)	CCCCCOc1ccc([C@H]2/C(=C(\O)c3ccc4c(c3)C[C@H](C)O4)C(=O)C(=O)N2c2nnc(SCc3ccccc3F)s2)cc1OCC
decoy_632	Inactive(Decoy)	CCCCCOc1ccc([C@@H]2/C(=C(\O)c3ccc4c(c3)C[C@@H](C)O4)C(=O)C(=O)N2c2nnc(SCc3ccccc3F)s2)cc1OCC
decoy_633	Inactive(Decoy)	O=C1c2cccc3c(N4CCCCC4)ccc(c23)C(=O)N1CCCCCCn1c2ccc(Br)cc2c2cc(Br)ccc21
decoy_634	Inactive(Decoy)	Cc1ccc(OP2(Oc3ccc(C)cc3)=NP(Oc3ccc(C)cc3)(Oc3ccc(C)cc3)=NP(Oc3ccc(C)cc3)(Oc3ccc(C)cc3)=N2)cc1
decoy_635	Inactive(Decoy)	COc1ccc(N2CCN(CN3C(=S)N4[C@@H](c5ccccc5)N(CN5CCN(c6ccc(OC)cc6)CC5)C(=S)N4[C@H]3c3ccccc3)CC2)cc1
decoy_636	Inactive(Decoy)	COC(=O)c1c(NC(=O)CCCS(=O)(=O)c2nc(-c3ccc(OC)c(OC)c3)cc(C(F)(F)F)n2)sc2c1CC[C@@H](C(C)(C)C)C2
decoy_637	Inactive(Decoy)	CCOC(=O)c1c(NC(=O)c2nn3c(c2Br)N[C@H](c2cccs2)C[C@H]3C(F)(F)F)sc2c1CC[C@@H](C(C)(C)C)C2
decoy_638	Inactive(Decoy)	CCOC(=O)C1=C(c2ccccc2)N=c2s/c(=C/c3ccc(-c4ccc(C(=O)OCC)cc4)o3)c(=O)n2[C@H]1c1c(OC)ccc2ccccc12
decoy_639	Inactive(Decoy)	COc1ccc(/C(O)=C2\C(=O)C(=O)N(c3nnc(SCc4cccc5ccccc45)s3)[C@H]2c2cc(Br)c(O)c(OC)c2)cc1OC
decoy_640	Inactive(Decoy)	O[C@H](CN1CCN(C[C@H](O)Cn2c(-c3ccccc3)c(-c3ccccc3)c3ccccc32)CC1)Cn1c(-c2ccccc2)c(-c2ccccc2)c2ccccc21
decoy_641	Inactive(Decoy)	c1ccc(C2(c3ccccc3)OC(c3ccccc3)(c3ccccc3)OC(c3ccccc3)(c3ccccc3)OC(c3ccccc3)(c3ccccc3)O2)cc1
decoy_642	Inactive(Decoy)	Cc1oc2cc(OCC(=O)O[C@H]3CC[C@@]4(C)C(=CC[C@H]5[C@H]6CC[C@H]([C@@H](C)CCCC(C)C)[C@]6(C)CC[C@H]54)C3)ccc2c(=O)c1Oc1ccc(Br)cc1
decoy_643	Inactive(Decoy)	CC(C)CCC[C@@H](C)[C@H]1CC[C@H]2[C@H]3CC=C4C[C@@H](OC(=O)COc5cc(O)c6c(c5)/C=C/CCCC(=O)CCCCOC6=O)CC[C@]4(C)[C@@H]3CC[C@]12C
decoy_644	Inactive(Decoy)	COc1cccc(Oc2c(C)oc3cc(OCC(=O)O[C@H]4CC[C@@]5(C)C(=CC[C@H]6[C@@H]7CC[C@H]([C@H](C)CCCC(C)C)[C@@]7(C)CC[C@@H]65)C4)ccc3c2=O)c1
decoy_645	Inactive(Decoy)	COc1ccc([C@H]2C(C(=O)OC(C)C)=C(C)N=c3s/c(=C/c4cn(-c5ccccc5)nc4-c4ccc(OC)c(Br)c4)c(=O)n32)cc1
decoy_646	Inactive(Decoy)	CCOC(=O)c1c(-c2ccccc2Cl)csc1NC(=O)CSc1nc2scc(-c3ccccc3)c2c(=O)n1-c1ccccc1
decoy_647	Inactive(Decoy)	COC(=O)C1=C(C)N=c2s/c(=C/c3cn(-c4ccccc4)nc3-c3ccc(Br)cc3)c(=O)n2[C@@H]1c1ccc(OC(C)=O)c(OC)c1
decoy_648	Inactive(Decoy)	COc1ccc(-c2c3c4n(nc(CNc5ccc(Br)cc5)n4c2C(=S)Nc2ccc(Br)cc2)CCCC3)cc1
decoy_649	Inactive(Decoy)	Cc1cccc(-n2c(Cc3nnc(SCC(=O)Nc4ccc(C)cc4C)n3-c3cccc(C)c3)nnc2SCC(=O)Nc2ccc(C)cc2C)c1
decoy_650	Inactive(Decoy)	CC(=O)OC1CC(C)(C)C(=C=C/C(C)=C/C=C/C(C)=C/C=C/C=C(C)/C=C/C=C(\C)C(=O)C[C@@]23O[C@]2(C)C[C@@H](O)CC3(C)C)C(C)(C)C1
decoy_651	Inactive(Decoy)	Oc1cc2c(cc1CN1CCC3(CC1)OCCO3)OCO2
decoy_652	Inactive(Decoy)	COc1cc(OC)cc(-c2nc3n(n2)C[C@H](O)CS3)c1
decoy_653	Inactive(Decoy)	Cc1cc(NS(=O)(=O)c2cnc(Cl)s2)no1
decoy_654	Inactive(Decoy)	O=C1NCCCC[C@@H]1Sc1nnnn1C1CCCC1
decoy_655	Inactive(Decoy)	O=[N+]([O-])c1nn([C@H]2CCC[C@H]2O)cc1Br
decoy_656	Inactive(Decoy)	C[C@@H]1CN(CN2C(=O)N[C@]3(CC[C@@H](C)CC3)C2=O)C[C@H](C)O1
decoy_657	Inactive(Decoy)	CNc1nc(-c2cnn(-c3ccccc3)n2)nc(C)c1C
decoy_658	Inactive(Decoy)	C1=C[C@@H]2C[C@H]1C[C@H]2c1nc2cc(-n3cnnn3)ccc2[nH]1
decoy_659	Inactive(Decoy)	O=c1ccnc(Sc2nc(Cl)nc(Cl)n2)[nH]1
decoy_660	Inactive(Decoy)	Cc1nc(Cl)cc(Sc2n[nH]c(=O)n2C(C)C)n1
decoy_661	Inactive(Decoy)	O=c1c2sccc2n2c(=O)[nH]nc2n1Cc1cccs1
decoy_662	Inactive(Decoy)	Cc1nc(C2(NS(C)(=O)=O)CCCCCC2)no1
decoy_663	Inactive(Decoy)	Cc1noc(C)c1NS(=O)(=O)N1C[C@@H](C)C[C@H](C)C1
decoy_664	Inactive(Decoy)	O[C@H]1CCC[C@H]1c1nc(-c2ccc3nccnc3c2)no1
decoy_665	Inactive(Decoy)	Cc1cc(=O)[nH]c(SCc2cn3cccnc3n2)n1
decoy_666	Inactive(Decoy)	O=C1NC(=O)C2(CCCC2)N1Cc1cn2ccccc2n1
decoy_667	Inactive(Decoy)	O=C1CCCC(O)=C1c1ccc2cc([N+](=O)[O-])ccc2n1
decoy_668	Inactive(Decoy)	Cc1cn[nH]c1[C@H]1CCC[N@]1Cc1cnn2cccnc12
decoy_669	Inactive(Decoy)	CCn1c(=O)[nH]c2nc(N3CCC[C@H](C)C3)sc2c1=O
decoy_670	Inactive(Decoy)	CN(C)c1nc2c(c(N3CCOC[C@@H](O)C3)n1)CCCC2
decoy_671	Inactive(Decoy)	CCc1cc(N2CCNC(=O)C2)nc(-c2ccccn2)n1
decoy_672	Inactive(Decoy)	O=C(c1ccc([N+](=O)[O-])cc1)N1CCC[C@@H]1c1ccc[nH]1
decoy_673	Inactive(Decoy)	Cn1ccnc1-c1nccn1-c1cccc(-c2c[nH]cn2)c1
decoy_674	Inactive(Decoy)	Cc1nc2ccccn2c1Cn1cc(Cl)c(=O)[nH]c1=O
decoy_675	Inactive(Decoy)	CC[C@]1(C)NC(=O)CN(Cc2cn3ccccc3n2)C1=O
decoy_676	Inactive(Decoy)	CC(C)[C@@H]1C(=O)N[C@@H](C)C(=O)N1c1ccc2c(c1)OCO2
decoy_677	Inactive(Decoy)	CC(C)[C@@H]1NC(=O)CCN(c2ccc3c(c2)OCO3)C1=O
decoy_678	Inactive(Decoy)	CC(C)n1cc(N2CCC(=O)N[C@H](C(C)(C)C)C2=O)cn1
decoy_679	Inactive(Decoy)	c1ccc([C@@H]2NCCn3c(-c4csnn4)nnc32)cc1
decoy_680	Inactive(Decoy)	Cn1ccc(-c2noc([C@@H]3CNCc4ccccc43)n2)n1
decoy_681	Inactive(Decoy)	CC(C)N1CCN(C(=O)N2[C@@H]3CC[C@H]2[C@H](C(=O)O)C3)CC1
decoy_682	Inactive(Decoy)	Cc1nn(C)c(C)c1Oc1nc2sccn2c1CO
decoy_683	Inactive(Decoy)	CCc1nc2n(n1)CCC[C@H]2NC(=O)N1CCC[C@@H](C)C1
decoy_684	Inactive(Decoy)	CN(C)C(=O)[C@@H]1CNCCN1S(=O)(=O)C(F)(F)F
decoy_685	Inactive(Decoy)	Brc1cncnc1Sc1ncnc2nc[nH]c12
decoy_686	Inactive(Decoy)	FC(F)(F)c1cc(Cl)n(-c2ncnc3[nH]cnc23)n1
decoy_687	Inactive(Decoy)	Cc1[nH]c(=O)c(C#N)cc1-c1ncnn1C1CCCCC1
decoy_688	Inactive(Decoy)	C[C@H]1[C@H](C(=O)O)CCN1C(=O)N1CCN(C(C)(C)C)CC1
decoy_689	Inactive(Decoy)	O=C(O)CC1CCN(C(=O)N2CCO[C@@H]3CCC[C@@H]32)CC1
decoy_690	Inactive(Decoy)	Cc1nc(-c2c(F)ccc([N+](=O)[O-])c2F)ncc1[C@H](C)O
decoy_691	Inactive(Decoy)	CC[C@@H]1C(=O)N[C@H](C(C)(C)C)C(=O)N1c1ccn(C)n1
decoy_692	Inactive(Decoy)	Oc1ccc(-c2nc([C@H]3CN4CCN3CC4)no2)cc1Cl
decoy_693	Inactive(Decoy)	CO[C@H]1CN[C@H](c2nc(-c3ccc(Cl)cn3)no2)C1
decoy_694	Inactive(Decoy)	CC(C)c1nc(C(=O)N2CCO[C@H]3CCCC[C@H]32)n[nH]1
decoy_695	Inactive(Decoy)	CCCc1nc(C(=O)N2CCO[C@H]3CCCC[C@@H]32)n[nH]1
decoy_696	Inactive(Decoy)	C[C@H]1CN(C(=O)c2n[nH]c(C(C)(C)C)n2)CC(C)(C)O1
decoy_697	Inactive(Decoy)	CC(C)(C)c1nc(C(=O)N2CC[C@@H](N3CCCC3)C2)n[nH]1
decoy_698	Inactive(Decoy)	c1nc(N2CCN([C@H]3C[C@H]4CC[C@@H]3C4)CC2)c2cn[nH]c2n1
decoy_699	Inactive(Decoy)	CC(C)NC(=O)[C@H]1C[C@H]2CN(c3ncc(F)cn3)C[C@@H]1O2
decoy_700	Inactive(Decoy)	Brc1cnc(N2CCC[C@H](c3ncn[nH]3)C2)nc1
decoy_701	Inactive(Decoy)	C=C1CC[C@@H]2[C@](C)(COC(=O)CCC(=O)O)[C@@H](OC(=O)CCC(=O)O)CC[C@@]2(C)[C@@H]1/C=C\C1=CCOC1=O
decoy_702	Inactive(Decoy)	Cc1[nH]c(=O)[nH]c(=O)c1S(=O)(=O)Nc1ccc(S(=O)(=O)c2ccc(NS(=O)(=O)c3c(C)[nH]c(=O)[nH]c3=O)cc2)cc1
decoy_703	Inactive(Decoy)	C=C1CC[C@H]2[C@](C)(COC(=O)CCC(=O)O)[C@H](OC(=O)CCC(=O)O)CC[C@@]2(C)[C@H]1/C=C/C1=CCOC1=O
decoy_704	Inactive(Decoy)	C=C1CC[C@@H]2[C@](C)(COC(=O)CCC(=O)O)[C@H](OC(=O)CCC(=O)O)CC[C@@]2(C)[C@H]1/C=C/C1=CCOC1=O
decoy_705	Inactive(Decoy)	COc1cc(C)c(C(=O)Oc2cc(C)c(C(=O)Oc3cc(C)c(C(=O)N[C@@H](C)C(=O)O)c(O)c3)c(OC)c2)c(OC)c1
decoy_706	Inactive(Decoy)	C/C=C1\[C@H](O[C@@H]2O[C@H](CO)[C@@H](O)[C@H](O)[C@H]2O)OC=C(C(=O)OC)[C@H]1CC(=O)OC[C@@H](C(=O)O)[C@@H]1CC[C@H](C)[C@@H]1C(=O)O
decoy_707	Inactive(Decoy)	C/C=C1\[C@H](O[C@@H]2O[C@H](CO)[C@@H](O)[C@H](O)[C@H]2O)OC=C(C(=O)OC)[C@H]1CC(=O)OC[C@@H](C(=O)O)[C@H]1CC[C@H](C)[C@@H]1C(=O)O
decoy_708	Inactive(Decoy)	CCCSc1nc(N)c2ncn([C@@H]3O[C@H](CO[P@@](=O)(O)O[P@](=O)(O)C(F)(F)P(=O)(O)O)[C@@H](O)[C@H]3O)c2n1
decoy_709	Inactive(Decoy)	O=C(O)CCCCCCN1C(=O)c2ccc3c4c(ccc(c24)C1=O)C(=O)N(CCCCCCC(=O)O)C3=O
decoy_710	Inactive(Decoy)	COc1ccc(NS(=O)(=O)c2ccc3c(c2)oc(=O)c2cc(S(=O)(=O)Nc4ccc(OC)cc4)ccc23)cc1
decoy_711	Inactive(Decoy)	CC(=O)OC(C)(C)/C=C/C(=O)[C@@](C)(O)[C@@H]1[C@H](O)C[C@@]2(C)[C@H]3CC=C(C(C)(C)C(=O)O)[C@H](CC(=O)O)[C@]3(C)C(=O)C[C@]12C
decoy_712	Inactive(Decoy)	CC(=O)OC(C)(C)/C=C/C(=O)[C@@](C)(O)[C@H]1[C@H](O)C[C@@]2(C)[C@H]3CC=C(C(C)(C)C(=O)O)[C@H](CC(=O)O)[C@]3(C)C(=O)C[C@]12C
decoy_713	Inactive(Decoy)	CC(=O)OC(C)(C)CCC(=O)[C@](C)(O)[C@@H]1[C@H](O)C[C@@]2(C)[C@H]3CC=C(C(C)(C)C(=O)O)[C@H](CC(=O)O)[C@]3(C)C(=O)C[C@]12C
decoy_714	Inactive(Decoy)	C[C@@H](O)[C@@H](O)/C=C\C=C\C(=O)O[C@@H]1[C@H](O)C2=C(C(=O)N([C@@H](CCC(=O)O)C(=O)O)C2)[C@@]2(C)CCCC(C)(C)[C@H]12
decoy_715	Inactive(Decoy)	O=S(=O)(O)c1ccc(/N=N/c2ccc(/N=N/c3ccc(/N=N/c4ccc(S(=O)(=O)O)cc4)cc3)cc2)cc1
decoy_716	Inactive(Decoy)	O=S(=O)(O)c1ccc(/N=N/c2ccc(O)cc2/N=N\c2cc(O)ccc2/N=N/c2ccc(S(=O)(=O)O)cc2)cc1
decoy_717	Inactive(Decoy)	O=[N+]([O-])c1cccc(/C=N/Nc2nc(N/N=C/c3cccc([N+](=O)[O-])c3O)nc(N(c3ccccc3)c3ccccc3)n2)c1O
decoy_718	Inactive(Decoy)	COC(=O)[C@@H]1C(=O)/C(=C/NCCCCCCN/C=C2/C(=O)CC(C)(C)[C@@H](C(=O)OC)C2=O)C(=O)CC1(C)C
decoy_719	Inactive(Decoy)	CC/C=C(/N[C@H](C)CN/C(=C/CC)C1=C(O)CC(C)(C)[C@@H](C(=O)OC)C1=O)C1=C(O)CC(C)(C)[C@H](C(=O)OC)C1=O
decoy_720	Inactive(Decoy)	CC/C=C(/NC[C@H](C)N/C(=C/CC)C1=C(O)CC(C)(C)[C@H](C(=O)OC)C1=O)C1=C(O)CC(C)(C)[C@H](C(=O)OC)C1=O
decoy_721	Inactive(Decoy)	CC[C@H](C)[C@H](NC(=O)[C@@H](NC(=O)[C@H](Cc1ccccc1)n1c(=O)[nH]c2ccccc2c1=O)C(C)C)C(=O)O
decoy_722	Inactive(Decoy)	C[C@H](NC(=O)[C@H](Cc1c[nH]c2ccccc12)n1c(=O)[nH]c2ccccc2c1=O)C(=O)N[C@H](C(=O)O)[C@@H](C)O
decoy_723	Inactive(Decoy)	CC[C@@H](C)[C@H](NC(=O)[C@H](Cc1ccccc1)n1c(=O)[nH]c2ccccc2c1=O)C(=O)N[C@H](C(=O)O)C(C)C
decoy_724	Inactive(Decoy)	C[C@H](NC(=O)[C@H](Cc1c[nH]c2ccccc12)n1c(=O)[nH]c2ccccc2c1=O)C(=O)N[C@H](CC(N)=O)C(=O)O
decoy_725	Inactive(Decoy)	CC[C@H](C)[C@H](NC(=O)[C@H](NC(=O)[C@H](Cc1ccccc1)n1c(=O)[nH]c2ccccc2c1=O)[C@@H](C)CC)C(=O)O
decoy_726	Inactive(Decoy)	CC[C@@H](C)[C@H](NC(=O)[C@H](NC(=O)[C@H](Cc1ccccc1)n1c(=O)[nH]c2ccccc2c1=O)[C@H](C)CC)C(=O)O
decoy_727	Inactive(Decoy)	CC(C)[C@@H](NC(=O)[C@H](Cc1c[nH]c2ccccc12)n1c(=O)[nH]c2ccccc2c1=O)C(=O)N[C@H](C(=O)O)[C@H](C)O
decoy_728	Inactive(Decoy)	CC[C@@H](C)[C@H](NC(=O)[C@H](CC(N)=O)NC(=O)[C@H](Cc1ccccc1)n1c(=O)[nH]c2ccccc2c1=O)C(=O)O
decoy_729	Inactive(Decoy)	CC[C@H](C)[C@H](NC(=O)[C@H](C)NC(=O)[C@H](Cc1c[nH]c2ccccc12)n1c(=O)[nH]c2ccccc2c1=O)C(=O)O
decoy_730	Inactive(Decoy)	CC(C)[C@H](NC(=O)[C@H](CC(N)=O)NC(=O)[C@H](Cc1ccccc1)n1c(=O)[nH]c2ccccc2c1=O)C(=O)O
decoy_731	Inactive(Decoy)	CC(C)C[C@H](NC(=O)[C@@H](Cc1ccccc1)n1c(=O)[nH]c2ccccc2c1=O)C(=O)N[C@@H](C(=O)O)c1ccccc1
decoy_732	Inactive(Decoy)	CC[C@@H](C)[C@H](NC(=O)[C@@H](Cc1ccccc1)n1c(=O)[nH]c2ccccc2c1=O)C(=O)N[C@H](C(=O)O)c1ccccc1
decoy_733	Inactive(Decoy)	CC[C@H](C)[C@H](NC(=O)[C@@H](Cc1ccccc1)n1c(=O)[nH]c2ccccc2c1=O)C(=O)N[C@H](C(=O)O)c1ccccc1
decoy_734	Inactive(Decoy)	CC(C)C[C@H](NC(=O)[C@H](Cc1ccccc1)n1c(=O)[nH]c2ccccc2c1=O)C(=O)NC[C@H]1CC[C@H](C(=O)O)CC1
decoy_735	Inactive(Decoy)	CC(C)C[C@H](NC(=O)[C@@H](Cc1ccccc1)n1c(=O)[nH]c2ccccc2c1=O)C(=O)N[C@H](C(=O)O)C(C)C
decoy_736	Inactive(Decoy)	CC[C@H](C)[C@H](NC(=O)[C@@H](Cc1ccccc1)n1c(=O)[nH]c2ccccc2c1=O)C(=O)N[C@@H](C(=O)O)C(C)C
decoy_737	Inactive(Decoy)	CC[C@H](C)[C@H](NC(=O)[C@H](CCSC)NC(=O)[C@H](Cc1ccccc1)n1c(=O)[nH]c2ccccc2c1=O)C(=O)O
decoy_738	Inactive(Decoy)	CC[C@H](C)[C@H](NC(=O)[C@H](Cc1ccccc1)NC(=O)[C@H](Cc1ccccc1)n1c(=O)[nH]c2ccccc2c1=O)C(=O)O
decoy_739	Inactive(Decoy)	O=S(=O)(O)c1cc(/N=N/c2ccc(O)c(O)c2)ccc1/C=C/c1ccc(/N=N/c2ccc(O)c(O)c2)cc1S(=O)(=O)O
decoy_740	Inactive(Decoy)	CCN(CC)c1ncnc2c1ncn2[C@@H]1O[C@H](CO[P@@](=O)(O)O[P@](=O)(O)C(Br)(Br)P(=O)(O)O)[C@@H](O)[C@@H]1O
decoy_741	Inactive(Decoy)	CC/C=C(/NC[C@H](C)N/C(=C/CC)C1=C(O)[C@H](C(=O)OC)C(C)(C)CC1=O)C1=C(O)[C@@H](C(=O)OC)C(C)(C)CC1=O
decoy_742	Inactive(Decoy)	Cc1cc(NS(=O)(=O)c2ccc(/N=[N+](\[O-])c3ccc(S(=O)(=O)Nc4cc(C)on4)cc3)cc2)no1
decoy_743	Inactive(Decoy)	COc1c(O)c(CCCCCCCCCC(=O)O)c(C)c(O[C@@H]2O[C@H](C(=O)O)[C@@H](O)[C@H](O)[C@H]2O)c1OC
decoy_744	Inactive(Decoy)	CC(C)C[C@H](NC(=O)CCC(=O)O[C@@H]1O[C@@H]2O[C@@]3(C)CC[C@H]4[C@H](C)CC[C@@H]([C@H]1C)[C@@]24OO3)C(=O)N[C@@H](CCC(=O)O)C(=O)O
decoy_745	Inactive(Decoy)	Nc1c(/N=N\c2ccc(-c3ccc(/N=N\c4ccc(O)cc4)cc3)cc2)c(S(=O)(=O)O)cc2cc(S(=O)(=O)O)c(/N=N/c3ccccc3)c(O)c12
decoy_746	Inactive(Decoy)	Nc1c(/N=N/c2ccc(-c3ccc(/N=N\c4ccc(O)cc4)cc3)cc2)c(S(=O)(=O)O)cc2cc(S(=O)(=O)O)c(/N=N\c3ccccc3)c(O)c12
decoy_747	Inactive(Decoy)	Nc1c(/N=N/c2ccc(-c3ccc(/N=N/c4ccc(O)cc4)cc3)cc2)c(S(=O)(=O)O)cc2cc(S(=O)(=O)O)c(/C=C/c3ccccc3)c(O)c12
decoy_748	Inactive(Decoy)	Cc1cc(C)nc(NS(=O)(=O)c2ccc(NS(=O)(=O)c3ccc(-c4cc(C(F)(F)F)n(C)n4)s3)cc2)n1
decoy_749	Inactive(Decoy)	CCCSc1nc(O)c(C(c2ccc(OC)c(O)c2)c2c(O)nc(SCCC)n(C)c2=O)c(=O)n1C
decoy_750	Inactive(Decoy)	CCc1nnc(NS(=O)(=O)c2ccc(-n3c(S)nnc3-c3ccc(Cn4cc(Br)cn4)cc3)cc2)s1
decoy_751	Inactive(Decoy)	CC(=O)OCC(=O)[C@H]1CC[C@]2(O)[C@@H]3CC[C@]4(OC(C)=O)C[C@@H](OC(C)=O)CC[C@]4(C(=O)O)[C@@H]3CC[C@]12C
decoy_752	Inactive(Decoy)	Cc1nnc(SCC2=C(C(=O)O)N3C(=O)[C@H](NC(=O)Cn4nc(C(F)F)c(Cl)c4C)[C@@H]3SC2)s1
decoy_753	Inactive(Decoy)	Cc1ccc(/C=N/Nc2nnc(SCC(=O)Nc3nnc(SCc4nnc(C)o4)s3)n2N)cc1
decoy_754	Inactive(Decoy)	COc1ccc(S(=O)(=O)c2c(O)c(C)cc(NS(=O)(=O)c3cccc([N+](=O)[O-])c3)c2C(C)C)cc1
decoy_755	Inactive(Decoy)	Cc1nnc(SCC2=C(C(=O)O)N3C(=O)[C@H](NC(=O)CCCn4cc([N+](=O)[O-])cn4)[C@H]3SC2)s1
decoy_756	Inactive(Decoy)	CCOc1cc([C@@H]2/C(=C(\O)c3ccc4c(c3)OCCO4)C(=O)C(=O)N2CCCN2CCOCC2)ccc1O
decoy_757	Inactive(Decoy)	C=CCOC(=O)Nc1nc2c(s1)C[C@@H]1[C@](C)(CO)[C@H](O)CC[C@@]1(C)[C@@H]2CC(=O)NCCN1CCOCC1
decoy_758	Inactive(Decoy)	C=C1[C@H]2[C@H](O[C@H]3O[C@@H](CO)[C@@H](O)[C@@H](O)[C@H]3O)OC=C(C(=O)O)[C@@H]2C[C@H]1OC(=O)/C=C/c1ccc(O)cc1
decoy_759	Inactive(Decoy)	CCCc1cc(=O)[nH]c(SCC(=O)Nc2nonc2NC(=O)CSc2nc(CCC)cc(=O)[nH]2)n1
decoy_760	Inactive(Decoy)	CCOC(=O)c1sc(NC(=S)NC(=O)c2cc([N+](=O)[O-])ccc2N2CCOCC2)c(C(=O)OCC)c1C
decoy_761	Inactive(Decoy)	COc1ccc(CCn2c3c(c(=O)[nH]c2=O)[C@](c2c(C)nn(-c4ccccc4)c2O)(C(F)(F)F)C(=O)N3)cc1OC
decoy_762	Inactive(Decoy)	C/C(=C\CC[C@H](C)CCO)C(=O)OC[C@H]1O[C@@H](O[C@@H]2OC=C(C(=O)O)[C@H]3CC[C@](C)(O)[C@@H]23)[C@@H](O)[C@@H](O)[C@@H]1O
decoy_763	Inactive(Decoy)	C=C1[C@@H](O[C@H]2O[C@@H](CO)[C@@H](O)[C@@H](O)[C@H]2O)C[C@H]2C(C)(C)[C@@H](O)CC[C@]2(C)[C@@H]1CC/C(C)=C\COC(=O)CC(=O)O
decoy_764	Inactive(Decoy)	C[C@]12CC/C(=N/OCC(=O)NC[C@H]3CC[C@@H](C(=O)O)CC3)C=C1CC[C@H]1[C@@H]2[C@H](O)C[C@@]2(C)[C@@H]1CC[C@]2(O)C(=O)CO
decoy_765	Inactive(Decoy)	C[C@]12CCC(=O)C=C1CC[C@@H]1[C@@H]2CC[C@@]2(C)[C@H]1CC[C@]2(O)C(=O)COC(=O)CCC(=O)N1C[C@H](O)C[C@@H]1C(=O)O
decoy_766	Inactive(Decoy)	CCC[C@@H](NC(=O)[C@H](C)NC(=O)CO/N=C1\C=C2CC[C@@H]3[C@H](CC[C@@]4(C)[C@H]3CC[C@]4(O)C(C)=O)[C@@]2(C)CC1)C(=O)O
decoy_767	Inactive(Decoy)	CC(C)[C@H](NC(=O)[C@@H]1Cc2c([nH]c3ccccc23)[C@H]2c3ccccc3C(=O)N21)C(=O)N[C@@H](CC(N)=O)C(=O)O
decoy_768	Inactive(Decoy)	C#C[C@@]1(O)CC[C@@H]2[C@@H]3CCC4=C/C(=N/OCC(=O)N[C@H](C(=O)N[C@H](C(=O)O)[C@@H](C)O)C(C)C)CC[C@]4(C)[C@@H]3CC[C@@]21C
decoy_769	Inactive(Decoy)	C#C[C@@]1(O)CC[C@@H]2[C@@H]3CCC4=C/C(=N/OCC(=O)N[C@@H](C(=O)N[C@H](C(=O)O)[C@@H](C)O)C(C)C)CC[C@]4(C)[C@@H]3CC[C@@]21C
decoy_770	Inactive(Decoy)	CC[C@@H](C)[C@@H](NC(=O)[C@H](Cc1ccccc1)n1c(=O)[nH]c2ccccc2c1=O)C(=O)N[C@H](C(=O)O)[C@@H](C)CC
decoy_771	Inactive(Decoy)	CC[C@@H](C)[C@H](NC(=O)[C@@H](Cc1ccccc1)n1c(=O)[nH]c2ccccc2c1=O)C(=O)N[C@@H](C(=O)O)c1ccccc1
decoy_772	Inactive(Decoy)	CC(C)[C@H](NC(=O)[C@H](Cc1c[nH]c2ccccc12)n1c(=O)[nH]c2ccccc2c1=O)C(=O)NC[C@H]1CC[C@H](C(=O)O)CC1
decoy_773	Inactive(Decoy)	CC(C)C[C@H](NC(=O)[C@H](Cc1ccccc1)n1c(=O)[nH]c2ccccc2c1=O)C(=O)N[C@@H](C(=O)O)c1ccccc1
decoy_774	Inactive(Decoy)	CC[C@@H](C)[C@H](NC(=O)[C@H](CCSC)NC(=O)[C@H](Cc1ccccc1)n1c(=O)[nH]c2ccccc2c1=O)C(=O)O
decoy_775	Inactive(Decoy)	CC(=O)N[C@@H](Cc1ccc(O)cc1)C(=O)N[C@H](C(=O)N[C@@H](C)C(=O)N[C@@H](CC(=O)O)C(=O)Nc1ccc([N+](=O)[O-])cc1)C(C)C
decoy_776	Inactive(Decoy)	CC(=O)N[C@H]1[C@@H](OC[C@H](NC(=O)OCC2c3ccccc3-c3ccccc32)C(=O)O)O[C@H](COC(C)=O)[C@H](OC(C)=O)[C@@H]1OC(C)=O
decoy_777	Inactive(Decoy)	CC(=O)N[C@H]1[C@@H](O[C@H](C)[C@H](NC(=O)OCC2c3ccccc3-c3ccccc32)C(=O)O)O[C@H](COC(C)=O)[C@H](OC(C)=O)[C@@H]1OC(C)=O
decoy_778	Inactive(Decoy)	COc1ccnc(CSc2nc3cc(OC(F)F)ccc3n2[C@H]2O[C@@H](C(=O)O)[C@H](O)[C@@H](O)[C@@H]2O)c1OC
decoy_779	Inactive(Decoy)	COC(=O)[C@H]1C(=O)/C(=C\NCCCCCCN/C=C2\C(=O)CC(C)(C)[C@@H](C(=O)OC)C2=O)C(=O)CC1(C)C
decoy_780	Inactive(Decoy)	Cc1cc(C)nc(NS(=O)(=O)c2ccc(NS(=O)(=O)c3ccc(-c4cc(C(F)(F)F)n(C)n4)s3)cc2)n1
decoy_781	Inactive(Decoy)	O=S(=O)(/N=C(\NNS(=O)(=O)c1ccc(Cl)cc1)N1CCCC1)c1ccc(-n2nc(C(F)(F)F)cc2-c2cccs2)cc1
decoy_782	Inactive(Decoy)	CCOc1cc([C@@H]2C3=C(O)C[C@H](c4cccs4)C=C3NC(C)=C2C(=O)OCCOC(C)C)cc([N+](=O)[O-])c1O
decoy_783	Inactive(Decoy)	CC(=O)OCC1=C(C(=O)O)N2C(=O)[C@@H](NC(=O)Cn3nc(C(F)F)c(Br)c3C)[C@@H]2SC1
decoy_784	Inactive(Decoy)	COc1nn([C@@H](C)C(=O)N[C@H]2C(=O)N3C(C(=O)O)=C(CSc4nnnn4C)CS[C@H]23)cc1[N+](=O)[O-]
decoy_785	Inactive(Decoy)	Cc1nnc(SCC2=C(C(=O)O)N3C(=O)[C@H](NC(=O)Cn4nc(C)c([N+](=O)[O-])c4C)[C@H]3SC2)s1
decoy_786	Inactive(Decoy)	Cc1nnc(SCC2=C(C(=O)O)N3C(=O)[C@@H](NC(=O)[C@@H](C)Cn4cc([N+](=O)[O-])cn4)[C@H]3SC2)s1
decoy_787	Inactive(Decoy)	Cc1cc(C(F)(F)F)nn1[C@H](C)C(=O)N[C@@H]1C(=O)N2C(C(=O)O)=C(CSc3nnnn3C)CS[C@H]12
decoy_788	Inactive(Decoy)	CC(=O)OCC1=C(C(=O)O)N2C(=O)[C@H](NC(=O)Cn3nc(C(F)(F)F)c(Br)c3C)[C@@H]2SC1
decoy_789	Inactive(Decoy)	COc1nn(CCC(=O)N[C@@H]2C(=O)N3C(C(=O)O)=C(CSc4nnc(C)s4)CS[C@@H]23)cc1[N+](=O)[O-]
decoy_790	Inactive(Decoy)	CCCc1nn(C)c2c(=O)[nH]c(-c3cc(S(=O)(=O)Nc4cc([N+](=O)[O-])c(C)cc4C)ccc3OCC)nc12
decoy_791	Inactive(Decoy)	CCC[C@@H](NC(=O)Cc1c(C)c2cc3c4c(oc3cc2oc1=O)CCCC4)C(=O)N[C@H](Cc1c[nH]c2ccccc12)C(=O)O
decoy_792	Inactive(Decoy)	C[C@@H](Nc1ccc(I)cc1)c1nnc(SCC(=O)N/N=C\c2cc(Br)cc([N+](=O)[O-])c2O)n1C
decoy_793	Inactive(Decoy)	C=CCOC(=O)c1sc(N2C(=O)C(O)=C(C(=O)c3ccc4c(c3)C[C@@H](C)O4)[C@@H]2c2cc(Br)c(O)c(OC)c2)nc1C
decoy_794	Inactive(Decoy)	C=CCn1c2ccccc2c2nnc(SCC(=O)Nc3ccc(S(=O)(=O)Nc4onc(C)c4C)cc3)nc21
decoy_795	Inactive(Decoy)	CCn1cc(C(=O)O)c(=O)c2cnc(N3CCN(C(=S)N[C@H](CCCC(=O)OC)C(=O)OC)CC3)nc21
decoy_796	Inactive(Decoy)	COc1cc(/C=N/Nc2nc3c(c(=O)[nH]c(=O)n3C)n2C[C@@H](O)COC(C)C)cc(Br)c1O
decoy_797	Inactive(Decoy)	COc1cc(/C=N/Nc2nc3c(c(=O)[nH]c(=O)n3C)n2C[C@H](O)COC(C)C)cc(Br)c1O
decoy_798	Inactive(Decoy)	N#C[C@H](C(=O)c1nc(NS(=O)(=O)c2ccc(NC(=S)NC(=O)c3ccccc3)cc2)nc(N)c1-c1ccc(Cl)cc1)c1ccc(Cl)cc1
decoy_799	Inactive(Decoy)	CN/N=C(/c1nc2ccc(Cl)cc2[nH]c1=O)[C@@H](O)c1ccc([C@H](O)/C(=N\NC)c2nc3ccc(Cl)cc3[nH]c2=O)cc1
decoy_800	Inactive(Decoy)	O=C(O)[C@@H]1O[C@H](Oc2ccc(N3CCN(CCCn4nc5ccccn5c4=O)CC3)cc2Cl)[C@H](O)[C@H](O)[C@H]1O
decoy_801	Inactive(Decoy)	CCOC(=O)c1c(NC(=O)c2cc3nc(-c4cccs4)cc(C(F)(F)F)n3n2)sc2c1CC[C@@H](C(C)(C)C)C2
decoy_802	Inactive(Decoy)	CCOC(=O)c1c(NC(=O)CSc2nc3sc(-c4ccccc4)cc3c(=O)n2-c2ccccc2)sc(C)c1C
decoy_803	Inactive(Decoy)	CCOC(=O)c1c(-c2cccs2)csc1NC(=O)CSc1nc2sc3c(c2c(=O)n1-c1ccccc1)CCCCC3
decoy_804	Inactive(Decoy)	CCOC(=O)C1=C(C)N=c2s/c(=C/c3cc(C(C)(C)C)c(O)c(C(C)(C)C)c3)c(=O)n2[C@@H]1c1cc(OC)ccc1OC
decoy_805	Inactive(Decoy)	CCOc1cc(/C=C2\C(=O)NN(c3ccccc3)C2=O)cc(Br)c1OCCCOc1ccc(Cl)cc1
decoy_806	Inactive(Decoy)	N#C/C(=C\c1cn(-c2ccccc2)nc1-c1cccc(OCc2ccccc2Cl)c1)C(=O)NCCCn1ccnc1
decoy_807	Inactive(Decoy)	[H]/N=C1C(=C/c2ccc(OCCOc3cc(C)cc(CC)c3)c(OCC)c2)/C(=O)N=C2SC(c3ccc(C)cc3)=NN2/1
decoy_808	Inactive(Decoy)	[H]/N=C1C(=C/c2cc(Cl)c(OCCOc3cc(C)ccc3C)c(OC)c2)/C(=O)N=C2SC(c3ccc(C)cc3)=NN2/1
decoy_809	Inactive(Decoy)	CCOC(=O)C1=C(C)NC2=C[C@@H](c3ccc(OC)c(OC)c3)CC(O)=C2[C@H]1c1cc(Br)c(OC)c(OC)c1
decoy_810	Inactive(Decoy)	COc1c(O)ccc(/C=N/NC(=O)COc2c(Br)cc(Br)cc2Br)c1[N+](=O)[O-]
decoy_811	Inactive(Decoy)	COc1ccc(NC(=O)CSc2nc3sc4c(c3c(=O)n2-c2ccc(Br)cc2)CCCC4)c(OC)c1
decoy_812	Inactive(Decoy)	CCCCc1ccc(Nc2nc3ccccc3[n+]3c2Nc2c(c(C)nn2-c2ccccc2)[C@H]3c2ccccc2OC)cc1
decoy_813	Inactive(Decoy)	CCOC(=O)c1ccc(Nc2nc3ccccc3[n+]3c2Nc2c(c(C)nn2-c2ccccc2)[C@H]3c2ccc(Cl)cc2)cc1
decoy_814	Inactive(Decoy)	CCOc1ccccc1-n1c(=S)sc2c(=O)n(-c3ccccc3C)c(SCC(=O)Nc3nccs3)nc21
decoy_815	Inactive(Decoy)	CCN(CC)C(=O)[C@@H](C)[C@@H]1CC[C@@]2(C)Cc3s/c(=N/S(=O)(=O)c4cccc5cccnc45)[nH]c3[C@@H](C)[C@@H]2[C@H]1O
decoy_816	Inactive(Decoy)	CCCOc1ccc([C@H]2CN3C(=O)CN(Cc4cccc(C(F)(F)F)c4)C(=O)[C@]3(C)c3[nH]c4ccccc4c32)cc1OC
decoy_817	Inactive(Decoy)	O=C1c2ccccc2C(=O)N1[C@@H]1[C@H](OCc2ccccc2)O[C@@H](COCc2ccccc2)[C@@H](O)[C@@H]1OCc1ccccc1
decoy_818	Inactive(Decoy)	C/C(=C\CC/C(C)=C/C[C@@]1(O)C(=O)c2c(O)cc(C)c3c(O)c(C)c(O)c(c23)C1=O)CC/C=C(\C)CC[C@H](O)C(C)(C)O
decoy_819	Inactive(Decoy)	COc1cc(NS(=O)(=O)c2ccc(NC(=S)NC(=O)c3sc4ccccc4c3Cl)cc2)nc(OC)n1
decoy_820	Inactive(Decoy)	CC(=O)OCC(=O)[C@@]12OC(C)(C)O[C@@H]1C[C@@H]1[C@H]3CC(C=O)=C4C=C(OCCCl)CC[C@]4(C)[C@@]3(F)[C@@H](O)C[C@@]12C
decoy_821	Inactive(Decoy)	CCOC(=O)[C@H]1[C@H](c2cc(I)c(O)c(OC)c2)[C@H](C(=O)OCC)[C@](O)(C(F)(F)F)N[C@]1(O)C(F)(F)F
decoy_822	Inactive(Decoy)	CCOc1ccc([C@H]2C=C3NC(C)=C(C(=O)OCCSCC)[C@H](c4ccc5c(c4)OCO5)C3=C(O)C2)cc1OC
decoy_823	Inactive(Decoy)	CCSCCOC(=O)C1=C(C)NC2=C[C@@H](C)[C@@H](C(=O)OC)C(O)=C2[C@@H]1c1cc2c(cc1Br)OCO2
decoy_824	Inactive(Decoy)	CCSCCOC(=O)C1=C(C)NC2=C[C@@H](C)[C@H](C(=O)OC)C(O)=C2[C@@H]1c1cc2c(cc1Br)OCO2
decoy_825	Inactive(Decoy)	COc1ccc(C(=O)N[C@H](Oc2ccc(/C=C3\SC(=S)N(Cc4ccco4)C3=O)cc2)C(Cl)(Cl)Cl)cc1
decoy_826	Inactive(Decoy)	CCCCCCCCNc1nc2ccc(C)cn2c(=O)c1/C=C1\SC(=S)N(Cc2ccc3c(c2)OCO3)C1=O
decoy_827	Inactive(Decoy)	CCOC(=O)c1c(NC(=O)CN2CCN(C(=O)c3sc4cc(Cl)ccc4c3Cl)CC2)sc2c1CCCC2
decoy_828	Inactive(Decoy)	[H]/N=C1C(=C/c2ccc(OCc3cccc4ccccc34)c(OCC)c2)/C(=O)N=C2SC(c3ccccc3Cl)=NN2/1
decoy_829	Inactive(Decoy)	COc1cc(/C=C2/C(=O)NC(=O)N(c3ccc(Br)cc3)C2=O)cc(Cl)c1OCCOc1ccc(C(C)(C)C)cc1
decoy_830	Inactive(Decoy)	COc1cc(/C=C2/C(=O)NC(=O)N(c3ccc(Br)cc3)C2=O)cc(Cl)c1OCCCOc1ccc(C)cc1
decoy_831	Inactive(Decoy)	CC[C@@H](C)c1ccc(OCCOc2ccc(/C=C3/C(=O)NC(=O)N(c4ccc(Br)cc4)C3=O)cc2)cc1
decoy_832	Inactive(Decoy)	COC(=O)c1ccc([C@@H]2C3=C(O)C[C@@H](c4ccc(OC)c(OC)c4)C=C3Nc3ccccc3N2C(=O)c2cccs2)cc1
decoy_833	Inactive(Decoy)	[H]/N=C1C(=C\c2c(C)n(CCOc3ccc(C(C)(C)C)cc3)c3ccc(C)cc23)/C(=O)N=C2SC(C(F)(F)F)=NN2/1
decoy_834	Inactive(Decoy)	Cc1cccc(C(=O)NCc2nnc(SCC(=O)N3CCCc4ccccc43)n2-c2cccc(C(F)(F)F)c2)c1
decoy_835	Inactive(Decoy)	[H]/N=C1C(=C/c2ccc(OCCCOc3ccccc3[C@H](C)CC)c(OC)c2)/C(=O)N=C2SC(c3cccs3)=NN2/1
decoy_836	Inactive(Decoy)	[H]/N=C1C(=C/c2ccc(OCCCOc3ccccc3[C@@H](C)CC)c(OC)c2)/C(=O)N=C2SC(c3cccs3)=NN2/1
decoy_837	Inactive(Decoy)	CC[C@@H](C)c1ccc(OCCOc2c(Br)cc(/C=C3/C(=O)NN(c4ccccc4)C3=O)cc2OC)cc1
decoy_838	Inactive(Decoy)	C[C@H]1Cc2cc(/C(O)=C3\C(=O)C(=O)N(c4nnc(SCc5cccc6ccccc56)s4)[C@@H]3c3ccccc3F)ccc2O1
decoy_839	Inactive(Decoy)	C=CCOc1cccc([C@@H]2/C(=C(\O)c3ccc4c(c3)C[C@H](C)O4)C(=O)C(=O)N2c2nnc(SCc3ccccc3F)s2)c1
decoy_840	Inactive(Decoy)	CSCC[C@@H](C(=O)Nc1c(C#N)c(-c2ccccc2)c(-c2ccccc2)n1Cc1ccccc1)N1C(=O)c2ccccc2C1=O
decoy_841	Inactive(Decoy)	Cc1ccc(-n2nc(C(C)(C)C)c3c2N(CC(=O)NCc2ccco2)C(=O)CS[C@H]3c2ccc(F)cc2F)c(C)c1
decoy_842	Inactive(Decoy)	CC(C)(C)c1nn(-c2ccccc2Cl)c2c1[C@H](c1ccc(F)cc1)SCC(=O)N2CC(=O)NCc1ccco1
decoy_843	Inactive(Decoy)	COc1ccc(-n2nc(-c3ccccc3)c3c2N(CC(=O)NC[C@@H]2CCCO2)C(=O)CS[C@H]3c2ccccc2C)cc1
decoy_844	Inactive(Decoy)	COc1ccccc1[C@@H]1SCC(=O)N(CC(=O)NC[C@H]2CCCO2)c2c1c(C(C)(C)C)nn2-c1ccccc1Cl
decoy_845	Inactive(Decoy)	CC1(C)CC(=O)C(c2cc(NS(=O)(=O)c3ccc(C(C)(C)C)cc3)ccc2NS(=O)(=O)c2ccc(C(C)(C)C)cc2)=C(O)C1
decoy_846	Inactive(Decoy)	O=C1C(=O)N(c2nnc(SCc3ccccc3Cl)s2)[C@@H](c2ccc(Cl)c(Cl)c2)/C1=C(\O)c1cc2ccccc2o1
decoy_847	Inactive(Decoy)	CCOC(=O)C1=C(C)NC2=C[C@@H](c3cccc(OC)c3)[C@@H](C(=O)OCC)C(O)=C2[C@@H]1c1cccc(Br)c1
decoy_848	Inactive(Decoy)	CCOC(=O)C1=C(C)NC2=C[C@@H](c3cccc(OC)c3)[C@H](C(=O)OCC)C(O)=C2[C@@H]1c1cccc(Br)c1
decoy_849	Inactive(Decoy)	COc1ccc(/C=c2/sc3n(c2=O)[C@@H](c2cccs2)C(C(=O)Nc2ccccc2C)=C(C)N=3)cc1COc1cccc(C)c1C
decoy_850	Inactive(Decoy)	COc1ccc(-c2nn(-c3ccccc3)cc2C2C(C(=O)OC(C)C)=C(C)NC(C)=C2C(=O)OC(C)C)cc1Cl
decoy_851	Inactive(Decoy)	CC1(C)[C@@H](N(O)C(=O)Nc2cccc3ccccc23)N(c2cccc3ccccc23)C(=O)N1CC(=O)O
decoy_852	Inactive(Decoy)	CO[C@@]1(NC(=O)[C@@H](C(=O)O)c2ccc(O)cc2)C(=O)N2C(C(=O)O)=C(CSc3nnnn3C)CO[C@@H]21
decoy_853	Inactive(Decoy)	COc1ccc(NS(=O)(=O)c2ccc(NS(=O)(=O)c3ccc(OC)c(OC)c3)cc2)cc1
decoy_854	Inactive(Decoy)	COc1ccc(S(=O)(=O)Nc2ccc(S(=O)(=O)Nc3cc(OC)ccc3OC)cc2)cc1
decoy_855	Inactive(Decoy)	CCOC(=O)c1ccc(-c2ccc(/C=C3/SC(=S)N([C@@H](CC(=O)O)C(=O)O)C3=O)o2)cc1
decoy_856	Inactive(Decoy)	O=C(O)CCC[C@@H](C(=O)O)N1C(=O)/C(=C\c2ccc(-c3ccc([N+](=O)[O-])cc3)o2)SC1=S
decoy_857	Inactive(Decoy)	O=C(O)C[C@H](C(=O)O)N1C(=O)/C(=C/c2ccc(-c3ccc([N+](=O)[O-])cc3Cl)o2)SC1=S
decoy_858	Inactive(Decoy)	C#CC[C@H](Cc1cnc2nc(N)nc(N)c2n1)c1ccc(C(=O)N[C@@H](CCC(=O)O)C(=O)O)cc1
decoy_859	Inactive(Decoy)	Cc1n[nH]c(C)c1S(=O)(=O)Nc1ccc(NS(=O)(=O)c2ccc3c(c2)OCCCO3)cc1
decoy_860	Inactive(Decoy)	O=C(O)CC[C@H](NC(=O)[C@H](Cc1c[nH]c2ccccc12)n1c(=O)[nH]c2ccccc2c1=O)C(=O)O
decoy_861	Inactive(Decoy)	CCOC(=O)c1ccc(-c2ccc(/C=C3\SC(=S)N([C@H](CCC(=O)O)C(=O)O)C3=O)o2)cc1
decoy_862	Inactive(Decoy)	CCCOc1c(I)cc(/C=C/c2nc(O)c([N+](=O)[O-])c(=O)[nH]2)cc1OCC
decoy_863	Inactive(Decoy)	O=C(O)CCCCCN1C(=O)C(O)=C(C(=O)c2ccc([N+](=O)[O-])cc2)[C@H]1c1cccc([N+](=O)[O-])c1
decoy_864	Inactive(Decoy)	Cc1nn(-c2ccccc2)c(O)c1C(c1c(C)nn(-c2ccccc2)c1O)[C@H]1C=CC=C[C@H]1[N+](=O)[O-]
decoy_865	Inactive(Decoy)	O=C(O)COc1ccc(/C=C2\C(=O)NC(=O)N(c3ccc([N+](=O)[O-])cc3)C2=O)cc1Br
decoy_866	Inactive(Decoy)	COc1ccc(/C(O)=C2\C(=O)C(=O)N(CCN3CCOCC3)[C@@H]2c2cccc([N+](=O)[O-])c2)c(O)c1
decoy_867	Inactive(Decoy)	CC1=C(C(=O)Nc2nccs2)[C@@H](c2ccco2)C(C#N)=C(SCC(=O)Nc2nccs2)N1
decoy_868	Inactive(Decoy)	COc1cccc(/C=N/Nc2nc(SCC(=O)Nc3nnc(SC(C)C)s3)n[nH]2)c1O
decoy_869	Inactive(Decoy)	COc1nn(C)cc1C(=O)Nc1nnc(SCC(=O)Nc2nc3ccc(C)cc3s2)s1
decoy_870	Inactive(Decoy)	O=C(CSc1nnc(N/N=C/c2cc([N+](=O)[O-])ccc2O)[nH]1)Nc1ccc2c(c1)C(=O)NC2=O
decoy_871	Inactive(Decoy)	C=CCc1cc(/C=C2\C(=O)NC(=O)N(c3ccc(C)c(C)c3)C2=O)cc(OCC)c1OCC(=O)O
decoy_872	Inactive(Decoy)	C=CCn1c(S)nnc1Cc1csc(NC(=O)CN2C(=O)N(C)C3(CCCCC3)C2=O)n1
decoy_873	Inactive(Decoy)	Cc1ccc(NS(=O)(=O)c2cccc([N+](=O)[O-])c2C)cc1S(=O)(=O)Nc1ccccc1F
decoy_874	Inactive(Decoy)	CC(C)c1cc(NS(=O)(=O)c2cccc([N+](=O)[O-])c2)cc(S(=O)(=O)c2ccccc2)c1O
decoy_875	Inactive(Decoy)	O=C(O)CN1C(=O)/C(=C/c2cc([N+](=O)[O-])ccc2OCC(=O)Nc2nccs2)SC1=S
decoy_876	Inactive(Decoy)	CCOc1cc([C@@H](c2c(O)n[nH]c2C)c2c(C)n[nH]c2O)ccc1OS(=O)(=O)c1ccccc1
decoy_877	Inactive(Decoy)	O=C(O)c1cccc(N2C(=O)C(O)=C(C(=O)c3cccs3)[C@H]2c2cc([N+](=O)[O-])ccc2Cl)c1
decoy_878	Inactive(Decoy)	O=C(O)c1cccc(N2C(=O)C(O)=C(C(=O)c3cccs3)[C@@H]2c2cc([N+](=O)[O-])ccc2Cl)c1
decoy_879	Inactive(Decoy)	CCn1c(O)cc(=O)c([C@H](c2cc(OC)c(OC)c(OC)c2)c2c(O)cc(C)n(CC)c2=O)c1C
decoy_880	Inactive(Decoy)	CCn1c(O)cc(=O)c([C@@H](c2cc(OC)c(OC)cc2OC)c2c(O)cc(C)n(CC)c2=O)c1C
decoy_881	Inactive(Decoy)	CCOC(=O)c1c(NC(=O)CSc2nc3sc(C(=O)O)c(C)c3c(=O)[nH]2)sc(C)c1C
decoy_882	Inactive(Decoy)	COc1cc(OC)c([C@H]2NC(Nc3cccc(Cl)c3Cl)=Nc3nc(C)cc(=O)n32)cc1OC
decoy_883	Inactive(Decoy)	Cc1cc(NC(=O)CSc2nc(C)cc(=O)[nH]2)cc(NC(=O)CSc2nc(C)cc(=O)[nH]2)c1
decoy_884	Inactive(Decoy)	CC(C)C[C@H](NC(=O)[C@H](CC(C)C)NC(=O)[C@H](Cc1ccccc1)n1c(=O)[nH]c2ccccc2c1=O)C(=O)O
decoy_885	Inactive(Decoy)	CC(C)C[C@H](NC(=O)[C@H](Cc1ccccc1)n1c(=O)[nH]c2ccccc2c1=O)C(=O)N[C@@H](Cc1ccccc1)C(=O)O
decoy_886	Inactive(Decoy)	CCCCCCn1c(O)c(C(=O)N/N=C(/C)c2c(O)[nH]c3ccccc3c2=O)c(=O)c2ccccc21
decoy_887	Inactive(Decoy)	COC(=O)[C@H]1C(=O)/C(=C/N[C@H](C)C/N=C/C2=C(O)[C@H](C(=O)OC)C(C)(C)CC2=O)C(=O)CC1(C)C
decoy_888	Inactive(Decoy)	COC(=O)[C@@H]1C(=O)/C(=C\N[C@H](C)C/N=C\C2=C(O)[C@H](C(=O)OC)C(C)(C)CC2=O)C(=O)CC1(C)C
decoy_889	Inactive(Decoy)	CC(C)(C)C1(C[C@H]2CC[C@@H](CC3(C(C)(C)C)C(=O)NC(=O)NC3=O)CC2)C(=O)NC(=O)NC1=O
decoy_890	Inactive(Decoy)	O=C(O)C[C@H]1C(C(=O)O)=CO[C@H](O[C@H]2O[C@@H](CO)[C@@H](O)[C@@H](O)[C@H]2O)/C1=C\COC(=O)/C=C/c1ccc(O)cc1
decoy_891	Inactive(Decoy)	CSc1nc(N)c2ncn([C@@H]3[C@H](O)[C@H](O)[C@]4(CO[P@@](=O)(O)OP(=O)(O)O)C[C@H]34)c2n1
decoy_892	Inactive(Decoy)	CCOc1ccc(/N=N/c2ccc(-c3ccc(/N=N/c4c(O)ccc5cc(S(=O)(=O)O)cc(S(=O)(=O)O)c45)cc3)cc2)cc1
decoy_893	Inactive(Decoy)	C#C[C@@]1(O)CC[C@@H]2[C@@H]3CCC4=C/C(=N\OCC(=O)N[C@@H](C(=O)N[C@@H](CC(=O)O)C(=O)O)C(C)C)CC[C@]4(C)[C@@H]3CC[C@@]21C
decoy_894	Inactive(Decoy)	COC(=O)[C@@H]1C(=O)/C(=C\N[C@@H](C)C/N=C/C2=C(O)CC(C)(C)[C@@H](C(=O)OC)C2=O)C(=O)CC1(C)C
decoy_895	Inactive(Decoy)	CC(C)Cn1c2c(c(=O)[nH]c1=O)[C@](NS(=O)(=O)c1ccc(Cl)cc1)(C(F)(F)F)C(=O)N2
decoy_896	Inactive(Decoy)	CCOc1ccc(-c2nc(Cn3nnc4c(O)n(-c5ccc(C)c(Cl)c5)c(O)c43)c(C)o2)cc1
decoy_897	Inactive(Decoy)	COc1ccc(NC2=NC(=O)/C(=C/c3cc(C)n(-c4cc(C(=O)O)cc(C(=O)O)c4)c3C)S2)cc1
decoy_898	Inactive(Decoy)	CCOc1cc(/C=C2/C(=O)NC(=O)N(c3ccc(C)cc3)C2=O)cc(I)c1OCC(=O)O
decoy_899	Inactive(Decoy)	CCOc1ccc(/N=N/c2ccc(-c3ccc(/N=N\c4c(O)ccc5cc(S(=O)(=O)O)cc(S(=O)(=O)O)c45)cc3)cc2)cc1
decoy_900	Inactive(Decoy)	CN/N=C(/c1nc2ccc(Cl)cc2[nH]c1=O)[C@@H](O)c1ccc([C@H](O)/C(=N\NC)c2nc3ccc(Cl)cc3[nH]c2=O)cc1
decoy_901	Inactive(Decoy)	CCOc1ccc(NS(=O)(=O)c2ccc3c(c2)CC(=O)N3C)cc1S(=O)(=O)N1CCCC1
decoy_902	Inactive(Decoy)	CCc1ccc(S(=O)(=O)Nc2ccccc2Sc2nc3c(c(=O)n(C)c(=O)n3C)n2C)cc1
decoy_903	Inactive(Decoy)	CCOC(=O)[C@H]1C(C)=NC2=C(C(=O)C[C@H](c3cccs3)C2)[C@H]1c1cc(OC)c(O)c([N+](=O)[O-])c1
decoy_904	Inactive(Decoy)	O=C1NC(=O)N(c2ccc([N+](=O)[O-])cc2)C(=O)/C1=C/c1ccccc1OCc1ccccc1Cl
decoy_905	Inactive(Decoy)	COc1ccc([C@@H]2/C(=C(\O)c3c(C)nc4c(C)cccn34)C(=O)C(=O)N2CCN2CCOCC2)cc1
decoy_906	Inactive(Decoy)	COc1ccccc1[C@@H]1/C(=C(\O)c2c(C)nc3c(C)cccn23)C(=O)C(=O)N1CCN1CCOCC1
decoy_907	Inactive(Decoy)	CCc1ccc2nc(N3C(=O)C(O)=C(C(=O)c4ccco4)[C@@H]3c3ccc([N+](=O)[O-])cc3)sc2c1
decoy_908	Inactive(Decoy)	CCc1ccc2nc(N3C(=O)C(O)=C(C(=O)c4ccco4)[C@H]3c3ccc([N+](=O)[O-])cc3)sc2c1
decoy_909	Inactive(Decoy)	CCN1C(=O)[C@@]2(C(C(=O)c3ccc4c(c3)OCCO4)=C(O)C(=O)N2CCN(C)C)c2ccccc21
decoy_910	Inactive(Decoy)	COc1cc(OC)c(NS(=O)(=O)c2ccc(CN3C(=O)c4cccnc4C3=O)cc2)cc1Cl
decoy_911	Inactive(Decoy)	COc1ccc(N2C[C@H](C(=O)Nc3nnc([C@H]4CC(=O)N(c5ccccc5)C4)s3)CC2=O)cc1
decoy_912	Inactive(Decoy)	O=C(Nc1ncc(S(=O)(=O)c2ccc([N+](=O)[O-])cc2)s1)c1csc(-c2ccsc2)n1
decoy_913	Inactive(Decoy)	C[C@H](Sc1nnc(-c2ccccc2F)n1C)C(=O)Nc1nc(-c2cccc([N+](=O)[O-])c2)cs1
decoy_914	Inactive(Decoy)	Cc1nc(NC(=O)c2cc(-c3ccco3)nc3c2cnn3C(C)C)sc1-c1nccn1C(F)F
decoy_915	Inactive(Decoy)	COc1ccc(-c2csc(NC(=O)c3cc(-c4ccco4)nc4c3c(C)nn4C)n2)cc1OC
decoy_916	Inactive(Decoy)	CCc1nc2sc([C@@H](c3ccc([N+](=O)[O-])cc3)N3CCN(c4ccc(F)cc4)CC3)c(O)n2n1
decoy_917	Inactive(Decoy)	CCc1cc2c(CN3CCN(Cc4nc(-c5ccc(OC)cc5)no4)CC3)cc(=O)oc2cc1O
decoy_918	Inactive(Decoy)	COc1ccc(-n2c(C)nc3ccc(NS(=O)(=O)c4cc(OC)ccc4OC)cc3c2=O)cc1
decoy_919	Inactive(Decoy)	CCOC(=O)c1sc2nc([C@H](C)Sc3nnnn3-c3ccc(Cl)cc3)[nH]c(=O)c2c1C
decoy_920	Inactive(Decoy)	CCOC(=O)/C=c1\s/c(=C\c2cc(Cl)c(O)c(OC)c2)c(=O)n1CC(=O)N1CCOCC1
decoy_921	Inactive(Decoy)	CCCn1c(SCC(=O)N2N=C(c3cc4ccccc4o3)C[C@H]2c2ccco2)nc(O)cc1=O
decoy_922	Inactive(Decoy)	CC(=O)c1ccc(NS(=O)(=O)c2cc(-c3nc(C)cs3)n(CC(=O)N3CCOCC3)c2)cc1
decoy_923	Inactive(Decoy)	CCN1C(=O)/C(=C/c2cc(CN3C(=O)c4ccccc4C3=O)c(OC)cc2OC)C(=O)NC1=S
decoy_924	Inactive(Decoy)	COc1cccc([C@@H]2/C(=C(\O)c3cc4cccc(OC)c4o3)C(=O)C(=O)N2c2nnc(C)s2)c1
decoy_925	Inactive(Decoy)	CC(=O)c1sc(N2C(=O)C(O)=C(C(=O)/C=C/c3ccccc3)[C@H]2c2ccc([N+](=O)[O-])cc2)nc1C
decoy_926	Inactive(Decoy)	COc1cccc([C@H]2/C(=C(/O)c3nc4c(C)cccn4c3C)C(=O)C(=O)N2CCN2CCOCC2)c1
decoy_927	Inactive(Decoy)	COC(=O)c1sc(N2C(=O)C(O)=C(C(=O)c3c(C)nc4ccccn34)[C@H]2c2ccccc2)nc1C
decoy_928	Inactive(Decoy)	COc1cn(-c2ccc(F)cc2)nc1C(=O)Nc1nnc(SCC(=O)N2CCCCC2)s1
decoy_929	Inactive(Decoy)	COc1cccc([C@@H]2/C(=C(\O)c3cc4cccc(OC)c4o3)C(=O)C(=O)N2c2ccccn2)c1OC
decoy_930	Inactive(Decoy)	O=[N+]([O-])c1cccc(S(=O)(=O)Nc2ccc3c(c2)CCCN3S(=O)(=O)c2ccc(F)cc2)c1
decoy_931	Inactive(Decoy)	O=[N+]([O-])c1ccc(S(=O)(=O)Nc2ccc3c(c2)CCCN3S(=O)(=O)c2cccs2)cc1
decoy_932	Inactive(Decoy)	O=[N+]([O-])c1cc(Br)ccc1S(=O)(=O)Nc1cc(C(F)(F)F)ccc1-n1cncn1
decoy_933	Inactive(Decoy)	CCOC(=O)N1CCN(Cc2c(O)ccc3c2O/C(=C/c2cn(C)c4ccc(OC)cc24)C3=O)CC1
decoy_934	Inactive(Decoy)	COc1ccc([C@H]2C3=C(O)CC(C)(C)C=C3NC3=NC(SCc4cccc([N+](=O)[O-])c4)=NC(=O)[C@@H]32)cc1
decoy_935	Inactive(Decoy)	CCc1nc(CN2C(=O)COc3ccc(S(=O)(=O)Nc4ccccc4C(F)(F)F)cc32)no1
decoy_936	Inactive(Decoy)	COc1ccc(S(=O)(=O)N2N=C(c3ccc(NS(C)(=O)=O)cc3)C[C@H]2c2ccco2)cc1
decoy_937	Inactive(Decoy)	COc1cc(/C=C(/C#N)C(=O)Nc2cc([N+](=O)[O-])ccc2F)cc(Br)c1OC(C)=O
decoy_938	Inactive(Decoy)	COc1cc(/C=C2/N=C(c3ccccc3)N(/N=C3/C(=O)Nc4ccccc43)C2=O)cc(OC)c1OC
decoy_939	Inactive(Decoy)	COc1ccc(-c2ccc(=O)n(-c3c(C)noc3C)n2)cc1S(=O)(=O)Nc1ccc(C)c(F)c1
decoy_940	Inactive(Decoy)	O=S(=O)(Nc1ccccc1Cl)c1ccc2c(c1)oc(=S)n2CN1CCN(c2ncccn2)CC1
decoy_941	Inactive(Decoy)	CCc1nc(CN2C(=O)COc3cc(S(=O)(=O)Nc4ccc(F)cc4C)c(Cl)cc32)no1
decoy_942	Inactive(Decoy)	Cc1ccc(NS(=O)(=O)c2cc3c(cc2C)N(Cc2noc(C4CC4)n2)C(=O)CO3)c(Cl)c1
decoy_943	Inactive(Decoy)	COCc1cc(=O)c(O)c([C@@H](CC(=O)N2CCOCC2)c2cc3cccc4c3n(c2=O)CCC4)o1
decoy_944	Inactive(Decoy)	CCc1nc(Cn2c(=O)oc3cc(S(=O)(=O)Nc4ccc(Br)c(C)c4)ccc32)no1
decoy_945	Inactive(Decoy)	COc1ccc(-c2nnc(-c3ccc(C)c(S(=O)(=O)Nc4ccc(Cl)cn4)c3)o2)cc1OC
decoy_946	Inactive(Decoy)	O=C1CCc2cc(S(=O)(=O)Nc3ccccc3Cc3nc(-c4ccncc4)no3)cc3c2N1CC3
decoy_947	Inactive(Decoy)	O=[N+]([O-])c1cc(S(=O)(=O)N/N=C\c2cn(-c3ccccc3)nc2-c2cccs2)ccc1Cl
decoy_948	Inactive(Decoy)	COc1ccc(-c2nn(-c3ccccc3)cc2/C=N\NC(=O)[C@@H]2COc3ccccc3O2)cc1OC
decoy_949	Inactive(Decoy)	O=C(O)CCN1C(=O)/C(=C/c2c(N3CCN(c4ccccc4F)CC3)nc3ccccn3c2=O)SC1=S
decoy_950	Inactive(Decoy)	COc1ccc([C@@H]2CC(c3ccc(Br)cc3)=NN2C(=O)CSc2nnc3[nH]c(=O)cc(C)n23)cc1
decoy_951	Inactive(Decoy)	COc1ccc([C@@H](CC(=O)O)NS(=O)(=O)c2cc(/C=C/C(=O)O)cc(OC)c2OC)cc1OC
decoy_952	Inactive(Decoy)	COc1ccc(OC)c(NS(=O)(=O)c2ccc(NS(=O)(=O)c3ccc4c(c3)OCCO4)cc2)c1
decoy_953	Inactive(Decoy)	COc1cc(NS(=O)(=O)c2ccc(NS(=O)(=O)c3ccc4no[n+]([O-])c4c3)cc2)nc(OC)n1
decoy_954	Inactive(Decoy)	C=CCc1cc(/C=C2/C(=O)NC(=O)N(c3ccc(C)c(Cl)c3)C2=O)cc(OCC)c1OCC(=O)O
decoy_955	Inactive(Decoy)	COc1cc(/C=C/c2nc(O)c([N+](=O)[O-])c(=O)[nH]2)cc(Br)c1OCc1ccc(Cl)cc1
decoy_956	Inactive(Decoy)	C=CCn1c(=S)[nH]c(O)c(C(c2cccc([N+](=O)[O-])c2)c2c(O)[nH]c(=S)n(CC=C)c2=O)c1=O
decoy_957	Inactive(Decoy)	Cc1ccc(NC(=O)C[C@H]2SC(N[C@@H](c3ccc(C)cc3)c3c(O)[nH]c(=O)[nH]c3=O)=NC2=O)cc1
decoy_958	Inactive(Decoy)	O=C(C[C@H]1SC(N[C@@H](c2ccc(O)cc2)c2c(O)[nH]c(=O)[nH]c2=O)=NC1=O)Nc1ccccc1F
decoy_959	Inactive(Decoy)	Cc1cccc(NC(=O)C[C@@H]2SC(N[C@@H](c3ccc(O)cc3)c3c(O)[nH]c(=O)[nH]c3=O)=NC2=O)c1C
decoy_960	Inactive(Decoy)	Cc1cccc(NC(=O)C[C@@H]2SC(N[C@H](c3ccc(O)cc3)c3c(O)[nH]c(=O)[nH]c3=O)=NC2=O)c1C
decoy_961	Inactive(Decoy)	O=C(O)[C@H](NC(=O)[C@H](Cc1c[nH]c2ccccc12)n1c(=O)[nH]c2ccccc2c1=O)c1ccc(O)cc1
decoy_962	Inactive(Decoy)	CC(C)[C@H](NC(=O)[C@H](Cc1c[nH]c2ccccc12)n1c(=O)[nH]c2ccccc2c1=O)C(=O)NCC(=O)O
decoy_963	Inactive(Decoy)	CC(C)Sc1nnc(NC(=O)CSc2nnc(N/N=C/c3c(O)ccc4ccccc34)[nH]2)s1
decoy_964	Inactive(Decoy)	CCOc1nn(CC)cc1C(=O)Nc1nnc(SCC(=O)Nc2nc3ccc(C)cc3s2)s1
decoy_965	Inactive(Decoy)	CC[C@@H](C)Sc1nnc(NC(=O)CSc2nnc(N/N=C/c3cc([N+](=O)[O-])ccc3O)[nH]2)s1
decoy_966	Inactive(Decoy)	CC[C@@H](C)Sc1nnc(NC(=O)CSc2nnc(N/N=C/c3cccc(OC)c3O)[nH]2)s1
decoy_967	Inactive(Decoy)	CC[C@@H](C)Sc1nnc(NC(=O)CSc2nnc(N/N=C/c3cc(Cl)ccc3O)[nH]2)s1
decoy_968	Inactive(Decoy)	O=[N+]([O-])c1ccccc1S(=O)(=O)Nc1ccc(S(=O)(=O)Nc2cccc(Cl)c2Cl)cc1
decoy_969	Inactive(Decoy)	CC(C)(C)[C@H]1CCc2c(sc3c2c2nnc(SCC(=O)O)n2c2nnc(SCC(=O)O)n32)C1
decoy_970	Inactive(Decoy)	CO/N=C(/C(=O)N[C@H]1C(=O)N2C(C(=O)O)=C(CSc3nc(=O)c(=O)[nH]n3C)CS[C@@H]12)c1csc(N)n1
decoy_971	Inactive(Decoy)	CCc1nnc(NS(=O)(=O)c2ccc(/N=C3\c4cccc([N+](=O)[O-])c4C(=O)[C@H]3C(C)=O)cc2)s1
decoy_972	Inactive(Decoy)	Cc1ccc(NC(=O)CSc2nnc(NC3=NC(=O)/C(=C4/C(=O)Nc5ccccc54)S3)s2)cc1
decoy_973	Inactive(Decoy)	Nc1ncnc2c1nc(Br)n2[C@@H]1O[C@H](CO[P@@](=O)(O)OP(=O)(O)O)[C@@H](O)[C@H]1O
decoy_974	Inactive(Decoy)	Cc1cc(=O)[nH]c(Sc2nc(Sc3nc(C)cc(=O)[nH]3)nc(Sc3nc(C)cc(=O)[nH]3)n2)n1
decoy_975	Inactive(Decoy)	O=[N+]([O-])c1cccc(S(=O)(=O)Nc2ccc(S(=O)(=O)Nc3cc(Cl)cc(Cl)c3)cc2)c1
decoy_976	Inactive(Decoy)	C=CCc1cc(/C=C2\C(=O)NC(=O)N(c3ccc(Cl)c(Cl)c3)C2=O)cc(OC)c1OCC(=O)O
decoy_977	Inactive(Decoy)	COc1ccc(NS(=O)(=O)c2ccc(NS(=O)(=O)c3ccc(OC)c(Cl)c3Cl)cc2)c(OC)c1
decoy_978	Inactive(Decoy)	Nc1c(C(=O)OCC(=O)Nc2c(Br)cc([N+](=O)[O-])cc2Br)[nH]c(=O)[nH]c1=O
decoy_979	Inactive(Decoy)	N#C/C(=C\[C@@H]1C=NN=C1c1ccc(F)cc1)C(=O)Nc1ccc(S(=O)(=O)/N=c2/[nH]ccs2)cc1
decoy_980	Inactive(Decoy)	C/C(=C\CC/C(C)=C/C[C@@]1(O)C(=O)c2c(O)cc(C)c3c(O)c(C)c(O)c(c23)C1=O)CC/C=C(\CO)CC[C@H](O)C(C)(C)O
decoy_981	Inactive(Decoy)	CSCC[C@H](NC(=O)[C@H](Cc1ccccc1)n1c(=O)[nH]c2ccccc2c1=O)C(=O)N[C@H](C(=O)O)[C@H](C)O
decoy_982	Inactive(Decoy)	CC[C@@H](C)[C@H](NC(=O)[C@H](Cc1ccccc1)n1c(=O)[nH]c2ccccc2c1=O)C(=O)N[C@H](CCSC)C(=O)O
decoy_983	Inactive(Decoy)	CN/N=C(\C(=O)Nc1cc([N+](=O)[O-])ccc1C)[C@@H](C(=O)OC)c1nc2cc([N+](=O)[O-])ccc2[nH]c1=O
decoy_984	Inactive(Decoy)	O=S(=O)(O)c1cc(/N=N/c2ccc(/C=C/c3ccc(/N=N/c4cc(S(=O)(=O)O)c5ccccc5c4O)cc3)cc2)c(O)c2ccccc12
decoy_985	Inactive(Decoy)	CCOc1ccc(-c2noc(Cn3nnc4c(O)n(-c5ccc(C)c(Cl)c5)c(O)c43)n2)cc1OC
decoy_986	Inactive(Decoy)	Nc1c(/N=N\c2ccc([N+](=O)[O-])cc2)c(S(=O)(=O)O)cc2cc(S(=O)(=O)O)c(/N=N/c3ccccc3)c(O)c12
decoy_987	Inactive(Decoy)	O=S(=O)(O)c1cc(Nc2nc(Cl)nc(Nc3ccccc3)n2)c2c(O)c(/N=N/c3ccccc3S(=O)(=O)O)c(S(=O)(=O)O)cc2c1
decoy_988	Inactive(Decoy)	CC[C@@H](C)/C=C(C)/C=C/C1=CC2=C(Cl)C(=O)[C@](C)(OC(C)=O)C(=O)C2=CN1[C@@H](CCC(=O)O)C(=O)O
decoy_989	Inactive(Decoy)	Cc1ccc(NS(=O)(=O)c2ccc3[nH]c(=O)oc3c2)cc1S(=O)(=O)Nc1ccccc1Cl
decoy_990	Inactive(Decoy)	C=CCOC(=O)c1sc(N2C(=O)C(O)=C(C(=O)c3ccc4c(c3)OCCO4)[C@@H]2c2cc(Br)c(O)c(OC)c2)nc1C
decoy_991	Inactive(Decoy)	CCOc1cc(/C=C2/C(=O)NC(=O)N(c3ccc(C)c(Cl)c3)C2=O)cc(I)c1OCC(=O)O
decoy_992	Inactive(Decoy)	COc1ccccc1-n1c(O)c([C@@H](c2ccncc2)c2c(O)[nH]c(=O)n(-c3ccccc3OC)c2=O)c(=O)[nH]c1=O
decoy_993	Inactive(Decoy)	COc1cccc(NS(=O)(=O)c2ccc3oc4ccc(S(=O)(=O)Nc5cccc(OC)c5)cc4c3c2)c1
decoy_994	Inactive(Decoy)	O=S(=O)(O)c1cc(O)c2c(/N=N/c3c(O)cc(Nc4ccccc4)c4c(S(=O)(=O)O)cccc34)cc(S(=O)(=O)O)cc2c1
decoy_995	Inactive(Decoy)	Nc1ccc2c(O)c(/N=N\c3ccc(-c4ccc(/N=N\c5ccc(O)cc5S(=O)(=O)O)cc4)cc3)c(S(=O)(=O)O)cc2c1
decoy_996	Inactive(Decoy)	Nc1ccc2c(O)c(/N=N/c3ccc(-c4ccc(/N=N/c5ccc(O)cc5S(=O)(=O)O)cc4)cc3)c(S(=O)(=O)O)cc2c1
decoy_997	Inactive(Decoy)	CCCCCCCCCCCC(=O)Oc1cc(S(=O)(=O)O)c2ccc3c(S(=O)(=O)O)cc(S(=O)(=O)O)c4ccc1c2c43
decoy_998	Inactive(Decoy)	CC(=O)OC[C@H]1O[C@@H](Oc2cc(O)c(C(=O)Cc3ccc([N+](=O)[O-])cc3)c(O)c2)[C@H](OC(C)=O)[C@@H](OC(C)=O)[C@@H]1OC(C)=O
decoy_999	Inactive(Decoy)	O=C(Nc1ccc(Cl)cc1)Nc1nnc2n1C(=O)C([C@@]1(C3=NC(=O)c4nnc(NC(=O)Nc5ccc(Cl)cc5)n43)Cc3ccccc3C1=O)=N2
decoy_1000	Inactive(Decoy)	CCCCCCCCCCCCc1ccc(/N=N/c2c(S(=O)(=O)O)cc3cc(S(=O)(=O)O)cc(NC(C)=O)c3c2O)cc1
decoy_1001	Inactive(Decoy)	COC(=O)c1sc(N2C(=O)C(O)=C(C(=O)c3cccs3)[C@H]2c2cccc(OC)c2OC)nc1C
decoy_1002	Inactive(Decoy)	CCOC(=O)c1sc(N2C(=O)C(O)=C(C(=O)c3ccc(OC)cc3)[C@@H]2c2ccc(OC)cc2)nc1C
decoy_1003	Inactive(Decoy)	COc1ccc(/C(O)=C2\C(=O)C(=O)N(c3nc4ccc(C)cc4s3)[C@@H]2c2ccc([N+](=O)[O-])cc2)cc1C
decoy_1004	Inactive(Decoy)	CCOC(O)=C(Sc1ncnc2c1sc1nc(N3CCOCC3)c3c(c12)CC(C)(C)OC3)C(C)=O
decoy_1005	Inactive(Decoy)	COc1ccc(N2C[C@H](C(=O)Nc3nnc([C@@H]4CC(=O)N(c5ccc(F)cc5)C4)s3)CC2=O)cc1
decoy_1006	Inactive(Decoy)	CCc1ccccc1N1C[C@H](c2nnc(NC(=O)[C@@H]3CC(=O)N(c4ccc(OC)cc4)C3)s2)CC1=O
decoy_1007	Inactive(Decoy)	COc1ccc(N2C[C@@H](C(=O)Nc3nnc([C@@H]4CC(=O)N(c5ccc(Cl)cc5)C4)s3)CC2=O)cc1
decoy_1008	Inactive(Decoy)	COc1ccc(N2C[C@H](c3nnc(NC(=O)[C@@H]4CC(=O)N(c5ccc(F)cc5)C4)s3)CC2=O)cc1
decoy_1009	Inactive(Decoy)	CCOc1ccc(N2C[C@H](C(=O)Nc3nnc([C@H]4CC(=O)N(c5ccc(C)cc5)C4)s3)CC2=O)cc1
decoy_1010	Inactive(Decoy)	CCOc1ccc(N2C[C@H](C(=O)Nc3nnc([C@H]4CC(=O)N(c5ccccc5C)C4)s3)CC2=O)cc1
decoy_1011	Inactive(Decoy)	CC(=O)c1ccc(N2CCN(C(=O)CCCCCn3c(=S)[nH]c4cc5c(cc4c3=O)OCO5)CC2)cc1
decoy_1012	Inactive(Decoy)	COc1cc([C@@H](c2sc3ncnn3c2O)N2CCN(c3ccc(F)cc3)CC2)cc(OC)c1OC
decoy_1013	Inactive(Decoy)	C[C@@H](Sc1nnnn1-c1ccc(O)cc1)C(=O)N1N=C(c2ccc(Cl)cc2)C[C@H]1c1ccco1
decoy_1014	Inactive(Decoy)	CNN/C(C(=O)Nc1cc(C(F)(F)F)ccc1Cl)=C(\c1cnc2ccc([N+](=O)[O-])cc2n1)[N+](=O)[O-]
decoy_1015	Inactive(Decoy)	COc1cccc2c1[C@@H]1C[N@@](CCCCn3c(=O)[nH]c4c(sc5ncc(-c6ccccc6)nc54)c3=O)C[C@@H]1CO2
decoy_1016	Inactive(Decoy)	CCCc1c(C)nc2ncnn2c1Sc1ccc(NS(=O)(=O)c2ccc(OC)c(OC)c2)cc1
decoy_1017	Inactive(Decoy)	C=CCOC(=O)c1sc(N2C(=O)C(O)=C(C(=O)c3cccc(OCCCC)c3)[C@H]2c2ccco2)nc1C
decoy_1018	Inactive(Decoy)	C=CCOc1ccc([C@@H]2/C(=C(\O)c3ccc(C)o3)C(=O)C(=O)N2CCCN2CCOCC2)cc1OCC
decoy_1019	Inactive(Decoy)	COC(=O)c1sc(N2C(=O)C(O)=C(C(=O)c3nc4c(C)cccn4c3C)[C@H]2c2ccccc2)nc1C
decoy_1020	Inactive(Decoy)	COc1ccc([C@@H]2C(C(=O)c3nc4c(C)cccn4c3C)=C(O)C(=O)N2c2nc(C)c(C(C)=O)s2)cc1
decoy_1021	Inactive(Decoy)	CCOc1ccc([C@@H]2/C(=C(/O)c3nc4c(C)cccn4c3C)C(=O)C(=O)N2Cc2ccco2)cc1OC
decoy_1022	Inactive(Decoy)	CCOc1cccc([C@@H]2/C(=C(\O)c3nc4c(C)cccn4c3C)C(=O)C(=O)N2CCCn2ccnc2)c1
decoy_1023	Inactive(Decoy)	C=CCOC(=O)c1sc(N2C(=O)C(O)=C(C(=O)c3sc(C)nc3C)[C@@H]2c2ccncc2)nc1C
decoy_1024	Inactive(Decoy)	COc1cccc([C@@H]2/C(=C(\O)c3sc(C)nc3C)C(=O)C(=O)N2c2nc(C)c(C(C)=O)s2)c1OC
decoy_1025	Inactive(Decoy)	C=CCOc1ccc([C@H]2/C(=C(\O)c3sc(C)nc3C)C(=O)C(=O)N2CCCn2ccnc2)cc1OC
decoy_1026	Inactive(Decoy)	N#C/C(=C\c1cc([N+](=O)[O-])ccc1OCC(=O)Nc1nccs1)c1nc(-c2cccs2)cs1
decoy_1027	Inactive(Decoy)	COc1cccc([C@H]2/C(=C(\O)c3cc4cccc(OC)c4o3)C(=O)C(=O)N2c2nc(C)cs2)c1OC
decoy_1028	Inactive(Decoy)	COc1ccc(/C=C/C(=O)N2CCCc3cc(S(=O)(=O)Nc4nnc(C)s4)ccc32)cc1OC
decoy_1029	Inactive(Decoy)	COc1ccc(S(=O)(=O)Nc2nc(C(=O)N3CCN(c4ccc(C(C)=O)cc4)CC3)cs2)cc1
decoy_1030	Inactive(Decoy)	COCCCn1c(=O)/c(=C/c2ccc(OC(F)F)c(OC)c2)s/c1=C(/C#N)C(=O)NCCOC
decoy_1031	Inactive(Decoy)	CCOC(=O)c1ccc(OCc2noc3c(C[N@@]4C[C@H]5C[C@@H](C4)c4cccc(=O)n4C5)c(O)ccc23)cc1
decoy_1032	Inactive(Decoy)	COc1ccc(/C=N\NS(=O)(=O)c2ccc(Br)cc2)cc1COc1ccccc1[N+](=O)[O-]
decoy_1033	Inactive(Decoy)	O=c1occ(CN2CCN(c3cccc(Cl)c3)CC2)c(O)c1CN1CCN(c2ncccn2)CC1
decoy_1034	Inactive(Decoy)	COc1ccc(N2C(=O)NC(=O)[C@](Cc3cccs3)(CN3C[C@H]4C[C@@H](C3)c3cccc(=O)n3C4)C2=O)cc1
decoy_1035	Inactive(Decoy)	Nc1ccc(/N=N\c2ccc(-c3ccc(/N=N/c4c(S(=O)(=O)O)cc5cc(S(=O)(=O)O)c(/N=N/c6ccccc6)c(O)c5c4N)cc3)cc2)c(N)c1
decoy_1036	Inactive(Decoy)	CC(C)c1ccc(N2C(=O)NC(=O)/C(=C\c3cn(Cc4ccc([N+](=O)[O-])cc4)c4ccccc34)C2=O)cc1
decoy_1037	Inactive(Decoy)	O=S(=O)(Nc1ncccn1)c1ccc(NC(=S)NNS(=O)(=O)c2cc(Cl)ccc2Cl)cc1
decoy_1038	Inactive(Decoy)	CCOC(=O)c1sc(N2C(=O)C(O)=C(C(=O)/C=C/c3ccccc3)[C@H]2c2ccc(OC)c(OC)c2)nc1C
decoy_1039	Inactive(Decoy)	COc1cc([C@@H]2/C(=C(\O)c3ccc(Br)cc3)C(=O)C(=O)N2c2cc(C)on2)cc(OC)c1OC
decoy_1040	Inactive(Decoy)	CCOC(=O)c1sc(N2C(=O)C(O)=C(C(=O)c3ccc4c(c3)C[C@@H](C)O4)[C@H]2c2ccc(OC)cc2)nc1C
decoy_1041	Inactive(Decoy)	C=CCOC(=O)c1sc(N2C(=O)C(O)=C(C(=O)c3ccc4c(c3)C[C@@H](C)O4)[C@H]2c2ccc(OC)cc2)nc1C
decoy_1042	Inactive(Decoy)	C=CCOC(=O)c1sc(N2C(=O)C(O)=C(C(=O)c3ccc(OC)cc3C)[C@H]2c2ccccc2OCC)nc1C
decoy_1043	Inactive(Decoy)	C=CCOC(=O)c1sc(N2C(=O)C(O)=C(C(=O)c3ccc(OC)cc3C)[C@H]2c2ccc(OCC)cc2)nc1C
decoy_1044	Inactive(Decoy)	CCOc1cc(/C=C2/C(=O)NC(=O)N(c3ccc(C)cc3)C2=O)cc(Br)c1OCCOc1ccccc1OC
decoy_1045	Inactive(Decoy)	COc1ccc(N2C(=O)NC(=O)/C(=C\c3cc(Br)c(OC(=O)[C@]45C[C@H]6C[C@H](C[C@H](C6)C4)C5)c(OC)c3)C2=O)cc1
decoy_1046	Inactive(Decoy)	C=CCOc1ccc([C@H]2/C(=C(\O)c3ccc4c(c3)C[C@H](C)O4)C(=O)C(=O)N2c2nc(C)c(C(C)=O)s2)cc1OCC
decoy_1047	Inactive(Decoy)	C=CCOc1ccc([C@H]2/C(=C(\O)c3ccc4c(c3)C[C@@H](C)O4)C(=O)C(=O)N2c2nc(C)c(C(C)=O)s2)cc1OCC
decoy_1048	Inactive(Decoy)	CCCCCCOc1ccc(N2C(=O)C[C@@H](N3CCN(CC/N=C\C4=C(O)CC(C)(C)CC4=O)CC3)C2=O)cc1
decoy_1049	Inactive(Decoy)	COc1cccc(NC(=O)/C(C#N)=C/N=C2\S[C@H]3CS(=O)(=O)C[C@H]3N2c2cccc(OC)c2)c1
decoy_1050	Inactive(Decoy)	CC1(C)O[C@@H]2[C@H](O1)[C@H](n1cnc3c(=O)[nH]cnc31)O[C@@H]2COC(c1ccccc1)(c1ccccc1)c1ccccc1
decoy_1051	Inactive(Decoy)	O=S(=O)(O)c1ccc(/N=N/c2ccc(/N=N/c3cccc4ccccc34)c(S(=O)(=O)O)c2)cc1
decoy_1052	Inactive(Decoy)	Nc1cc(N)c(/N=N/c2cccc3c(S(=O)(=O)O)cccc23)cc1/N=N/c1cc([N+](=O)[O-])ccc1O
decoy_1053	Inactive(Decoy)	O=[N+]([O-])c1ccc(/N=N\c2c(S(=O)(=O)O)cc3cc(S(=O)(=O)O)ccc3c2O)c([N+](=O)[O-])c1
decoy_1054	Inactive(Decoy)	COc1ccc(OC)c(NS(=O)(=O)c2ccc(NS(=O)(=O)c3cccc([N+](=O)[O-])c3)cc2)c1
decoy_1055	Inactive(Decoy)	C=CCc1cc(/C=C2\C(=O)NC(=S)N(c3cccc(C(=O)O)c3)C2=O)cc(OCC)c1OCC(=O)O
decoy_1056	Inactive(Decoy)	Cc1cccc(NC(=O)C[C@H]2SC(N[C@@H](c3ccc(O)cc3)c3c(O)[nH]c(=O)[nH]c3=O)=NC2=O)c1C
decoy_1057	Inactive(Decoy)	O=C(O)[C@H](Cc1ccccc1)NC(=O)[C@@H](Cc1c[nH]c2ccccc12)n1c(=O)[nH]c2ccccc2c1=O
decoy_1058	Inactive(Decoy)	CC[C@@H](C)[C@H](NC(=O)[C@H](C)NC(=O)[C@H](Cc1ccccc1)n1c(=O)[nH]c2ccccc2c1=O)C(=O)O
decoy_1059	Inactive(Decoy)	CC(C)Sc1nnc(NC(=O)CSc2nnc(N/N=C/c3cc([N+](=O)[O-])ccc3O)[nH]2)s1
decoy_1060	Inactive(Decoy)	COc1cccc(/C=N/Nc2nc(SCC(=O)Nc3nnc(SCC(N)=O)s3)n[nH]2)c1O
decoy_1061	Inactive(Decoy)	CCOc1nn(CC)cc1C(=O)Nc1nnc(SCC(=O)Nc2nnc(SCC)s2)s1
decoy_1062	Inactive(Decoy)	CC[C@H](C)Sc1nnc(NC(=O)CSc2nnc(N/N=C/c3cccc(OC)c3O)[nH]2)s1
decoy_1063	Inactive(Decoy)	COc1ccccc1NS(=O)(=O)c1cccc(NS(=O)(=O)c2cc([N+](=O)[O-])ccc2OC)c1
decoy_1064	Inactive(Decoy)	CC(C)(C)[C@@H]1CCc2c(sc3c2c2nnc(SCC(=O)O)n2c2nnc(SCC(=O)O)n32)C1
decoy_1065	Inactive(Decoy)	CO/N=C(\C(=O)N[C@@H]1C(=O)N2C(C(=O)O)=C(CSc3nc(=O)c(=O)[nH]n3C)CS[C@H]12)c1csc(N)n1
decoy_1066	Inactive(Decoy)	COC(=O)/C(O)=C(\C(=O)C(=O)Nc1ccc([N+](=O)[O-])cc1C#N)c1nc2ccc([N+](=O)[O-])cc2[nH]c1=O
decoy_1067	Inactive(Decoy)	C=CCOC(=O)c1sc(N2C(=O)C(O)=C(C(=O)c3ccncc3)[C@H]2c2ccc(O)c(OC)c2)nc1C
decoy_1068	Inactive(Decoy)	CCn1c(SC)nc(O)c(C(c2ccc(OC)c(O)c2)c2c(O)nc(SC)n(CC)c2=O)c1=O
decoy_1069	Inactive(Decoy)	Nc1nc(=O)c2nc(CNc3c(Br)cc(C(=O)N[C@@H](CCC(=O)O)C(=O)O)cc3Br)cnc2[nH]1
decoy_1070	Inactive(Decoy)	CCSc1nnc(NC(=O)CSc2nnc(NC(=O)c3cccc([N+](=O)[O-])c3C)s2)s1
decoy_1071	Inactive(Decoy)	COc1cc(C(=O)N[C@@]2(C(F)(F)F)C(=O)Nc3c2c(=O)[nH]c(=O)n3-c2ccc(C)cc2)cc(OC)c1OC
decoy_1072	Inactive(Decoy)	Cc1cc(NS(=O)(=O)c2ccc(NC(=O)CSc3nc4sc(C)c(C)c4c(=O)[nH]3)cc2)no1
decoy_1073	Inactive(Decoy)	Cc1ccccc1NC(=O)CSc1nnc(NC2=NC(=O)/C(=C3/C(=O)Nc4ccccc43)S2)s1
decoy_1074	Inactive(Decoy)	O=C1CSC(NC(=O)CSc2nnc3sc(SCC(=O)/N=C4/NC(=O)CS4)nn23)=N1
decoy_1075	Inactive(Decoy)	COc1cc(/C=C/c2nc(O)c([N+](=O)[O-])c(=O)[nH]2)cc(I)c1OCc1ccccc1
decoy_1076	Inactive(Decoy)	COc1c(C)c2c(c(O)c1C/C=C(\C)CCC(=O)O[C@H]1O[C@@H](C(=O)O)[C@@H](O)[C@@H](O)[C@H]1O)C(=O)OC2
decoy_1077	Inactive(Decoy)	CCC[C@@H]1C[C@@H](C(=O)N[C@@H]([C@H]2O[C@H](SC)[C@H](O)[C@@H](O)[C@H]2OP(=O)(O)O)[C@@H](C)Cl)[N@](C)C1
decoy_1078	Inactive(Decoy)	COC(=O)/C(O)=C(\C(=O)C(=O)Nc1ccc([N+](=O)[O-])cc1C#N)c1nc2ccc([N+](=O)[O-])cc2[nH]c1=O
decoy_1079	Inactive(Decoy)	NC(=O)C[C@H](NC(=O)[C@H](Cc1ccccc1)n1c(=O)[nH]c2ccccc2c1=O)C(=O)N1CCC[C@H]1C(=O)O
decoy_1080	Inactive(Decoy)	CSCC[C@H](NC(=O)[C@H](Cc1ccccc1)n1c(=O)[nH]c2ccccc2c1=O)C(=O)N[C@H](C(=O)O)[C@@H](C)O
decoy_1081	Inactive(Decoy)	CC[C@H](C)[C@H](NC(=O)[C@H](Cc1ccccc1)n1c(=O)[nH]c2ccccc2c1=O)C(=O)N[C@H](Cc1ccccc1)C(=O)O
decoy_1082	Inactive(Decoy)	CC[C@H](C)[C@H](NC(=O)[C@H](Cc1ccccc1)n1c(=O)[nH]c2ccccc2c1=O)C(=O)N[C@@H](CCSC)C(=O)O
decoy_1083	Inactive(Decoy)	Nc1c(S(=O)(=O)O)cc(Nc2ccc(S(=O)(=O)O)c(Nc3nc(Cl)nc(Cl)n3)c2)c2c1C(=O)c1ccccc1C2=O
decoy_1084	Inactive(Decoy)	COc1cc(-c2oc3cc(O[C@H]4O[C@@H](C(=O)O)[C@@H](O)[C@@H](O)[C@@H]4O)cc(O)c3c(=O)c2OC)ccc1O
decoy_1085	Inactive(Decoy)	CCCCCC1(C[C@H]2CC[C@H](CC3(CCCCC)C(=O)NC(=O)NC3=O)CC2)C(=O)NC(=O)NC1=O
decoy_1086	Inactive(Decoy)	CC(C)CCC1(C[C@H]2CC[C@H](CC3(CCC(C)C)C(=O)NC(=O)NC3=O)CC2)C(=O)NC(=O)NC1=O
decoy_1087	Inactive(Decoy)	COc1ccc(S(=O)(=O)N/N=C/c2cc(I)cc([N+](=O)[O-])c2O)cc1OC
decoy_1088	Inactive(Decoy)	Nc1cc(N)c(/N=N/c2cccc3c(S(=O)(=O)O)cccc23)cc1/N=N\c1cc([N+](=O)[O-])ccc1O
decoy_1089	Inactive(Decoy)	O=S(=O)(O)c1ccc(/N=N\c2ccc(O)cc2/N=N/c2cc(O)ccc2/N=N/c2ccc(S(=O)(=O)O)cc2)cc1
decoy_1090	Inactive(Decoy)	O=S(=O)(O)c1cc(/N=N/c2c(O)ccc3ccccc23)c2c(O)c(/N=N/c3ccc(S(=O)(=O)O)c4ccccc34)c(S(=O)(=O)O)cc2c1
decoy_1091	Inactive(Decoy)	O=S(=O)(O)c1cc(Nc2nc(Cl)nc(Nc3ccccc3)n2)c2c(O)c(/N=N/c3ccccc3S(=O)(=O)O)c(S(=O)(=O)O)cc2c1
decoy_1092	Inactive(Decoy)	CCOc1ccc(-c2noc(Cn3nnc4c(O)n(-c5cccc(SC)c5)c(O)c43)n2)cc1OC
decoy_1093	Inactive(Decoy)	CC[C@H](C)/C=C(C)/C=C/C1=CC2=C(Cl)C(=O)[C@@](C)(OC(C)=O)C(=O)C2=CN1[C@@H](CC(=O)O)C(=O)O
decoy_1094	Inactive(Decoy)	N#C/C(=C/c1cn(CC(N)=O)c2ccccc12)C(=O)Nc1ccc(S(=O)(=O)/N=c2/[nH]ccs2)cc1
decoy_1095	Inactive(Decoy)	COC(=O)c1sc(N2C(=O)C(O)=C(C(=O)c3ccc4c(c3)C[C@H](C)O4)[C@H]2c2cc(Br)c(O)c(OC)c2)nc1C
decoy_1096	Inactive(Decoy)	COc1ccccc1NS(=O)(=O)c1cccc(-n2c(O)c(/C=N/c3nc[nH]n3)c3ccccc3c2=O)c1
decoy_1097	Inactive(Decoy)	COc1cc(/C=C\c2nc(O)c([N+](=O)[O-])c(=O)[nH]2)cc(Br)c1OCc1ccc(Cl)cc1
decoy_1098	Inactive(Decoy)	O=S(=O)(O)c1ccc2c(/N=N\c3ccc(/C=C\c4nc5ccccc5[nH]4)cc3)c(O)c(S(=O)(=O)O)cc2c1
decoy_1099	Inactive(Decoy)	O=S(=O)(O)c1cc(/N=N/c2c(O)ccc3ccccc23)c2c(O)c(/N=N\c3ccc(S(=O)(=O)O)c4ccccc34)c(S(=O)(=O)O)cc2c1
decoy_1100	Inactive(Decoy)	COC(=O)[C@@H](/C(=N\NC(=O)c1ccncc1)C1=NS(=O)(=O)c2cc(S(N)(=O)=O)c(Cl)cc2N1)c1nc2cc(C)c(C)cc2[nH]c1=O
decoy_1101	Inactive(Decoy)	CCOc1cc([C@@H]2[C@H]3C(=O)C[C@@H](c4cccs4)C=C3N=C(C)[C@@H]2C(=O)OC(C)C)cc([N+](=O)[O-])c1O
decoy_1102	Inactive(Decoy)	COc1cc([C@H]2/C(=C(\O)c3cccs3)C(=O)C(=O)N2CCCN2CCOCC2)cc(OC)c1OC
decoy_1103	Inactive(Decoy)	CCOc1cccc(N2C(=O)/C(=C\c3ccc(-c4ccc([N+](=O)[O-])cc4Cl)o3)C(=O)NC2=S)c1
decoy_1104	Inactive(Decoy)	CCOC(=O)Cc1csc(NC(=O)CSc2nnc(CSc3nc4ccccc4s3)o2)n1
decoy_1105	Inactive(Decoy)	CCN(CC)CCN1C(=O)C(O)=C(C(=O)c2sc(C)nc2C)[C@H]1c1cc(OC)c(OC)c(OC)c1
decoy_1106	Inactive(Decoy)	CCn1c(SCC(=O)Nc2nnc(C3CCCCC3)s2)nnc1-c1cc(C(F)(F)F)n(C)n1
decoy_1107	Inactive(Decoy)	CCN(CC)CCN1C(=O)C(O)=C(C(=O)c2cc3cccc(OC)c3o2)[C@H]1c1ccc(OC)c(OC)c1
decoy_1108	Inactive(Decoy)	CCCN1C(=O)[C@]2(/C(=C(\O)c3cc4ccccc4o3)C(=O)C(=O)N2CCN2CCOCC2)c2ccccc21
decoy_1109	Inactive(Decoy)	CCCN1C(=O)[C@]2(/C(=C(\O)c3cc4ccccc4o3)C(=O)C(=O)N2CCCN2CCOCC2)c2ccccc21
decoy_1110	Inactive(Decoy)	COc1ccc(N2C[C@H](c3nnc(NC(=O)c4c(-c5ccccc5Cl)noc4C)s3)CC2=O)cc1
decoy_1111	Inactive(Decoy)	CCOc1cc(C(=O)Nc2nnc([C@H]3CC(=O)N(c4ccccc4CC)C3)s2)cc(OCC)c1OCC
decoy_1112	Inactive(Decoy)	COc1cc(/C=C/C(=O)Nc2nnc([C@H]3CC(=O)N(c4cc(C)cc(C)c4)C3)s2)cc(OC)c1OC
decoy_1113	Inactive(Decoy)	CCOc1ccc(N2C[C@H](C(=O)Nc3nnc([C@@H]4CC(=O)N(c5ccc(C)c(C)c5)C4)s3)CC2=O)cc1
decoy_1114	Inactive(Decoy)	CCOc1ccc(N2C[C@@H](C(=O)Nc3nnc([C@H]4CC(=O)N(c5ccccc5CC)C4)s3)CC2=O)cc1
decoy_1115	Inactive(Decoy)	CCc1ccccc1N1C[C@@H](c2nnc(NC(=O)CCCN3C(=O)c4ccccc4C3=O)s2)CC1=O
decoy_1116	Inactive(Decoy)	COc1cc(OC)cc(C(=O)Nc2nc(-c3nnn(-c4ccc(Br)cc4)c3C)ns2)c1
decoy_1117	Inactive(Decoy)	C=CCn1c(SCC(=O)Nc2nc3ccc(OC)cc3s2)nnc1[C@@H]1COc2ccccc2O1
decoy_1118	Inactive(Decoy)	COc1cc([C@H](c2sc3ncnn3c2O)N2CCN(c3ccc(F)cc3)CC2)cc(OC)c1OC
decoy_1119	Inactive(Decoy)	COc1cc([C@@H](c2sc3nc(C)nn3c2O)N2CCN(c3ccccc3F)CC2)cc(OC)c1OC
decoy_1120	Inactive(Decoy)	CCc1nc2sc([C@@H](c3cc(OC)c(OC)c(OC)c3)N3CCN(c4ccccc4F)CC3)c(O)n2n1
decoy_1121	Inactive(Decoy)	COC(=O)c1sc2nc(CSc3nc4ccccc4c(=O)n3Cc3ccco3)[nH]c(=O)c2c1C
decoy_1122	Inactive(Decoy)	CC(C)C[C@@H](C(=O)N1CCN(Cc2nc3ccsc3c(=O)[nH]2)CC1)N1C(=O)c2ccccc2C1=O
decoy_1123	Inactive(Decoy)	O=C(O)CCN1C(=O)/C(=C\c2c(N3CCN(c4ccccc4)CC3)nc3ccccn3c2=O)SC1=S
decoy_1124	Inactive(Decoy)	C=CCN(/C=C1/C(=O)O[C@H](COC)[C@@]2(C)C1=C(O)C(=O)C1=C2[C@H](OC(C)=O)C[C@]2(C)C(=O)CC[C@@H]12)CC=C
decoy_1125	Inactive(Decoy)	C=CCOC(=O)c1sc(N2C(=O)C(O)=C(C(=O)c3ccco3)[C@H]2c2cccc(OCC)c2)nc1C
decoy_1126	Inactive(Decoy)	C=CCOc1ccc([C@H]2/C(=C(/O)c3cc4cccc(OC)c4o3)C(=O)C(=O)N2CCN(C)C)cc1OCC
decoy_1127	Inactive(Decoy)	C=CCOc1ccc([C@H]2/C(=C(\O)c3ccc(C)o3)C(=O)C(=O)N2CCN2CCOCC2)cc1OCC
decoy_1128	Inactive(Decoy)	Cc1c(/C=C2/SC(=S)N(CCCCCC(=O)O)C2=O)c(N2CCN(C)CC2)n(C)c(=O)c1C#N
decoy_1129	Inactive(Decoy)	COC(=O)c1sc(N2C(=O)C(O)=C(C(=O)c3nc4c(C)cccn4c3C)[C@@H]2c2ccccc2)nc1C
decoy_1130	Inactive(Decoy)	COc1ccc(OC)c([C@H]2/C(=C(\O)c3sc(C)nc3C)C(=O)C(=O)N2c2nc(C)c(C(C)=O)s2)c1
decoy_1131	Inactive(Decoy)	COc1cc([C@H]2/C(=C(\O)c3sc(C)nc3C)C(=O)C(=O)N2c2nnc(C)s2)ccc1OCC(C)C
decoy_1132	Inactive(Decoy)	CCOc1ccc([C@H]2/C(=C(\O)c3sc(C)nc3C)C(=O)C(=O)N2CCCN2CCOCC2)cc1OCC
decoy_1133	Inactive(Decoy)	C=CCOc1ccc([C@H]2/C(=C(\O)c3sc(C)nc3C)C(=O)C(=O)N2CCN2CCOCC2)cc1OC
decoy_1134	Inactive(Decoy)	C[C@@H]1CN(C(=O)CSc2nnc(NC(=O)[C@@H]3CC(=O)N(c4ccc(F)cc4)C3)s2)C[C@H](C)O1
decoy_1135	Inactive(Decoy)	CC(C)C[C@H](NC(=O)[C@@H](C)NC(=O)[C@H](Cc1ccccc1)n1c(=O)[nH]c2ccccc2c1=O)C(=O)O
decoy_1136	Inactive(Decoy)	COc1ccc([C@@H]2/C(=C(\O)c3cc4cccc(OC)c4o3)C(=O)C(=O)N2c2nc(C)cs2)cc1OC
decoy_1137	Inactive(Decoy)	Cc1nnc(NS(=O)(=O)c2ccc3c(c2)CCCN3S(=O)(=O)C[C@]23CC[C@H](CC2=O)C3(C)C)s1
decoy_1138	Inactive(Decoy)	C=CCN1C(=O)NC(=O)[C@](Cc2ccc(OCC)cc2)(CN2C[C@H]3C[C@@H](C2)c2cccc(=O)n2C3)C1=O
decoy_1139	Inactive(Decoy)	COc1cc(/C=C2\C(=O)NC(=O)N(Cc3ccco3)C2=O)ccc1OCCCOc1ccccc1Cl
decoy_1140	Inactive(Decoy)	COc1ccc(NC(=O)/C(C#N)=c2\s/c(=C/c3ccc([N+](=O)[O-])cc3)c(=O)n2-c2ccccc2)cc1
decoy_1141	Inactive(Decoy)	Cc1ccc([N+](=O)[O-])cc1S(=O)(=O)Nc1ccc2c(c1)CCCN2S(=O)(=O)c1cccs1
decoy_1142	Inactive(Decoy)	COc1cccc(-c2cc(=O)[nH]c(SCc3nc(-c4cc(OC)c(OC)c(OC)c4)oc3C)n2)c1
decoy_1143	Inactive(Decoy)	CC(=O)O[C@H]1C[C@@]2(C)[C@H](CC[C@@H](C)[C@@]23Cc2c(O)cc4c(c2O3)CN([C@@H](CCC(=O)O)C(=O)O)C4=O)C(C)(C)[C@@H]1O
decoy_1144	Inactive(Decoy)	COc1ccc(/C=C2/Oc3c(CN4CCC5(CC4)OCCO5)c(O)cc(C)c3C2=O)c(OC)c1OC
decoy_1145	Inactive(Decoy)	COCC(=O)N1CCCc2ccc(NS(=O)(=O)c3ccc(N4CCCCS4(=O)=O)cc3)cc21
decoy_1146	Inactive(Decoy)	COc1ccc(-c2ccc(=O)n(-c3c(C)noc3C)n2)cc1S(=O)(=O)Nc1c(C)cc(C)cc1C
decoy_1147	Inactive(Decoy)	COc1ccc(-c2ccc(=O)n(-c3c(C)noc3C)n2)cc1S(=O)(=O)Nc1ccc(C(C)C)cc1
decoy_1148	Inactive(Decoy)	COc1cc([C@H]2/C(=C(\O)c3cccs3)C(=O)C(=O)N2Cc2ccc3c(c2)OCO3)cc2c1OCO2
decoy_1149	Inactive(Decoy)	CCOc1ccc([C@@H]2/C(=C(O)\C=C/c3ccco3)C(=O)C(=O)N2CCCN2CCOCC2)cc1OC
decoy_1150	Inactive(Decoy)	COc1ccc(OCCCn2cc(/C=C3/C(=O)NC(=O)N(Cc4ccco4)C3=O)c3ccccc32)cc1
decoy_1151	Inactive(Decoy)	COc1ccc(OC)c(NS(=O)(=O)c2ccc(NS(=O)(=O)c3ccc(OC)c(Cl)c3)cc2)c1
decoy_1152	Inactive(Decoy)	O=S(=O)(Nc1ccc(O)cc1)c1ccc2oc3ccc(S(=O)(=O)Nc4ccc(O)cc4)cc3c2c1
decoy_1153	Inactive(Decoy)	O=[N+]([O-])c1ccccc1S(=O)(=O)Nc1ccc(S(=O)(=O)Nc2ccc(Br)cc2)cc1
decoy_1154	Inactive(Decoy)	CCc1nnc(NS(=O)(=O)c2ccc(NS(=O)(=O)c3ccc4c(c3)sc(=O)n4C)cc2)s1
decoy_1155	Inactive(Decoy)	COc1ccc(N2C(=O)/C(=C/c3cc(C)n(-c4ccc(C(=O)O)cc4C)c3C)C(=O)NC2=S)c(OC)c1
decoy_1156	Inactive(Decoy)	O=C(O)CCCCCN1C(=O)C(O)=C(C(=O)c2ccc([N+](=O)[O-])cc2)[C@H]1c1ccc(Br)cc1
decoy_1157	Inactive(Decoy)	O=C(O)CCCCCN1C(=O)C(O)=C(C(=O)c2ccc(Br)cc2)[C@H]1c1cccc([N+](=O)[O-])c1
decoy_1158	Inactive(Decoy)	O=S(=O)(O)c1cc(S(=O)(=O)O)c2c(/N=N\c3ccc(N=Nc4ccccc4)cc3)c(O)ccc2c1
decoy_1159	Inactive(Decoy)	COc1ccc(C(=O)C2=C(O)C(=O)N(CCCN3CCOCC3)[C@H]2c2cccc(OC(C)C)c2)c(O)c1
decoy_1160	Inactive(Decoy)	Cc1cccc(NC(=O)C[C@@H]2SC(N[C@H](c3ccc(F)cc3)c3c(O)[nH]c(=O)[nH]c3=O)=NC2=O)c1C
decoy_1161	Inactive(Decoy)	Cc1cccc(NC(=O)C[C@H]2SC(N[C@H](c3ccc(F)cc3)c3c(O)[nH]c(=O)[nH]c3=O)=NC2=O)c1C
decoy_1162	Inactive(Decoy)	NC(=O)CSc1nnc(NC(=O)CSc2nnc(N/N=C/c3cc([N+](=O)[O-])ccc3O)[nH]2)s1
decoy_1163	Inactive(Decoy)	CC(C)CSc1nnc(NC(=O)CSc2nnc(N/N=C/c3c(O)ccc4ccccc34)[nH]2)s1
decoy_1164	Inactive(Decoy)	C=CCSc1nnc(NC(=O)CSc2nnc(N/N=C/c3c(O)ccc4ccccc34)n2N)s1
decoy_1165	Inactive(Decoy)	COc1cc([C@H]2C(C(=O)c3c(C)nc4ccccn34)=C(O)C(=O)N2c2nc(C)c(C(C)=O)s2)ccc1O
decoy_1166	Inactive(Decoy)	COc1cc(C(c2c(O)nc3n(c2=O)CCS3)c2c(O)nc3n(c2=O)CCS3)cc(OC)c1OC
decoy_1167	Inactive(Decoy)	C/C=C/C=C/C=C/C(=O)O[C@H]1[C@H](OC)C2=C(C(=O)N([C@@H](CCC(=O)O)C(=O)O)C2)[C@@]2(C)CCCC(C)(C)[C@H]12
decoy_1168	Inactive(Decoy)	C/C=C(\C)C[C@@H](/C=C(\C)[C@@H](O)[C@@H](C)/C=C(\C)[C@H](O)[C@@H](C)/C=C/[C@H](O)C/C=C/[C@H](O)[C@H](O)C(=O)O)C(=O)O
decoy_1169	Inactive(Decoy)	C/C=C(\C)C[C@H](/C=C(\C)[C@@H](O)[C@@H](C)/C=C(\C)[C@H](O)[C@@H](C)/C=C/[C@H](O)C/C=C/[C@H](O)[C@H](O)C(=O)O)C(=O)O
decoy_1170	Inactive(Decoy)	Nc1nc(/C(=N/O)C(=O)N[C@@H]2C(=O)N3C(C(=O)O)=C(SCSc4c[nH]nn4)CS[C@H]23)cs1
decoy_1171	Inactive(Decoy)	CC1=CC(C)(C)n2c(O)c(C3=NC(=S)NC3=O)c3cc(OC(=O)/C=C/c4cccc([N+](=O)[O-])c4)cc1c32
decoy_1172	Inactive(Decoy)	CNc1nc(I)nc2c1ncn2[C@H]1C[C@H](OP(=O)(O)O)[C@]2(COP(=O)(O)O)C[C@H]12
decoy_1173	Inactive(Decoy)	CCOc1ccc(-c2n[nH]cc2C(c2c(O)c3ccccc3oc2=O)c2c(O)c3ccccc3oc2=O)cc1Cl
decoy_1174	Inactive(Decoy)	C=CCc1cc(/C=C2\C(=O)NC(=O)N(c3cccc(Br)c3)C2=O)cc(OC)c1OCC(=O)O
decoy_1175	Inactive(Decoy)	O=c1[nH]c(=O)n(C[C@@H]2CCCO2)c(O)c1[C@H](c1ccccn1)c1c(O)[nH]c(=O)n(C[C@@H]2CCCO2)c1=O
decoy_1176	Inactive(Decoy)	O=c1[nH]c(=O)n(C[C@@H]2CCCO2)c(O)c1[C@H](c1ccccn1)c1c(O)[nH]c(=O)n(C[C@H]2CCCO2)c1=O
decoy_1177	Inactive(Decoy)	CC(=O)Nc1nnc(S(=O)(=O)N[C@@]2(C(F)(F)F)C(=O)Nc3c2c(=O)[nH]c(=O)n3-c2ccccc2)s1
decoy_1178	Inactive(Decoy)	CC(=O)Nc1nnc(S(=O)(=O)N[C@]2(C(F)(F)F)C(=O)Nc3c2c(=O)[nH]c(=O)n3-c2ccccc2C)s1
decoy_1179	Inactive(Decoy)	CC1=C(CCC(=O)O)c2cc3[nH]c(cc4nc(cc5[nH]c(cc1n2)c(CCC(=O)O)c5C)C(CCC(=O)O)=C4C)c(CCC(=O)O)c3C
decoy_1180	Inactive(Decoy)	Cc1nn(-c2ccccc2)c(O)c1[C@@]1(C(F)(F)F)C(=O)N[C@@H]2[C@@H]1C(=O)NC(=O)N2CCc1ccccc1
decoy_1181	Inactive(Decoy)	Cc1nn(-c2ccccc2)c(O)c1[C@@]1(C(F)(F)F)C(=O)N[C@@H]2[C@H]1C(=O)NC(=O)N2CCc1ccccc1
decoy_1182	Inactive(Decoy)	NC(=O)C[C@H](NC(=O)[C@H](Cc1ccccc1)n1c(=O)[nH]c2ccccc2c1=O)C(=O)NC[C@H]1CC[C@H](C(=O)O)CC1
decoy_1183	Inactive(Decoy)	COc1ccc(CCN2C(=O)N[C@](NS(=O)(=O)c3nnc(N)s3)(C(F)(F)F)C2=O)cc1OC
decoy_1184	Inactive(Decoy)	O=[N+]([O-])c1cc(Cl)cc(/N=N\c2c(S(=O)(=O)O)cc3cc(Nc4ccccc4)ccc3c2O)c1O
decoy_1185	Inactive(Decoy)	O=S(=O)(O)c1ccc(/N=N/c2c(O)ccc3ccc(O)c(/N=N/c4ccc(S(=O)(=O)O)c5ccccc45)c23)c2ccccc12
decoy_1186	Inactive(Decoy)	O=S(=O)(O)c1cc(/N=N\c2ccc(/C=C\c3ccc(/N=N/c4cc(S(=O)(=O)O)c5ccccc5c4O)cc3)cc2)c(O)c2ccccc12
decoy_1187	Inactive(Decoy)	Nc1cc(S(=O)(=O)O)cc2cc(S(=O)(=O)O)c(/N=N\c3ccc(/C=C\c4nc5ccccc5[nH]4)cc3)c(O)c12
decoy_1188	Inactive(Decoy)	Cc1ccc2nc(-c3ccc(/N=N/c4ccc(-c5nc6ccc(C)cc6s5)cc4S(=O)(=O)O)c(S(=O)(=O)O)c3)sc2c1
decoy_1189	Inactive(Decoy)	O=S(=O)(O)c1cc(/N=N/c2c(O)ccc3ccccc23)ccc1/C=C\c1ccc(/N=N/c2c(O)ccc3ccccc23)cc1S(=O)(=O)O
decoy_1190	Inactive(Decoy)	Nc1ccc2c(O)c(/N=N/c3ccc(/N=N/c4ccc(S(=O)(=O)O)cc4)cc3)c(S(=O)(=O)O)cc2c1
decoy_1191	Inactive(Decoy)	CC[C@@]1(C(=O)O)[C@H](COCCN2C(=O)c3ccccc3C2=O)NC[C@@](C)(C(=O)O)[C@@H]1c1ccccc1Cl
decoy_1192	Inactive(Decoy)	C=CCc1cc(/C=C2/C(=O)NC(=O)N(c3ccc(Br)c(C)c3)C2=O)cc(OC)c1OCC(=O)O
decoy_1193	Inactive(Decoy)	N#C/C(=C\c1c[nH]nc1-c1ccc(Br)cc1)C(=O)Nc1ccc(S(=O)(=O)/N=c2\[nH]ccs2)cc1
decoy_1194	Inactive(Decoy)	CCOC(=O)c1sc(N2C(=O)C(O)=C(C(=O)c3ccc4c(c3)C[C@@H](C)O4)[C@H]2c2cc(Br)c(O)c(OC)c2)nc1C
decoy_1195	Inactive(Decoy)	COc1cc([C@H]2/C(=C(\O)c3ccc4c(c3)OCCO4)C(=O)C(=O)N2CCCN2CCOCC2)cc(Br)c1O
decoy_1196	Inactive(Decoy)	Cc1ccc(Nc2nc(N/N=C/c3cc(Br)c(O)c(Br)c3O)nc(N3CCOCC3)n2)c(Br)c1
decoy_1197	Inactive(Decoy)	O=C(Nc1ccc(Cl)cc1)Nc1nnc2n1C(=O)C(C(C(=O)c1cccs1)C1=Nc3nnc(NC(=O)Nc4ccc(Cl)cc4)n3C1=O)=N2
decoy_1198	Inactive(Decoy)	Nc1cc(N)c(/N=N/c2ccc(S(=O)(=O)O)c3ccccc23)cc1/N=N/c1ccc(S(=O)(=O)O)c2ccccc12
decoy_1199	Inactive(Decoy)	CC1=NN(c2cc(Cl)c(S(=O)(=O)O)cc2Cl)C(=O)[C@H]1/N=N/c1ccc(C)c(S(=O)(=O)Nc2ccccc2)c1
decoy_1200	Inactive(Decoy)	Nc1cc(/N=N/c2cc(/N=N/c3cc(S(=O)(=O)O)cc4cc(S(=O)(=O)O)cc(O)c34)c(O)cc2O)ccc1[N+](=O)[O-]
decoy_1201	Inactive(Decoy)	CCc1ccc(N2NC(=O)/C(=C/c3ccc(-c4ccc(S(=O)(=O)/N=c5\[nH]ccs5)cc4)o3)C2=O)cc1
decoy_1202	Inactive(Decoy)	CCOc1cc(/C=C2\C(=O)NC(=O)N(c3cc(C)cc(C)c3)C2=O)cc(Br)c1OCC(=O)O
decoy_1203	Inactive(Decoy)	O=C(O)c1cccc2c1N[C@@H](c1ccccc1[N+](=O)[O-])[C@@H]1C[C@H](Sc3ccccc3[N+](=O)[O-])[C@H](Cl)[C@H]21
decoy_1204	Inactive(Decoy)	COc1ccc(N2C(=O)/C(=C/c3cc(C)n(-c4ccc(Cl)c(C(=O)O)c4)c3C)C(=O)NC2=S)c(OC)c1
decoy_1205	Inactive(Decoy)	COc1ccccc1[C@H]1CC(=O)C2=C(C1)N=C(C)[C@@H](C(=O)OC(C)C)[C@@H]2c1cc(OC)c(O)c([N+](=O)[O-])c1
decoy_1206	Inactive(Decoy)	Cc1csc(Sc2ccc(S(=O)(=O)Nc3c(C)n(C)n(-c4ccccc4)c3=O)cc2[N+](=O)[O-])n1
decoy_1207	Inactive(Decoy)	COCCOC(=O)C1=C(C)N=C2C[C@@H](c3cccs3)CC(=O)[C@H]2[C@H]1c1cc(OC)c(O)c([N+](=O)[O-])c1
decoy_1208	Inactive(Decoy)	CCOC(=O)C1=C(C)N=c2s/c(=C/c3cc([N+](=O)[O-])ccc3O)c(=O)n2[C@H]1c1ccc(SC)cc1
decoy_1209	Inactive(Decoy)	Cc1c(C(c2cccc([N+](=O)[O-])c2O)c2c(C)n(C)n(-c3ccccc3)c2=O)c(=O)n(-c2ccccc2)n1C
decoy_1210	Inactive(Decoy)	CCSc1nnc(NC(=O)Cn2cc(OC)c(=O)cc2CN2CCN(C(=O)c3ccco3)CC2)s1
decoy_1211	Inactive(Decoy)	C=CCn1c(CCc2ccccc2)nnc1SCC(=O)Nc1nnc(SCc2nnc(C)o2)s1
decoy_1212	Inactive(Decoy)	CC(C)Sc1nnc(NC(=O)CSc2nnc(-c3cccc([N+](=O)[O-])c3)n2-c2ccccc2)s1
decoy_1213	Inactive(Decoy)	CCN1C(=O)[C@@]2(/C(=C(\O)c3ccc4c(c3)C[C@H](C)O4)C(=O)C(=O)N2CCCN2CCOCC2)c2ccccc21
decoy_1214	Inactive(Decoy)	COc1cccc2cc(/C(O)=C3\C(=O)C(=O)N(CCCN4CCOCC4)[C@@H]3c3cccc([N+](=O)[O-])c3)oc12
decoy_1215	Inactive(Decoy)	O=C(O)CN1C(=O)[C@@H]2C[C@H](NC(=O)OCC3c4ccccc4-c4ccccc43)CN2C(=O)c2ccccc21
decoy_1216	Inactive(Decoy)	O=C(CCc1nnc(SCC(=O)N2CCc3ccccc32)nc1O)OCC(=O)N1CCc2ccccc21
decoy_1217	Inactive(Decoy)	COc1cc([C@H]2/C(=C(\O)c3cc4cccc(OC)c4o3)C(=O)C(=O)N2Cc2ccco2)cc(OC)c1OC
decoy_1218	Inactive(Decoy)	O=C(O)CCCN1C(=O)/C(=C\c2c(N3CCC4(CC3)OCCO4)nc3ccccn3c2=O)SC1=S
decoy_1219	Inactive(Decoy)	COC(=O)c1ccc([C@H]2/C(=C(O)/C=C/c3ccccc3)C(=O)C(=O)N2c2nc(C)c(C(=O)OC)s2)cc1
decoy_1220	Inactive(Decoy)	COC(=O)c1sc(N2C(=O)C(O)=C(C(=O)c3sc(C)nc3C)[C@H]2c2ccccc2[N+](=O)[O-])nc1C
decoy_1221	Inactive(Decoy)	CCOc1ccc([C@H]2/C(=C(/O)c3sc(C)nc3C)C(=O)C(=O)N2CCN2CCOCC2)cc1OCC
decoy_1222	Inactive(Decoy)	COC(=O)c1sc(N2C(=O)C(O)=C(C(=O)c3c(C)nc4ccccn34)[C@H]2c2ccc(OC)cc2)nc1C
decoy_1223	Inactive(Decoy)	O=C(O)c1ccc2c(c1)[C@@H]1[C@H](Cl)[C@H](Sc3ccccc3[N+](=O)[O-])C[C@H]1[C@H](c1cccc([N+](=O)[O-])c1)N2
decoy_1224	Inactive(Decoy)	CCCC1=NN(C)[C@@H]2C(=O)N=C(c3cc(S(=O)(=O)Nc4ccc(N(C)C)cc4)ccc3OCC)N=C12
decoy_1225	Inactive(Decoy)	COc1cc([C@H]2c3c(-c4ccccc4O)n[nH]c3C(=O)N2[C@H]2CCS(=O)(=O)C2)ccc1OCCC(C)C
decoy_1226	Inactive(Decoy)	COc1cc([C@H]2c3c(-c4ccccc4O)n[nH]c3C(=O)N2[C@@H]2CCS(=O)(=O)C2)ccc1OCC(C)C
decoy_1227	Inactive(Decoy)	CCCOc1ccc([C@H]2c3c(-c4cc(C)ccc4O)n[nH]c3C(=O)N2[C@H]2CCS(=O)(=O)C2)cc1OCC
decoy_1228	Inactive(Decoy)	Cc1c(/C(O)=C2\C(=O)C(=O)N(CCCN3CCOCC3)[C@@H]2c2cccc([N+](=O)[O-])c2)cnn1-c1ccccc1
decoy_1229	Inactive(Decoy)	O=C1/C(=C/c2ccc([N+](=O)[O-])cc2)Oc2c1ccc(O)c2CN1CCN(Cc2ccc3c(c2)OCO3)CC1
decoy_1230	Inactive(Decoy)	CCOC(=O)N1CCN(Cc2c(O)cc(C)c3c2O/C(=C/c2cc(OC)c(OC)c(OC)c2)C3=O)CC1
decoy_1231	Inactive(Decoy)	COc1c(C)c2c(c(O)c1C/C=C(\C)CCC(=O)OCCN1CCOCC1)C(=O)O[C@H]2OCCN1CCOCC1
decoy_1232	Inactive(Decoy)	N#Cc1ccccc1S(=O)(=O)N[C@H]1CO[C@H]2[C@@H]1OC[C@@H]2n1nnnc1Oc1ccc(-n2ccnc2)cc1
decoy_1233	Inactive(Decoy)	CC(=O)OC[C@H]1O[C@H](Oc2ccc3c(C)cc(=O)oc3c2)[C@H](NC(=O)C(F)(F)F)[C@@H](OC(C)=O)[C@@H]1OC(C)=O
decoy_1234	Inactive(Decoy)	COc1ccccc1NS(=O)(=O)c1ccc(Cl)c(NC(=O)[C@@H](C)N2C(=O)c3ccccc3C2=O)c1
decoy_1235	Inactive(Decoy)	COc1cccc(N2C(=O)NC(=O)/C(=C\c3ccc(OC)c(CN4C(=O)c5ccccc5C4=O)c3)C2=O)c1
decoy_1236	Inactive(Decoy)	Cc1cc(/C=C2\C(=O)NC(=O)N(Cc3ccco3)C2=O)c(C)n1-c1ccc(N2CCCCC2)c([N+](=O)[O-])c1
decoy_1237	Inactive(Decoy)	CC(C)C(=O)O[C@@H]1[C@@H](OC(=O)C(C)C)[C@@H](OC(=O)C(C)C)[C@H](O)[C@@H](OC(=O)C(C)C)[C@H]1OC(=O)C(C)C
decoy_1238	Inactive(Decoy)	CCOc1cc(/C=C2/C(=O)NC(=O)N(c3ccc4c(c3)OCO4)C2=O)ccc1OCc1ccccc1C#N
decoy_1239	Inactive(Decoy)	CCCCOc1ccc([C@H]2/C(=C(\O)c3ccc4c(c3)OCCO4)C(=O)C(=O)N2CCCn2ccnc2)cc1OC
decoy_1240	Inactive(Decoy)	C=CCOC(=O)c1sc(N2C(=O)C(O)=C(C(=O)c3ccc(OC)cc3C)[C@@H]2c2cccc(OC)c2OC)nc1C
decoy_1241	Inactive(Decoy)	C=CCOC(=O)c1sc(N2C(=O)C(O)=C(C(=O)c3ccc(OC)c(C)c3)[C@@H]2c2ccc(OC)c(OC)c2)nc1C
decoy_1242	Inactive(Decoy)	CCOC(=O)c1sc(N2C(=O)C(O)=C(C(=O)c3ccc(OC)cc3C)[C@@H]2c2ccc(OC)c(OC)c2)nc1C
decoy_1243	Inactive(Decoy)	COc1cc([C@@H]2/C(=C(\O)c3ccc4c(c3)C[C@H](C)O4)C(=O)C(=O)N2CCCn2ccnc2)ccc1OCCC(C)C
decoy_1244	Inactive(Decoy)	COc1cc([C@@H]2/C(=C(\O)c3ccc4c(c3)C[C@H](C)O4)C(=O)C(=O)N2CCCn2ccnc2)ccc1OCCC(C)C
decoy_1245	Inactive(Decoy)	C=CCOc1ccc([C@H]2/C(=C(\O)c3ccc4c(c3)C[C@H](C)O4)C(=O)C(=O)N2c2nc(C)c(C(=O)OCC)s2)cc1OCC
decoy_1246	Inactive(Decoy)	CCCCCOc1ccc([C@H]2/C(=C(\O)c3ccc4c(c3)C[C@H](C)O4)C(=O)C(=O)N2CCCn2ccnc2)cc1OCC
decoy_1247	Inactive(Decoy)	COc1cc([C@H]2/C(=C(/O)c3ccc4c(c3)OCCO4)C(=O)C(=O)N2CCCn2ccnc2)ccc1OCCC(C)C
decoy_1248	Inactive(Decoy)	CCCCN1C(=O)[C@@]2(/C(=C(\O)c3ccc4c(c3)OCCO4)C(=O)C(=O)N2CCCN2CCOCC2)c2ccccc21
decoy_1249	Inactive(Decoy)	CC/C(=C/c1sc2cc(OC)c3ccsc3c2[n+]1CCCS(=O)(=O)[O-])Cc1sc2c3ccccc3ccc2[n+]1CCCS(=O)(=O)[O-]
decoy_1250	Inactive(Decoy)	CC(C)OC1=C(OC(C)C)[C@]2(O)[C@H](C1=O)[C@@H](C(=O)OCC(C)(C)OC(=O)c1cc([N+](=O)[O-])cc([N+](=O)[O-])c1)[C@H]1[C@@H]2C12OCC(C)(C)CO2
decoy_1251	Inactive(Decoy)	COC(=O)c1c(NC(=O)c2nn3c(C(F)(F)F)cc(-c4cccs4)nc3c2Br)sc2c1CC[C@H](C(C)(C)C)C2
decoy_1252	Inactive(Decoy)	C=C1N=C2C[C@@H](c3ccc(OC)c(OC)c3)CC(=O)[C@H]2[C@H](c2cc(Br)c(OC)c(OC)c2)[C@H]1C(=O)OCCSCC
decoy_1253	Inactive(Decoy)	CCSCCOC(=O)C1=C(C)N=C2C[C@H](c3ccc(OC)c(OC)c3)CC(=O)[C@@H]2[C@H]1c1cc(Br)c(OC)c(OC)c1
decoy_1254	Inactive(Decoy)	C=C1N=C2C[C@H](c3ccc(OC)c(OC)c3)CC(=O)[C@H]2[C@H](c2cc(Br)c(OC)c(OC)c2)[C@H]1C(=O)OCCOC(C)C
decoy_1255	Inactive(Decoy)	COc1ccc([C@@H]2CC(=O)[C@H]3C(=NC(C)=C(C(=O)OCCOC(C)C)[C@H]3c3cc(Br)c(OC)c(OC)c3)C2)cc1OC
decoy_1256	Inactive(Decoy)	CCOc1cc([C@@H]2C(C#N)=C(N)Oc3c2c(-c2ccccc2)nn3-c2ccccc2)c(Br)c(Br)c1OCC#N
decoy_1257	Inactive(Decoy)	CCOC(=O)C1=C(C)N=c2s/c(=C/c3cc(Cl)c(OCc4ccccc4C#N)c(Cl)c3)c(=O)n2[C@@H]1c1ccc(C(C)C)cc1
decoy_1258	Inactive(Decoy)	CCOC(=O)C1=C(C)N=c2s/c(=C/c3cc(Cl)c(OCc4ccccc4C#N)c(Cl)c3)c(=O)n2[C@H]1c1ccc(C(C)C)cc1
decoy_1259	Inactive(Decoy)	C=CCc1ccc(OCCOc2c(Cl)cc(/C=N/Nc3cc(N4CCCCC4)nc(N4CCCCC4)n3)cc2OCC)c(OC)c1
decoy_1260	Inactive(Decoy)	CCOC(=O)C1=C(C)N=c2s/c(=C\c3ccc(OCc4ccc([N+](=O)[O-])cc4)c(OCC)c3)c(=O)n2[C@H]1c1ccc(OC)c(OC)c1
decoy_1261	Inactive(Decoy)	COc1ccc([C@@H]2C(C#N)=C(N)N(c3ccc(Br)cn3)C3=CC(C)(C)CC(O)=C32)cc1COc1ccc([N+](=O)[O-])c(C)c1
decoy_1262	Inactive(Decoy)	C=C1N=C2CC(C)(C)CC(=O)[C@H]2[C@@H](c2ccc(OC)c(COc3cccc(Cl)c3Cl)c2)[C@@H]1C(=O)Nc1ccc(Br)cn1
decoy_1263	Inactive(Decoy)	COc1ccc(C2=C(c3ccc(OC)cc3)[C@@]3(c4ccccc4)C(=O)[C@]2(c2ccccc2)[C@@H]2C(=O)N(c4cccc5ccccc45)C(=O)[C@@H]23)cc1
decoy_1264	Inactive(Decoy)	COc1cc(C(=O)N2N=C(c3c(-c4ccccc4)c4cc(Br)ccc4[nH]c3=O)C[C@H]2c2cccc([N+](=O)[O-])c2)cc(OC)c1OC
decoy_1265	Inactive(Decoy)	COc1ccc([C@@H](O)[C@H](C)Oc2ccc([C@H]3O[C@@H](c4ccc(O[C@@H](C)[C@H](O)c5ccc(OC)c(OC)c5)c(OC)c4)[C@@H](C)[C@H]3C)cc2OC)cc1OC
decoy_1266	Inactive(Decoy)	CO[C@@H]1CC[C@H](OC[C@]2(COC(=O)c3ccc(C)[nH]3)[C@H](OC(C)=O)CC[C@@]3(C)[C@@H]4CC=C(C)[C@@H](C5=C(O)C(=O)O[C@@H]5O)[C@]4(C)CC[C@@H]32)O[C@H]1C
decoy_1267	Inactive(Decoy)	CO[C@@H]1CC[C@H](OC[C@]2(COC(=O)c3ccc(C)[nH]3)[C@H](OC(C)=O)CC[C@@]3(C)[C@@H]4CC=C(C)[C@@H](C5=C(O)C(=O)O[C@H]5O)[C@]4(C)CC[C@@H]32)O[C@H]1C
decoy_1268	Inactive(Decoy)	COc1ccc(C(c2c(O)[nH]c(=S)n(CCC3=CCCCC3)c2=O)c2c(O)[nH]c(=S)n(CCC3=CCCCC3)c2=O)cc1C[N@@]1C[C@@H]2C[C@H](C1)c1cccc(=O)n1C2
decoy_1269	Inactive(Decoy)	COc1cc(C[C@@H]2c3cc(OC)c(OC)cc3CC[N@@]2C)c(Oc2cc3c(cc2OC)-c2c(OC)c(OC)cc4c2[C@H](C3)[N@@](C)CC4)cc1OC
decoy_1270	Inactive(Decoy)	COc1cc2c(cc1OC)[C@@H](Cc1ccc(OC)c(OC)c1Oc1cc3c(cc1OC)-c1c(O)c(OC)cc4c1[C@H](C3)[N@@](C)CC4)[N@](C)CC2
decoy_1271	Inactive(Decoy)	CC[C@]12C=CC[N@]3CC[C@@]4(c5cc([C@@]6(C(=O)OC)C[C@@H]7C[C@H](C(C)(F)F)C[N@](Cc8c6[nH]c6ccccc86)C7)c(OC)cc5N(C)[C@H]4[C@@](O)(C(=O)OC)[C@@H]1OC(C)=O)[C@@H]32
decoy_1272	Inactive(Decoy)	O[C@H](CC1c2ccccc2-c2ccccc21)CN1CCN(C[C@@H](O)C[C@@H]2c3ccc(Br)cc3-c3cc(Br)cc(Br)c32)CC1
decoy_1273	Inactive(Decoy)	C=CCNc1nc(OC(C(F)(F)F)C(F)(F)F)nc(N2CCN(c3nc(OC(C(F)(F)F)C(F)(F)F)nc(OC(C(F)(F)F)C(F)(F)F)n3)CC2)n1
decoy_1274	Inactive(Decoy)	Brc1ccc(COc2ccccc2/C=N/c2ccc(-c3ccc(/N=C/c4ccccc4OCc4ccc(Br)cc4)cc3)cc2)cc1
decoy_1275	Inactive(Decoy)	C=CCOc1ccc(-c2nn(-c3ccccc3)cc2/C=c2\sc3n(c2=O)[C@@H](c2ccc(OC)cc2)C(C(=O)OCC)=C(C)N=3)cc1C
decoy_1276	Inactive(Decoy)	CCOC(=O)C1=C(C)N=c2s/c(=C\c3ccc(OC(=O)[C@H]4[C@@H](C=C(Cl)Cl)C4(C)C)c(OC)c3)c(=O)n2[C@@H]1c1ccc(OC(=O)c2ccco2)c(OC)c1
decoy_1277	Inactive(Decoy)	C=CCOC(=O)C1=C(C)N=c2s/c(=C\c3cn(-c4ccccc4)nc3-c3ccc(OC)cc3)c(=O)n2[C@@H]1c1ccc(C(=O)OC)cc1
decoy_1278	Inactive(Decoy)	COc1cc(-c2nnc(SCC(=O)Nc3ncc4c(n3)C[C@@H](c3cccs3)CC4=O)n2-c2ccc(C)cc2C)cc(OC)c1OC
decoy_1279	Inactive(Decoy)	CCOc1cc(/C=C2/C(=O)NC(=O)N(c3ccc(Br)cc3)C2=O)cc(Br)c1OCCCOc1cccc(C)c1
decoy_1280	Inactive(Decoy)	COc1cc(/C=C2/C(=O)NC(=O)N(c3ccc(Br)cc3)C2=O)cc(Br)c1OCCCOc1ccc(Cl)cc1
decoy_1281	Inactive(Decoy)	O=C(CCCCCCCCC(=O)N/N=C1\C(=O)Nc2c(Br)cc(Br)cc21)N/N=C1\C(=O)Nc2c(Br)cc(Br)cc21
decoy_1282	Inactive(Decoy)	C#CCOc1cc(Br)c(/C=c2\sc3n(c2=O)[C@@H](c2cc(Cl)c(O)c(OC)c2)C(C(=O)OCC)=C(C)N=3)cc1OC
decoy_1283	Inactive(Decoy)	Oc1ccccc1C(c1c(-c2ccccc2)nn(-c2cccc(C(F)(F)F)c2)c1O)c1c(-c2ccccc2)nn(-c2cccc(C(F)(F)F)c2)c1O
decoy_1284	Inactive(Decoy)	CCN1/C(=C\C=C\c2n(CC)c3ccc(S(=O)(=O)C(F)(F)F)cc3[n+]2CC)N(CC)c2cc(S(=O)(=O)C(F)(F)F)ccc21
decoy_1285	Inactive(Decoy)	COc1ccc([C@H]2CC(c3cccs3)=NN2C(=O)CSc2nnc(CNC(=O)c3cccs3)n2-c2cccc(C)c2C)cc1
decoy_1286	Inactive(Decoy)	CNc1nc(N/N=C/c2cc(I)cc(I)c2C)nc(Nc2cccc(C(F)(F)F)c2)n1
decoy_1287	Inactive(Decoy)	CC(C)Sc1nnc(N2C3=CCCC(O)=C3[C@H](c3cn(Cc4ccc(Cl)cc4Cl)nc3-c3ccccc3)C(C#N)=C2N)s1
decoy_1288	Inactive(Decoy)	C[C@H](NC(=O)CN1CN(c2ccccc2)C2(CCN(C(=O)Nc3cc(C(F)(F)F)cc(C(F)(F)F)c3)CC2)C1=O)c1ccccc1
decoy_1289	Inactive(Decoy)	O=C(N[C@H]1CC[N@](Cc2ccccc2)CC1)c1csc(CSc2nnc(Cc3ccccc3)n2-c2cccc(C(F)(F)F)c2)n1
decoy_1290	Inactive(Decoy)	CCCCCOc1ccc([C@H](c2c(-c3ccccc3)nn(-c3ccccc3)c2O)c2c(-c3ccccc3)nn(-c3ccccc3)c2O)cc1
decoy_1291	Inactive(Decoy)	C=CCOc1c(Br)cc(/C=c2\sc3n(c2=O)[C@H](c2ccc(OC)cc2)C(C(=O)OCC)=C(C)N=3)cc1Br
decoy_1292	Inactive(Decoy)	Cc1ccc2c(c1)c(-c1ccccc1)c(-c1ccccc1)n2C[C@H](O)CN1CCN(C[C@@H](O)Cn2c(-c3ccccc3)c(-c3ccccc3)c3cc(C)ccc32)CC1
decoy_1293	Inactive(Decoy)	COc1ccc(-c2nc(-c3ccc4c(c3)C(=O)c3cc(-c5[nH]c(-c6ccc(OC)cc6)nc5-c5ccccc5)ccc3-4)c(-c3ccccc3)[nH]2)cc1
decoy_1294	Inactive(Decoy)	COc1ccc(CO[C@H]2C(=O)[C@]3(C)[C@@H](OCOCc4ccccc4)C[C@@H](OCc4ccc(OC)cc4)[C@@]4(COC(C)(C)O4)[C@H]3C[C@H](O)[C@]3(O)CC[C@@H]2C3(C)C)cc1
decoy_1295	Inactive(Decoy)	Cc1cc(Br)cc(Br)c1NC(=S)N[C@@H](NC(=O)c1ccc(Br)cc1)C(Cl)(Cl)Cl
decoy_1296	Inactive(Decoy)	COC(=O)C1=C(C)N=c2s/c(=C3\C(=O)N(Cc4ccccc4Cl)c4ccccc43)c(=O)n2[C@H]1c1ccc(OC(C)=O)c(OC)c1
decoy_1297	Inactive(Decoy)	CCCCCCCN1C(=O)/C(=c2\sc3n(c2=O)[C@@H](c2ccc(OC(=O)c4ccco4)cc2)C(C(=O)OCCOC)=C(C)N=3)c2ccccc21
decoy_1298	Inactive(Decoy)	O=C(O)CCCCCCCCCCN1C(=O)/C(=C/c2cn(-c3ccccc3)nc2-c2ccc(OCc3ccccc3Cl)cc2)SC1=S
decoy_1299	Inactive(Decoy)	COC(=O)C1=C(C)N=c2s/c(=C/c3cn(-c4ccccc4)nc3-c3ccc(OC)cc3)c(=O)n2[C@H]1c1ccc(OC(C)=O)c(OC)c1
decoy_1300	Inactive(Decoy)	CC[C+](Cc1sc2c3c(ccc2[n+]1CC)CCCC3)c1sc(/C=C2\S[C@@H](c3ccccc3)[C@H](c3ccccc3)N2CC)[n+](CC)c1O
decoy_1301	Inactive(Decoy)	O=S(=O)(Nc1cccc(C(F)(F)F)c1)c1ccc2c(c1)Cc1cc(S(=O)(=O)Nc3cccc(C(F)(F)F)c3)ccc1-2
decoy_1302	Inactive(Decoy)	CCOC(=O)C1=C(C)N=c2s/c(=C/c3ccc(-c4ccc(C(=O)O)cc4)o3)c(=O)n2[C@@H]1c1ccc(OC)cc1OC
decoy_1303	Inactive(Decoy)	CCOC(=O)C1=C(c2ccccc2)N=c2s/c(=C\c3cc([N+](=O)[O-])ccc3O)c(=O)n2[C@@H]1c1cccc(OC)c1
decoy_1304	Inactive(Decoy)	CCCCCCc1cc2c(=O)c(Oc3cc(C)cc(C)c3)c(C(F)(F)F)oc2c(CN2CCOCC2)c1O
decoy_1305	Inactive(Decoy)	O=C(COC(=O)CSc1nc(-c2ccccc2)cc(-c2ccccc2)n1)Nc1nnc(-c2ccccc2)s1
decoy_1306	Inactive(Decoy)	CC(C)(C)CC(C)(C)NC(=O)[C@@H](c1c(Cl)cccc1Cl)N(Cc1ccco1)C(=O)c1ccccc1O
decoy_1307	Inactive(Decoy)	CC(C)(C)CC(C)(C)NC(=O)[C@H](c1c(Cl)cccc1Cl)N(Cc1ccco1)C(=O)c1ccccc1O
decoy_1308	Inactive(Decoy)	CC(C)(C)CC(C)(C)NC(=O)[C@H](c1cc([N+](=O)[O-])ccc1Cl)N(C(=O)c1c(O)cccc1O)C(C)(C)C
decoy_1309	Inactive(Decoy)	Cc1ccc(CN(C(=O)c2cc([N+](=O)[O-])ccc2O)[C@H](C(=O)NC(C)(C)CC(C)(C)C)c2ccccc2C)o1
decoy_1310	Inactive(Decoy)	CCCCCCOc1ccc([C@@H]2c3c(-c4cc(C)cc(C)c4O)n[nH]c3C(=O)N2Cc2ccco2)cc1OC
decoy_1311	Inactive(Decoy)	CCCCCOc1cccc([C@@H]2c3c(-c4cc(C)cc(C)c4O)n[nH]c3C(=O)N2Cc2ccccc2Cl)c1
decoy_1312	Inactive(Decoy)	CCCCCCOc1ccc([C@H]2c3c(-c4cc(Cl)c(C)cc4O)n[nH]c3C(=O)N2Cc2cccnc2)cc1
decoy_1313	Inactive(Decoy)	CCCCCOc1ccc([C@H]2c3c(-c4c(C)cc(C)cc4O)n[nH]c3C(=O)N2Cc2ccccc2Cl)cc1
decoy_1314	Inactive(Decoy)	CCCCCOc1ccc([C@@H]2c3c(-c4c(C)cc(C)cc4O)n[nH]c3C(=O)N2Cc2ccco2)cc1OCC
decoy_1315	Inactive(Decoy)	CCCCCCOc1ccc([C@@H]2c3c(-c4c(C)cc(C)cc4O)n[nH]c3C(=O)N2Cc2ccco2)cc1OC
decoy_1316	Inactive(Decoy)	CC1=C(C(=O)Nc2ccccc2C)[C@@H](c2cccs2)C(C#N)=C(SCC(=O)Nc2ccc3ccccc3c2)N1
decoy_1317	Inactive(Decoy)	CCCCc1ccc(Nc2nc3ccccc3[n+]3c2Nc2c(c(C)nn2-c2ccccc2)[C@@H]3c2ccc(O)c(O)c2)cc1
decoy_1318	Inactive(Decoy)	CCOC(=O)c1ccc(Nc2nc3ccccc3[n+]3c2Nc2c(c(C)nn2-c2ccccc2)[C@H]3c2ccccc2Cl)cc1
decoy_1319	Inactive(Decoy)	CCOc1ccc(Nc2nc3ccccc3[n+]3c2Nc2c(c(C)nn2-c2ccccc2)[C@H]3c2ccc(O)c(OC)c2)cc1
decoy_1320	Inactive(Decoy)	CCOC(=O)c1ccc(Nc2nc3ccccc3[n+]3c2Nc2c(c(C)nn2-c2ccccc2)[C@@H]3c2ccccc2C)cc1
decoy_1321	Inactive(Decoy)	CCOC(=O)c1ccc(Nc2nc3ccccc3[n+]3c2Nc2c(c(C)nn2-c2ccccc2)[C@@H]3c2ccc(Cl)cc2)cc1
decoy_1322	Inactive(Decoy)	CCOc1ccccc1Nc1nc2ccccc2[n+]2c1Nc1c(c(C)nn1-c1ccccc1)[C@@H]2c1ccccc1OC
decoy_1323	Inactive(Decoy)	CCN(CC)c1ccc(Nc2nc3ccccc3[n+]3c2Nc2c(c(C)nn2-c2ccccc2)[C@H]3c2ccccc2F)cc1
decoy_1324	Inactive(Decoy)	COc1ccc(Nc2nc3ccccc3[n+]3c2Nc2c(c(C)nn2-c2ccccc2)[C@@H]3c2ccccc2OC)c(OC)c1
decoy_1325	Inactive(Decoy)	C[C@@H](NC(=O)/C(C#N)=c1\s/c(=C\c2ccc(-c3cccc(C(F)(F)F)c3)o2)c(=O)n1-c1ccccc1)c1ccccc1
decoy_1326	Inactive(Decoy)	CCOC(=O)C1=C(c2ccccc2)N=c2s/c(=C/c3cccc([N+](=O)[O-])c3O)c(=O)n2[C@@H]1c1ccc(OC)cc1
decoy_1327	Inactive(Decoy)	CCOC(=O)c1c(Nc2nc3ccccc3nc2NS(=O)(=O)c2ccccc2C)sc2c1CC[C@@H](C)C2
decoy_1328	Inactive(Decoy)	CCOC(=O)C1=C(C)N=c2s/c(=C\c3cc(Br)cc(OC)c3O)c(=O)n2[C@H]1c1ccc(OCC)cc1
decoy_1329	Inactive(Decoy)	COc1ccc(-c2nc3c(sc4nc(C(F)F)cc(-c5ccccc5)c43)c(=O)[nH]2)cc1Cn1cc([N+](=O)[O-])cn1
decoy_1330	Inactive(Decoy)	CC1=C(C(=O)Nc2ccccc2C)[C@H](c2cccs2)C(C#N)=C(SCC(=O)Nc2cccc(Cl)c2C)N1
decoy_1331	Inactive(Decoy)	CCOc1cc(/C=C2/C(=O)NC(=O)N(c3ccc(Cl)cc3)C2=O)cc(Cl)c1OCc1cccc2ccccc12
decoy_1332	Inactive(Decoy)	COc1cc(/C=C2/C(=O)NC(=O)N(c3ccc(Cl)cc3)C2=O)cc(Br)c1OCCCOc1ccc(Cl)cc1
decoy_1333	Inactive(Decoy)	CCOC(=O)C1=C(C)N=c2s/c(=C\c3cc(Cl)cc(Br)c3O)c(=O)n2[C@H]1c1ccc(OCC)cc1
decoy_1334	Inactive(Decoy)	CCOc1cc(/C=C2\C(=O)NC(=O)N(c3ccc(Cl)cc3)C2=O)cc(Br)c1OCc1ccc(Cl)cc1
decoy_1335	Inactive(Decoy)	CCOC(=O)C1=C(C)NC2=C[C@@H](c3ccccc3)/C(=C(\O)OCC)C(O)=C2[C@@H]1c1ccc2c(c1)c1ccccc1n2C
decoy_1336	Inactive(Decoy)	CC/N=C1\S/C(=C\c2cc(Br)c(OCc3cccc(C(=O)O)c3)c(OCC)c2)C(=O)N1CC
decoy_1337	Inactive(Decoy)	COc1cc(/C=C(\C#N)c2nc3cc(C)c(C)cc3[nH]2)ccc1O[C@@H](C)C(=O)Nc1cc(Cl)ccc1Cl
decoy_1338	Inactive(Decoy)	CCOc1ccc(NC2=NC(=O)/C(=C/c3cc(Br)c(OCc4ccccc4)c(OC)c3)S2)cc1
decoy_1339	Inactive(Decoy)	CCCOc1cccc([C@@H]2/C(=C(\O)c3ccc4c(c3)C[C@@H](C)O4)C(=O)C(=O)N2c2nc3c(C)cc(C)cc3s2)c1
decoy_1340	Inactive(Decoy)	CCCCCOc1cccc([C@@H]2/C(=C(\O)c3ccc4c(c3)OCCO4)C(=O)C(=O)N2c2nc3c(C)cc(C)cc3s2)c1
decoy_1341	Inactive(Decoy)	CC(C)c1ccc([C@@H]2/C(=C(\O)c3ccc4c(c3)OCCO4)C(=O)C(=O)N2c2nnc(SCc3ccccc3Cl)s2)cc1
decoy_1342	Inactive(Decoy)	CCOc1cc([C@H]2/C(=C(\O)c3ccc4c(c3)C[C@@H](C)O4)C(=O)C(=O)N2c2nc3ccc(C)cc3s2)ccc1OCCC(C)C
decoy_1343	Inactive(Decoy)	CCO/C(O)=C1\C(C)=Nc2sc(C(=O)[N-]c3ccc(Cl)cc3)cc(=O)[n+]2[C@H]1Cc1cccc(OC)c1OC
decoy_1344	Inactive(Decoy)	CCOc1cc([C@@H]2c3c(C)nn(-c4ccccc4)c3Nc3c(Nc4ccc(OC)c(Cl)c4)nc4ccccc4[n+]32)ccc1O
decoy_1345	Inactive(Decoy)	CCOc1ccc([C@@H]2c3c(C)nn(-c4ccccc4)c3Nc3c(Nc4ccc(OC)c(OC)c4)nc4ccccc4[n+]32)cc1
decoy_1346	Inactive(Decoy)	CCCC1=C(C(=O)OCC)[C@@H](c2cccc(Cl)c2Cl)C2=C(C[C@H](c3cccs3)C(C(=O)OCC)=C2O)N1
decoy_1347	Inactive(Decoy)	Cc1ccc(NC(=O)CSc2nc(=O)c3c(n2-c2cccc(C(F)(F)F)c2)NCN(Cc2ccccc2Cl)C3)cc1
decoy_1348	Inactive(Decoy)	CCc1ccccc1NC(=O)CS[C+]1N=C(C)/C(=C(/[O-])Nc2cc(C(F)(F)F)ccc2Cl)[C@@H](c2ccco2)[C@@H]1C#N
decoy_1349	Inactive(Decoy)	O=C(N/N=C\c1ccc(OC(=O)c2sc3ccccc3c2Cl)cc1)C(=O)Nc1cc(Cl)ccc1Cl
decoy_1350	Inactive(Decoy)	CCCOc1ccc(-c2nn(-c3ccccc3)cc2/C=N/NC(=O)[C@@H](C)Oc2ccc(-c3ccccc3)cc2)cc1
decoy_1351	Inactive(Decoy)	CCOC(=O)c1sc(N2C(=O)C(O)=C(C(=O)c3ccc(C)o3)[C@H]2c2ccc(C(C)(C)C)cc2)nc1C
decoy_1352	Inactive(Decoy)	CCOc1ccc([C@@H]2/C(=C(/O)c3ccc(OCC(C)C)c(C)c3)C(=O)C(=O)N2Cc2cccnc2)cc1OC
decoy_1353	Inactive(Decoy)	CC(C)CCOc1cccc([C@@H]2/C(=C(\O)c3ccc4c(c3)C[C@H](C)O4)C(=O)C(=O)N2CCCn2ccnc2)c1
decoy_1354	Inactive(Decoy)	COc1ccc(/C=N\Nc2nnc(SCc3cccc(Br)c3)[nH]2)cc1OCn1cccn1
decoy_1355	Inactive(Decoy)	CCC(CC)C(=O)Nc1cccc(C(=O)Nc2nnc([C@H]3CC(=O)N(c4ccc(C)c(Cl)c4)C3)s2)c1
decoy_1356	Inactive(Decoy)	CCOc1ccc([C@H](c2sc3nc(CC)nn3c2O)N2CCN(c3ccccc3F)CC2)cc1OC
decoy_1357	Inactive(Decoy)	COc1cc2nc(CSc3nnc(Cc4cccs4)n3CCc3ccccc3)[nH]c(=O)c2cc1OC
decoy_1358	Inactive(Decoy)	CCOc1ccc([C@H]2/C(=C(/O)c3ccc(OCC(C)C)cc3C)C(=O)C(=O)N2Cc2cccnc2)cc1OC
decoy_1359	Inactive(Decoy)	COc1ccc(-c2ccc(/C=C3/SC(=S)N([C@H](Cc4ccccc4)C(=O)O)C3=O)o2)c([N+](=O)[O-])c1
decoy_1360	Inactive(Decoy)	CCCCOc1cccc([C@@H]2/C(=C(\O)c3cccs3)C(=O)C(=O)N2c2nc(C)c(C(=O)OC)s2)c1
decoy_1361	Inactive(Decoy)	CCOc1ccc([C@H]2/C(=C(\O)c3cc4cccc(OC)c4o3)C(=O)C(=O)N2Cc2ccco2)cc1OCC
decoy_1362	Inactive(Decoy)	C=CCOC(=O)c1sc(N2C(=O)C(O)=C(C(=O)c3ccncc3)[C@H]2c2ccc(C(C)(C)C)cc2)nc1C
decoy_1363	Inactive(Decoy)	CCCCCCN1C(=O)/C(=C/c2ccc(OC)c(CN3C(=O)c4ccccc4C3=O)c2)C(=O)NC1=S
decoy_1364	Inactive(Decoy)	CCOc1cc([C@@H]2/C(=C(/O)c3nc4c(C)cccn4c3C)C(=O)C(=O)N2CCOC)ccc1OCCC(C)C
decoy_1365	Inactive(Decoy)	CCCCOc1ccc([C@H]2/C(=C(/O)c3nc4c(C)cccn4c3C)C(=O)C(=O)N2CCCn2ccnc2)cc1
decoy_1366	Inactive(Decoy)	CCCCOc1cccc([C@H]2/C(=C(\O)c3nc4c(C)cccn4c3C)C(=O)C(=O)N2CCCn2ccnc2)c1
decoy_1367	Inactive(Decoy)	CCCCNC(=O)[C@H](c1c(Cl)cccc1Cl)N(Cc1ccco1)C(=O)c1cc([N+](=O)[O-])ccc1O
decoy_1368	Inactive(Decoy)	CN(C(=O)c1cc([N+](=O)[O-])ccc1O)[C@@H](C(=O)NC(C)(C)CC(C)(C)C)c1c(Cl)cccc1Cl
decoy_1369	Inactive(Decoy)	CCCN(C(=O)c1cc([N+](=O)[O-])ccc1O)[C@@H](C(=O)NC(C)(C)CC(C)(C)C)c1ccc2c(c1)OCO2
decoy_1370	Inactive(Decoy)	Cc1ccc(CN(C(=O)c2cc([N+](=O)[O-])ccc2O)[C@@H](C(=O)NC(C)(C)C)c2ccc([N+](=O)[O-])cc2)o1
decoy_1371	Inactive(Decoy)	CCCCOc1ccc([C@H]2/C(=C(\O)c3c(C)nc4ccccn34)C(=O)C(=O)N2c2nccs2)cc1OC
decoy_1372	Inactive(Decoy)	CCCOc1cn(-c2ccc(F)cc2)nc1C(=O)Nc1nnc(SCc2ccc(C(=O)OC)o2)s1
decoy_1373	Inactive(Decoy)	CC(=O)O[C@@H]1CC[C@@]2(C)[C@@H](C1)C[C@@H](OC(C)=O)[C@@H]1[C@@H]2C[C@@H](OC(C)=O)[C@@]2(C)[C@@H](CCCC(=O)O)CC[C@@H]12
decoy_1374	Inactive(Decoy)	CCCCCOc1ccc([C@@H]2c3c(-c4cc(Cl)c(C)cc4O)n[nH]c3C(=O)N2CCOC)cc1OC
decoy_1375	Inactive(Decoy)	CCCCCCOc1ccc([C@@H]2c3c(-c4cc(Cl)c(C)cc4O)n[nH]c3C(=O)N2CCOC)cc1OC
decoy_1376	Inactive(Decoy)	CCCCOc1ccc([C@@H]2c3c(-c4cc(Cl)c(C)cc4O)n[nH]c3C(=O)N2CCCOC)cc1OC
decoy_1377	Inactive(Decoy)	C=CCOc1ccc([C@H]2c3c(-c4cc(Cl)c(C)cc4O)n[nH]c3C(=O)N2CCCOC)cc1OCC
decoy_1378	Inactive(Decoy)	CCCCOc1ccc([C@H]2c3c(-c4cc(Cl)c(C)cc4O)n[nH]c3C(=O)N2CCCOC)cc1OCC
decoy_1379	Inactive(Decoy)	COCCCN1C(=O)c2[nH]nc(-c3cc(Cl)c(C)cc3O)c2[C@H]1c1ccc(OCC(C)C)c(OC)c1
decoy_1380	Inactive(Decoy)	CCOc1ccc([C@@H]2c3c(-c4cc(Cl)c(C)cc4O)n[nH]c3C(=O)N2Cc2ccco2)cc1OCC
decoy_1381	Inactive(Decoy)	CCCOc1ccc([C@@H]2c3c(-c4cc(Cl)c(C)cc4O)n[nH]c3C(=O)N2Cc2ccco2)cc1OCC
decoy_1382	Inactive(Decoy)	CCCCCOc1ccc([C@@H]2c3c(-c4cc(C)ccc4O)n[nH]c3C(=O)N2[C@H]2CCS(=O)(=O)C2)cc1
decoy_1383	Inactive(Decoy)	CCCCCOc1ccc([C@@H]2c3c(-c4cc(C)c(C)cc4O)n[nH]c3C(=O)N2[C@@H]2CCS(=O)(=O)C2)cc1
decoy_1384	Inactive(Decoy)	C=CCOc1ccc([C@H]2c3c(-c4c(C)cc(C)cc4O)n[nH]c3C(=O)N2CCCOC(C)C)cc1OC
decoy_1385	Inactive(Decoy)	CCCOc1ccccc1/C=C(\C#N)C(=O)Nc1scc(-c2cccc([N+](=O)[O-])c2)c1C(=O)OCC
decoy_1386	Inactive(Decoy)	Cc1ccc(-n2c(CNC(=O)c3ccco3)nnc2SCC(=O)Nc2nc3ccccc3s2)c(C)c1
decoy_1387	Inactive(Decoy)	CCCCNS(=O)(=O)c1ccc(NS(=O)(=O)c2ccc(-c3ncc(-c4ccccc4)o3)cc2)cc1
decoy_1388	Inactive(Decoy)	CC(C)CCOc1cccc([C@@H]2c3c(-c4ccccc4O)n[nH]c3C(=O)N2Cc2ccc3c(c2)OCO3)c1
decoy_1389	Inactive(Decoy)	CCOc1cc(/C=C(\C#N)C(=O)Nc2cccc([N+](=O)[O-])c2)cc(I)c1OCC
decoy_1390	Inactive(Decoy)	CCOC(=O)Cc1csc(NC(=O)[C@@H](C)Sc2ccc(NS(=O)(=O)c3cccs3)cc2)n1
decoy_1391	Inactive(Decoy)	COc1ccc(OC)c(NS(=O)(=O)c2ccc(NS(=O)(=O)c3ccc(OC)c(Cl)c3Cl)cc2)c1
decoy_1392	Inactive(Decoy)	CCOC(=O)c1c(NC(=O)[C@@H](C)Sc2nc3c(cnn3-c3ccccc3)c(=O)[nH]2)sc2c1CCC2
decoy_1393	Inactive(Decoy)	COC(=O)[C@@H]1C(=O)[C@H](C(=O)OC)[C@]23CCCC/C=C\CCCC[C@]12[C@H](C(=O)OC)C(=O)[C@@H]3C(=O)OC
decoy_1394	Inactive(Decoy)	C[C@H](C(=O)NNS(=O)(=O)c1cccc(C(F)(F)F)c1)n1nnc(-c2cc(C(F)(F)F)cc(C(F)(F)F)c2)n1
decoy_1395	Inactive(Decoy)	CCOC(=O)c1c(NC(=O)/C(C#N)=C/c2c(Oc3ccccc3)nc3ccccn3c2=O)sc2c1CCCC2
decoy_1396	Inactive(Decoy)	COC(=O)c1ccc([C@@H]2/C(=C(\O)c3ccc4c(c3)C[C@@H](C)O4)C(=O)C(=O)N2c2nc(C)c(C(=O)OC)s2)cc1
decoy_1397	Inactive(Decoy)	CCOc1cc(/C=C2\C(=O)NC(=O)N(c3ccc(Cl)cc3)C2=O)ccc1OCCOc1cc(C)ccc1C
decoy_1398	Inactive(Decoy)	CCOC(=O)c1sc(N2C(=O)C(O)=C(C(=O)c3ccc(OC)cc3C)[C@@H]2c2ccc(Br)cc2)nc1C
decoy_1399	Inactive(Decoy)	C=CCOC(=O)c1sc(N2C(=O)C(O)=C(C(=O)c3ccc4c(c3)OCCO4)[C@H]2c2cccc(OCC=C)c2)nc1C
decoy_1400	Inactive(Decoy)	C=CCOc1ccc(/C(O)=C2\C(=O)C(=O)N(c3nc(C)c(C(=O)OCC)s3)[C@H]2c2ccccc2F)cc1C
decoy_1401	Inactive(Decoy)	C=C1N=C2C[C@@H](c3ccc(OC)c(OC)c3)CC(=O)[C@H]2[C@H](c2cc(OC)c(OC)cc2Br)[C@H]1C(=O)OCCOC
decoy_1402	Inactive(Decoy)	C=C1N=C2C[C@@H](c3ccc(OC)c(OC)c3)CC(=O)[C@H]2[C@H](c2cc(OC)c(OC)cc2Br)[C@H]1C(=O)OCCOC
decoy_1403	Inactive(Decoy)	CCOCCOC(=O)[C@H]1C(C)=NC2=C[C@H](c3ccc(OC)c(OC)c3)CC(=O)[C@H]2[C@@H]1c1cc(Br)c(O)c(OCC)c1
decoy_1404	Inactive(Decoy)	C=C1N=C2C[C@@H](c3ccc(OC)c(OC)c3)CC(=O)[C@H]2[C@H](c2cc(OC)c(OC)cc2Br)[C@H]1C(=O)OCCOCC
decoy_1405	Inactive(Decoy)	CCOc1cc([C@@H]2[C@H]3C(=O)C[C@H](c4ccc(OC)c(OC)c4)C=C3N=C(C)[C@@H]2C(=O)OCCOC)cc(Br)c1O
decoy_1406	Inactive(Decoy)	C=C(C)[C@@]12O[C@@]3(c4ccccc4)O[C@@H]1[C@@H]1[C@@H]4O[C@]4(CO)[C@@H](O)[C@]4(O)C(=O)C(C)=C[C@H]4[C@@]1(O3)[C@H](C)[C@H]2OC(=O)/C=C/C=C/c1ccccc1
decoy_1407	Inactive(Decoy)	COC(=O)C1=C(C(=O)OC)SC2(S1)C(C(=O)OC)=C(C(=O)OC)SC1=C2c2cc(OC)ccc2N(C(=O)C(F)(F)F)C1(C)C
decoy_1408	Inactive(Decoy)	CC(=O)OC[C@H]1O[C@@H](SC2=N/C(=C\c3cccs3)C(=O)N2c2ccc(Cl)cc2)[C@@H](OC(C)=O)[C@@H](OC(C)=O)[C@@H]1OC(C)=O
decoy_1409	Inactive(Decoy)	CC(=O)OC[C@H]1O[C@H](SC2=N/C(=C\c3ccc(Cl)cc3)C(=O)N2c2ccccc2)[C@H](OC(C)=O)[C@@H](OC(C)=O)[C@@H]1OC(C)=O
decoy_1410	Inactive(Decoy)	CCOC(=O)C1=C(c2ccccc2)N=c2s/c(=C/c3cc(OC)c(OC)c(OC)c3)c(=O)n2[C@@H]1c1c(OC)ccc2ccccc12
decoy_1411	Inactive(Decoy)	COC(=O)C1=C(C(=O)OC)SC2(S1)C(C(=O)OC)=C(C(=O)OC)SC1=C2c2ccccc2N(C(=O)COc2nc3ccccc3s2)C1(C)C
decoy_1412	Inactive(Decoy)	COC(=O)C1=C(C(=O)OC)SC2(S1)C(C(=O)OC)=C(C(=O)OC)SC1=C2c2c(C)cc(C)cc2N(C(C)=O)C1(C)C
decoy_1413	Inactive(Decoy)	CCOC(=O)C1=C(C)N=c2s/c(=C/c3ccc(OCc4ccccc4Cl)c(OC)c3)c(=O)n2[C@H]1c1ccc(OC)c(OC)c1
decoy_1414	Inactive(Decoy)	CCOC(=O)C1=C(C)N=c2s/c(=C/c3cc(I)c(O)c(OCC)c3)c(=O)n2[C@@H]1c1ccc2c(c1)OCO2
decoy_1415	Inactive(Decoy)	C=CCOc1ccc([C@@H]2C(C(=O)OCC)=C(C)N=c3s/c(=C\c4cc(Br)c(OC(C)=O)c(OC)c4)c(=O)n32)cc1
decoy_1416	Inactive(Decoy)	COc1ccc([C@@H]2C(C#N)=C(N)N(c3cccc([N+](=O)[O-])c3)C3=CCCC(O)=C32)cc1COc1c(Cl)c(Cl)c(Cl)c(Cl)c1Cl
decoy_1417	Inactive(Decoy)	COc1ccc(C(OC[C@@H]2O[C@@H](n3cc(C)c(=O)[nH]c3=O)C[C@@H]2OS(C)(=O)=O)(c2ccccc2)c2ccc(OC)cc2)cc1
decoy_1418	Inactive(Decoy)	CC[C@](C)(OC(C)=O)C(=O)O[C@H]1[C@H](OC(C)=O)C[C@@H]2[C@@](C)([C@@H]3C[C@H]4C=CO[C@H]4O3)[C@H](C)C[C@H](OC(C)=O)[C@@]2(COC(C)=O)[C@@]12CO2
decoy_1419	Inactive(Decoy)	CCOc1ccccc1N1C(=O)[C@@H]2[C@H]3C(C(=O)OC)=C[C@@](Br)([C@@H]2C1=O)[C@@H]1C(=O)N(c2ccccc2OCC)C(=O)[C@H]31
decoy_1420	Inactive(Decoy)	CC(=O)N[C@@H]1[C@@H](OC(C)=O)[C@H](OC(C)=O)[C@@H](COC(C)=O)O[C@H]1Sc1nnc(COc2ccccc2C)n1-c1ccccc1
decoy_1421	Inactive(Decoy)	CC(=O)NC[C@@H](C)CCC(=O)[C@H](C)[C@@H]1/C(=N\Nc2ccc([N+](=O)[O-])cc2[N+](=O)[O-])C[C@H]2[C@H]3CC=C4C[C@@H](OC(C)=O)CC[C@]4(C)[C@@H]3CC[C@@]21C
decoy_1422	Inactive(Decoy)	COc1ccccc1N1CCN(S(=O)(=O)c2c(C)sc3ncn(CC(=O)Nc4ccc(C(F)(F)F)cc4)c(=O)c23)CC1
decoy_1423	Inactive(Decoy)	CC(=O)N1CCN(c2ccc(Oc3cc(N4CCN(C(C)=O)CC4)ccc3OC[C@H]3CO[C@](Cn4ccnc4)(c4ccc(Cl)cc4Cl)O3)cc2)CC1
decoy_1424	Inactive(Decoy)	CCOC(=O)C1=C(C)[C@]2(Br)[C@@H]3C(=O)N(c4ccc(OC)cc4)C(=O)[C@@H]3[C@@]1(C)[C@@H]1C(=O)N(c3ccc(OC)cc3)C(=O)[C@@H]12
decoy_1425	Inactive(Decoy)	O=[N+]([O-])c1ccc(N/N=C/CC(F)(F)C(F)(F)C(F)(F)C(F)(F)OC(F)(F)C(F)(F)S(=O)(=O)F)c([N+](=O)[O-])c1
decoy_1426	Inactive(Decoy)	CC(=O)OC[C@H]1O[C@@H](Oc2c(Br)cc(Br)cc2Br)[C@H](OC(C)=O)[C@@H](OC(C)=O)[C@@H]1OC(C)=O
decoy_1427	Inactive(Decoy)	COCCOC(=O)C1=C(C)N=c2s/c(=C\c3cccc(Br)c3)c(=O)n2[C@H]1c1ccc(OC(=O)c2ccco2)cc1
decoy_1428	Inactive(Decoy)	CCOC(=O)C1=C(C)N=c2s/c(=C\c3cn(-c4ccccc4)nc3-c3ccc(OCC)cc3)c(=O)n2[C@@H]1c1ccc(OC)cc1
decoy_1429	Inactive(Decoy)	CCN(CC)C(=O)c1sc(NC(=O)CCSCCC(=O)Nc2sc(C(=O)N(CC)CC)c(C)c2C#N)c(C#N)c1C
decoy_1430	Inactive(Decoy)	COC(=O)C1=C(C(=O)OC)SC2(S1)C(C(=O)OC)=C(C(=O)OC)SC1=C2c2ccc(C)cc2N(C(=O)/C=C/c2ccc(OC)cc2)C1(C)C
decoy_1431	Inactive(Decoy)	Cc1ccc([C@@H]2CC(c3cccs3)=NN2C(=O)CSc2nnc(CNC(=O)c3ccco3)n2-c2ccc(Br)cc2)cc1
decoy_1432	Inactive(Decoy)	COc1cccc([C@H]2CC(c3cccs3)=NN2C(=O)CSc2nnc(CNC(=O)c3ccco3)n2-c2ccc(F)cc2)c1OC
decoy_1433	Inactive(Decoy)	O=C(NCc1nnc(SCC(=O)N2N=C(c3cccs3)C[C@@H]2c2ccc(F)cc2)n1-c1cccc(C(F)(F)F)c1)c1ccco1
decoy_1434	Inactive(Decoy)	COc1cccc([C@H]2CC(c3cccs3)=NN2C(=O)CSc2nnc(CNC(=O)c3cccs3)n2-c2ccc(F)cc2)c1OC
decoy_1435	Inactive(Decoy)	CCOC(=O)c1c(NC(=O)[C@@H](C)Sc2nnc(CNC(=O)c3ccccc3OC)n2-c2ccccc2OC)sc2c1CCC2
decoy_1436	Inactive(Decoy)	CCOC(=O)C1=C(N)n2c(s/c(=C/c3ccc(OC(C)C)c(OC)c3)c2=O)=C(C(=O)OCC)[C@@H]1c1ccc(OC(C)C)c(OC)c1
decoy_1437	Inactive(Decoy)	COC(=O)C1=C(C(=O)OC)SC2(S1)C(C(=O)OC)=C(C(=O)OC)SC1=C2c2cccc(OC)c2N(C(=O)CN2C(=O)c3ccccc3C2=O)C1(C)C
decoy_1438	Inactive(Decoy)	CCOC(=O)C1=C(N)N(c2ccc([N+](=O)[O-])cc2C)C2=C[C@H](c3cccs3)[C@@H](C(=O)OCC)C(O)=C2[C@@H]1c1ccccc1F
decoy_1439	Inactive(Decoy)	CCOC(=O)C1=C(C)N=c2s/c(=C\c3cc(Br)ccc3OCC#N)c(=O)n2[C@H]1c1cc(Cl)c(O)c(OC)c1
decoy_1440	Inactive(Decoy)	C=CC[C@@H]1/C=C(/C)C[C@H](C)C[C@H](OC)[C@H]2O[C@@](O)(C(=O)C(=O)N3CCCC[C@H]3C(=O)O[C@H](/C(C)=C/[C@@H]3CC[C@@H](O)[C@H](OC)C3)[C@H](C)[C@@H](O)CC1=O)[C@H](C)C[C@@H]2OC
decoy_1441	Inactive(Decoy)	COC(=O)[C@@H]1O[C@@H](O[C@@H]2CC[C@@]3(C)[C@@H](CC[C@H]4[C@H]3CC[C@@]3(C)[C@@H]4CC[C@H]3C(=O)COC(C)=O)C2)[C@H](OC(C)=O)[C@@H](OC(C)=O)[C@@H]1OC(C)=O
decoy_1442	Inactive(Decoy)	COC(=O)[C@@H]1O[C@H](OCC(=O)[C@@]2(O)CC[C@@H]3[C@@H]4CC[C@@H]5C[C@H](OC(C)=O)CC[C@]5(C)[C@H]4CC[C@]32C)[C@@H](OC(C)=O)[C@H](OC(C)=O)[C@H]1OC(C)=O
decoy_1443	Inactive(Decoy)	COC(=O)[C@@H]1O[C@@H](O[C@@H]2CC[C@@]3(C)[C@H](CC[C@H]4[C@H]5CC[C@H]([C@H](O)CO)[C@]5(C)CC(=O)[C@@H]43)C2)[C@H](OC(C)=O)[C@@H](OC(C)=O)[C@@H]1OC(C)=O
decoy_1444	Inactive(Decoy)	CCOC(=O)C1=C(C)N=c2s/c(=C/c3cn(-c4ccccc4)nc3-c3ccc(OC)cc3)c(=O)n2[C@H]1c1ccc(OC(C)=O)cc1
decoy_1445	Inactive(Decoy)	O=C(Cc1nc2ccc(Cl)cc2[nH]c1=O)c1ccc(N2CCN(c3ccc(C(=O)Cc4nc5ccc(Cl)cc5[nH]c4=O)cc3)CC2)cc1
decoy_1446	Inactive(Decoy)	C[C@H](NS(=O)(=O)c1cc2c(c([N+](=O)[O-])c1)-c1c(cc(S(=O)(=O)N[C@@H](C)c3ccccc3)cc1[N+](=O)[O-])C2=O)c1ccccc1
decoy_1447	Inactive(Decoy)	COc1cc([C@@H]2C(C(=O)OCC(C)C)=C(C)N=c3s/c(=C/c4ccc(-c5cccc([N+](=O)[O-])c5)o4)c(=O)n32)ccc1OC(C)=O
decoy_1448	Inactive(Decoy)	COc1cc([C@@H]2C(C(=O)OCC(C)C)=C(C)N=c3s/c(=C/c4ccc(-c5ccccc5Cl)o4)c(=O)n32)ccc1OC(C)=O
decoy_1449	Inactive(Decoy)	COCCOC(=O)C1=C(C)N=c2s/c(=C/c3cccc(Br)c3)c(=O)n2[C@H]1c1ccc(OC(=O)c2ccco2)cc1
decoy_1450	Inactive(Decoy)	CCCCCOc1ccc(/C=c2/sc3n(c2=O)[C@@H](c2ccc(OC(C)=O)c(OC)c2)C(C(=O)OCC(C)C)=C(C)N=3)cc1OC
decoy_1451	Inactive(Decoy)	Cc1ccccc1NS(=O)(=O)c1ccc(Sc2ccc(S(=O)(=O)Nc3ccccc3C)cc2)cc1
decoy_1452	Inactive(Decoy)	CCOC(=O)C1=C(C)N=c2s/c(=C\c3cc(C)n(-c4cccc(C(=O)O)c4)c3C)c(=O)n2[C@@H]1c1ccccc1OC
decoy_1453	Inactive(Decoy)	CCOc1cc([C@H]2[C@@H]3C(=O)C[C@H](c4cccs4)C=C3N=C(C)[C@@H]2C(=O)OCC(C)C)cc([N+](=O)[O-])c1O
decoy_1454	Inactive(Decoy)	O=C(O)C[C@H](NC(=O)OCC1c2ccccc2-c2ccccc21)[C@@H]1CCCN(C(=O)OCc2ccccc2)C1
decoy_1455	Inactive(Decoy)	CCOc1cc([C@H]2CC(=O)NC3=C[C@H](c4ccc(OCC(C)C)cc4)CC(O)=C32)cc(Br)c1O
decoy_1456	Inactive(Decoy)	CC[C@@H](Sc1nnc2cc(C)c3cc(C)cc(C)c3n12)C(=O)Nc1nc(C)c(C(=O)OCC(C)C)s1
decoy_1457	Inactive(Decoy)	CCCCCCOc1ccc([C@H]2/C(=C(/O)c3nc4c(C)cccn4c3C)C(=O)C(=O)N2Cc2ccco2)cc1
decoy_1458	Inactive(Decoy)	CCCCCCN(C(=O)c1cc([N+](=O)[O-])ccc1O)[C@@H](C(=O)NC1CCCCC1)c1ccc2c(c1)OCO2
decoy_1459	Inactive(Decoy)	CC[C@@H](C)c1ccc(N2C(=O)NC(=O)/C(=C/c3cn(CCOc4cccc(C)c4)c4ccccc34)C2=O)cc1
decoy_1460	Inactive(Decoy)	CCOC(=O)c1c(NC(=O)/C(C#N)=C/c2ccc3noc(-c4ccccc4)c3c2)sc2c1CC[C@H](CC)C2
decoy_1461	Inactive(Decoy)	CC1=C(C(=O)Nc2ccccc2C)[C@H](c2cccs2)C(C#N)=C(SCC(=O)Nc2cc(C)ccc2C)N1
decoy_1462	Inactive(Decoy)	CC1=C(C(=O)Nc2ccc(Cl)cc2)[C@H](c2ccco2)C(C#N)=C(SCC(=O)Nc2ccc(Br)cc2)N1
decoy_1463	Inactive(Decoy)	CCOc1cccc(/C=N/NC(=O)CSc2nc3sc4c(c3c(=O)n2-c2ccc(C)cc2)CCCC4)c1O
decoy_1464	Inactive(Decoy)	CCOc1cc(/C=C2\SC(Nc3ccc(OC)cc3OC)=NC2=O)ccc1OCc1ccccc1Cl
decoy_1465	Inactive(Decoy)	COc1ccc(/C(O)=C2\C(=O)C(=O)N(CCc3c[nH]c4ccc(OC)cc34)[C@@H]2c2ccc(C(C)C)cc2)cc1
decoy_1466	Inactive(Decoy)	CCOC(=O)C1=C(C)N=c2s/c(=C\c3ccc(N(CC)CC)cc3O)c(=O)n2[C@H]1c1ccc(OC)cc1
decoy_1467	Inactive(Decoy)	COc1ccc(C(c2c(O)c3ccccc3oc2=O)c2c(O)c3ccccc3oc2=O)cc1CSc1ccccn1
decoy_1468	Inactive(Decoy)	COc1ccccc1NC(=O)C1=C(C)NC(SCC(=O)c2ccccc2)=C(C#N)[C@H]1c1ccccc1Cl
decoy_1469	Inactive(Decoy)	CC[C@@H](C)c1ccc(OCCn2cccc2/C=C2\C(=O)NC(=O)N(c3ccc(OC)c(Cl)c3)C2=O)cc1
decoy_1470	Inactive(Decoy)	O=C1NC(=O)N(c2ccc(Cl)cc2)C(=O)/C1=C/c1cn(CCCOc2ccc(Cl)cc2)c2ccccc12
decoy_1471	Inactive(Decoy)	CC[C@@H](C)c1ccc(OCCOc2ccc(/C=C3\C(=O)NC(=O)N(c4cccc(C)c4)C3=O)cc2OC)cc1
decoy_1472	Inactive(Decoy)	CC[C@@H](C)c1ccc(OCCOc2ccc(/C=C3\C(=O)NC(=O)N(c4cccc(C)c4)C3=O)cc2OC)cc1
decoy_1473	Inactive(Decoy)	CCc1ccc(N2C(=O)NC(=O)/C(=C/c3cn(CCCOc4cc(C)ccc4C)c4ccccc34)C2=O)cc1
decoy_1474	Inactive(Decoy)	CCOc1cccc(NC(=O)/C(C#N)=C\c2ccc(COc3ccc(Br)cc3)c(OCC)c2)c1
decoy_1475	Inactive(Decoy)	CC1=C(C(=O)Nc2ccccc2C)[C@@H](c2cccs2)C(C#N)=C(SCC(=O)Nc2ccc(C)c(C)c2)N1
decoy_1476	Inactive(Decoy)	CC1=C(C(=O)Nc2ccc(Cl)cc2)[C@@H](c2ccco2)C(C#N)=C(SCC(=O)Nc2cccc(C)c2C)N1
decoy_1477	Inactive(Decoy)	COc1cc([C@@H]2/C(=C(\O)c3ccc(C)cc3)C(=O)C(=O)N2c2nc3c(C)cc(C)cc3s2)cc(OC)c1OC
decoy_1478	Inactive(Decoy)	CCOc1ccc(/C(O)=C2\C(=O)C(=O)N(c3nc4c(C)cc(C)cc4s3)[C@@H]2c2ccc([N+](=O)[O-])cc2)cc1
decoy_1479	Inactive(Decoy)	COc1ccc(OC)c([C@H]2/C(=C(\O)c3ccc(OC)c(C)c3)C(=O)C(=O)N2c2nc3c(C)cc(C)cc3s2)c1
decoy_1480	Inactive(Decoy)	COC(=O)c1sc(N2C(=O)C(O)=C(C(=O)c3ccc(OC)c(C)c3)[C@H]2c2ccc(C(C)(C)C)cc2)nc1C
decoy_1481	Inactive(Decoy)	C=CCOC(=O)c1sc(N2C(=O)C(O)=C(C(=O)c3ccc(OCC=C)c(C)c3)[C@H]2c2ccc(C)cc2)nc1C
decoy_1482	Inactive(Decoy)	CC[C@H](C)c1ccc(OCCOc2ccc(/C=C3/C(=O)NC(=O)N(c4ccc(Br)cc4)C3=O)cc2OC)cc1
decoy_1483	Inactive(Decoy)	Cc1ccc(OCCOc2ccc(/C=C3\C(=O)NC(=O)N(c4ccc(Br)cc4)C3=O)cc2)c(C)c1
decoy_1484	Inactive(Decoy)	CCOc1cc(/C=C2/C(=O)NC(=O)N(c3ccc(Br)cc3)C2=O)cc(Cl)c1OCc1ccccc1Cl
decoy_1485	Inactive(Decoy)	CCOc1cc(/C=C2/C(=O)NC(=O)N(c3ccc(Br)cc3)C2=O)ccc1OCCCOc1ccc(Cl)cc1
decoy_1486	Inactive(Decoy)	C=CCc1cc(/C=C2\C(=O)NC(=O)N(c3cccc(F)c3)C2=O)cc(OCC)c1OCc1ccccc1Cl
decoy_1487	Inactive(Decoy)	N#C/C(=C\c1cc(Br)ccc1OCc1cccc(C(F)(F)F)c1)C(=O)Nc1ccc2c(c1)OCCO2
decoy_1488	Inactive(Decoy)	C[C@@H]1Cc2cc(/C(O)=C3/C(=O)C(=O)N(c4nnc(SCc5ccc(F)cc5)s4)[C@H]3c3ccccc3F)ccc2O1
decoy_1489	Inactive(Decoy)	CC[C@@H](C)c1ccc(N2C(=O)NC(=O)/C(=C\c3cccn3CCOc3cc(Cl)ccc3Cl)C2=O)cc1
decoy_1490	Inactive(Decoy)	COc1cc([C@@H]2C(C(=O)c3ccc(Cl)cc3)=C(O)C(=O)N2c2nc3c(C)cc(C)cc3s2)cc(OC)c1OC
decoy_1491	Inactive(Decoy)	CCCCCOc1ccc([C@H]2/C(=C(/O)c3ccc4c(c3)C[C@@H](C)O4)C(=O)C(=O)N2c2nc3c(C)cc(C)cc3s2)cc1
decoy_1492	Inactive(Decoy)	CCCOc1ccc([C@@H]2/C(=C(\O)c3ccc4c(c3)C[C@@H](C)O4)C(=O)C(=O)N2c2nc3ccc(C)cc3s2)cc1OCC
decoy_1493	Inactive(Decoy)	CCOC(=O)c1c(NC(=O)[C@@H](CC)Sc2nc(O)c(C#N)c(-c3ccc(OC)cc3)n2)sc2c1CCCC2
decoy_1494	Inactive(Decoy)	CC1=C(C(=O)Nc2ccccc2)[C@H](c2cccs2)C(C#N)=C(SCC(=O)Nc2ccc(I)cc2)N1
decoy_1495	Inactive(Decoy)	CCOc1cc([C@H]2[C@H]3C(=O)N(c4ccc(CC)cc4)C(=O)[C@H]3ON2c2cccc([N+](=O)[O-])c2)cc(Br)c1O
decoy_1496	Inactive(Decoy)	C=CCOC(=O)c1sc(N2C(=O)C(O)=C(C(=O)c3ccc(OCCC)c(C)c3)[C@H]2c2ccc(C)cc2)nc1C
decoy_1497	Inactive(Decoy)	CCc1ccc(NC(=O)C2=C(C)NC(SCC(=O)Nc3nc4ccccc4s3)=C(C#N)[C@@H]2c2ccco2)cc1
decoy_1498	Inactive(Decoy)	CC1=C(C(=O)Nc2ccc(Cl)cc2Cl)[C@@H](c2ccco2)C(C#N)=C(SCC(=O)Nc2nc3ccccc3s2)N1
decoy_1499	Inactive(Decoy)	COc1ccccc1NC(=O)C1=C(C)NC(SCC(=O)Nc2c(C)cc(C)cc2C)=C(C#N)[C@H]1c1ccccc1
decoy_1500	Inactive(Decoy)	COc1cc([C@@H]2C3=C(O)CC(C)(C)C=C3NC(C)=C2C(=O)Nc2ccccc2C(F)(F)F)cc(OC)c1OC
decoy_1501	Inactive(Decoy)	Cc1ccc(S(=O)(=O)Nc2ccc(-c3csc(N4N=C(c5ccc(F)cc5)C[C@H]4c4ccc(C(C)C)cc4)n3)cc2)cc1
decoy_1502	Inactive(Decoy)	CCOC(=O)C1=C(C)N=c2s/c(=C\c3cc(Cl)c(OCC(=O)O)c(Cl)c3)c(=O)n2[C@@H]1c1cccc(OC)c1
decoy_1503	Inactive(Decoy)	CC1(C)CC(=O)C(c2cc(NS(=O)(=O)c3ccc(C(C)(C)C)cc3)ccc2NS(=O)(=O)c2ccc(C(C)(C)C)cc2)=C(O)C1
decoy_1504	Inactive(Decoy)	CC1=C(C(=O)Nc2ccccc2C)[C@H](c2cccs2)C(C#N)=C(SCC(=O)Nc2ccc3ccccc3c2)N1
decoy_1505	Inactive(Decoy)	CCOC(=O)c1ccc(Nc2nc3ccccc3[n+]3c2Nc2c(c(C)nn2-c2ccccc2)[C@H]3c2ccc(CC)cc2)cc1
decoy_1506	Inactive(Decoy)	CCOC(=O)c1ccc(Nc2nc3ccccc3[n+]3c2Nc2c(c(C)nn2-c2ccccc2)[C@H]3c2ccc(O)c(OC)c2)cc1
decoy_1507	Inactive(Decoy)	CCCCc1ccc(Nc2nc3ccccc3[n+]3c2Nc2c(c(C)nn2-c2ccccc2)[C@H]3c2cccc(OC)c2OC)cc1
decoy_1508	Inactive(Decoy)	CCCCc1ccc(Nc2nc3ccccc3[n+]3c2Nc2c(c(C)nn2-c2ccccc2)[C@@H]3c2ccc(C(=O)OC)cc2)cc1
decoy_1509	Inactive(Decoy)	CCCCc1ccc(Nc2nc3ccccc3[n+]3c2Nc2c(c(C)nn2-c2ccccc2)[C@@H]3c2ccc(O)c(OC)c2)cc1
decoy_1510	Inactive(Decoy)	COc1ccc(Nc2nc3ccccc3[n+]3c2Nc2c(c(C)nn2-c2ccccc2)[C@H]3c2ccc(C(C)C)cc2)cc1OC
decoy_1511	Inactive(Decoy)	CCOc1ccccc1Nc1nc2ccccc2[n+]2c1Nc1c(c(C)nn1-c1ccccc1)[C@@H]2c1ccc(C(C)(C)C)cc1
decoy_1512	Inactive(Decoy)	CCc1ccc(Nc2nc3ccccc3[n+]3c2Nc2c(c(C)nn2-c2ccccc2C)[C@H]3c2ccccc2OC(F)F)cc1
decoy_1513	Inactive(Decoy)	CCCCc1ccc(Nc2nc3ccccc3[n+]3c2Nc2c(c(C)nn2-c2ccccc2)[C@H]3c2ccccc2OC)cc1
decoy_1514	Inactive(Decoy)	CCOc1ccc([C@@H]2c3c(C)nn(-c4ccccc4)c3Nc3c(Nc4ccc(CC)cc4)nc4ccccc4[n+]32)cc1
decoy_1515	Inactive(Decoy)	COc1cc([C@@H]2c3c(C)nn(-c4ccccc4)c3Nc3c(Nc4ccc(C)cc4)nc4ccccc4[n+]32)cc(OC)c1OC
decoy_1516	Inactive(Decoy)	C=C(C)[C@@H]1CC[C@]2(C(=O)O)CC[C@]3(C)[C@H](CC[C@H]4[C@@]5(C)CC[C@H](OC(=O)CCC(=O)O)C(C)(C)[C@@H]5CC[C@]43C)[C@H]12
decoy_1517	Inactive(Decoy)	O=C(O)/C(=N/OC(c1ccccc1)(c1ccccc1)c1ccccc1)c1csc(NC(c2ccccc2)(c2ccccc2)c2ccccc2)n1
decoy_1518	Inactive(Decoy)	O=C(Nc1ccccc1[N+](=O)[O-])[C@](F)(OC(F)(F)[C@@](F)(OC(F)(F)C(F)(F)C(F)(F)F)C(F)(F)F)C(F)(F)F
decoy_1519	Inactive(Decoy)	O=C(Nc1ccc([N+](=O)[O-])cc1)[C@@](F)(OC(F)(F)[C@@](F)(OC(F)(F)C(F)(F)C(F)(F)F)C(F)(F)F)C(F)(F)F
decoy_1520	Inactive(Decoy)	O=S(=O)(Nc1ccccc1NS(=O)(=O)c1cc(C(F)(F)F)cc(C(F)(F)F)c1)c1cc(C(F)(F)F)cc(C(F)(F)F)c1
decoy_1521	Inactive(Decoy)	CC1(C)CC(=O)c2c(n(S(=O)(=O)c3ccc(C(C)(C)C)cc3)c3ccc(NS(=O)(=O)c4ccc(C(C)(C)C)cc4)cc23)C1
decoy_1522	Inactive(Decoy)	Cc1ccc(C(C)C)c(OCCOc2c(Cl)cc(/C=C3/C(=O)NC(=O)N(c4ccc(Br)cc4)C3=O)cc2Cl)c1
decoy_1523	Inactive(Decoy)	COc1cc(/C=C2/C(=O)NC(=O)N(c3ccc(Br)cc3)C2=O)cc(Br)c1OCCCOc1ccc(Cl)cc1
decoy_1524	Inactive(Decoy)	COc1cccc([C@@H]2C(C(=O)Nc3ccccc3)=C(C)N=c3s/c(=C/c4cn(Cc5ccccc5Cl)c5ccccc45)c(=O)n32)c1
decoy_1525	Inactive(Decoy)	COc1cccc([C@H]2C(C(=O)Nc3ccccc3)=C(C)N=c3s/c(=C/c4c(OCc5ccccc5F)ccc5ccccc45)c(=O)n32)c1
decoy_1526	Inactive(Decoy)	Cc1ccc(C2=NN(c3nc(-c4ccc(NS(=O)(=O)c5ccc(C)cc5)cc4)cs3)[C@@H](c3ccc(Cl)cc3)C2)cc1
decoy_1527	Inactive(Decoy)	CCOc1cc([C@H]2/C(=C(\O)c3ccc4c(c3)OCCO4)C(=O)C(=O)N2c2nc3c(C)cc(C)cc3s2)ccc1OCCC(C)C
decoy_1528	Inactive(Decoy)	CCCCOc1ccc([C@H]2/C(=C(\O)c3ccc4c(c3)C[C@@H](C)O4)C(=O)C(=O)N2c2nc3ccc(C)cc3s2)cc1OCC
decoy_1529	Inactive(Decoy)	CC(C)c1ccc([C@@H]2/C(=C(\O)c3ccc4c(c3)OCCO4)C(=O)C(=O)N2c2nnc(SCc3ccccc3F)s2)cc1
decoy_1530	Inactive(Decoy)	CC[C@H](C(=O)N/C(=N\c1nc(=O)cc(CSc2ccc(C)cc2)[nH]1)Nc1cccc2ccccc12)c1ccccc1
decoy_1531	Inactive(Decoy)	C=CCOc1ccc([C@@H]2/C(=C(\O)c3ccc4c(c3)C[C@@H](C)O4)C(=O)C(=O)N2c2nc3c(C)cc(C)cc3s2)cc1OCC
decoy_1532	Inactive(Decoy)	COC(=O)c1ccc([C@@H]2/C(=C(\O)c3ccc4c(c3)C[C@H](C)O4)C(=O)C(=O)N2c2nnc(SCc3cccc4ccccc34)s2)cc1
decoy_1533	Inactive(Decoy)	CCOc1ccc([C@@H]2/C(=C(\O)c3ccc4c(c3)C[C@@H](C)O4)C(=O)C(=O)N2c2nnc(SCc3ccccc3F)s2)cc1OCC
decoy_1534	Inactive(Decoy)	CCCCOc1cccc([C@H]2/C(=C(\O)c3ccc4c(c3)C[C@@H](C)O4)C(=O)C(=O)N2c2nc3c(C)cc(C)cc3s2)c1
decoy_1535	Inactive(Decoy)	CC(C)c1ccc([C@H]2/C(=C(\O)c3ccc4c(c3)C[C@H](C)O4)C(=O)C(=O)N2c2nnc(SCc3cccc4ccccc34)s2)cc1
decoy_1536	Inactive(Decoy)	CCOc1cc([C@H]2/C(=C(/O)c3ccc4c(c3)C[C@H](C)O4)C(=O)C(=O)N2c2nc3c(C)cc(C)cc3s2)ccc1OCCC(C)C
decoy_1537	Inactive(Decoy)	COc1cc([C@@H]2c3c(C)nn(-c4ccccn4)c3Nc3c(Nc4cccc(C(F)(F)F)c4)nc4ccccc4[n+]32)cc(OC)c1OC
decoy_1538	Inactive(Decoy)	CCOc1ccc(Nc2nc3ccccc3[n+]3c2Nc2c(c(C)nn2-c2ccccn2)[C@H]3c2ccc(C(C)C)cc2)cc1
decoy_1539	Inactive(Decoy)	COc1cc([C@H]2c3c(C)nn(-c4ccccn4)c3Nc3c(Nc4ccc(C)cc4)nc4ccccc4[n+]32)cc(OC)c1OC
decoy_1540	Inactive(Decoy)	CCCC1=C(C(=O)OCC)[C@@H](c2ccc(OC)c(OC)c2)C2=C(C[C@@H](c3cccs3)C(C(=O)OCC)=C2O)N1
decoy_1541	Inactive(Decoy)	O=C1C(=O)N(c2nnc(SCc3ccccc3Cl)s2)[C@H](c2ccc(Cl)c(Cl)c2)/C1=C(/O)c1cc2ccccc2o1
decoy_1542	Inactive(Decoy)	COc1ccc(/C=c2/sc3n(c2=O)[C@@H](c2cccs2)C(C(=O)Nc2ccccc2)=C(C)N=3)cc1COc1cccc(C)c1C
decoy_1543	Inactive(Decoy)	COc1ccc(/C(O)=C2\C(=O)C(=O)N(c3nnc(SCc4cccc5ccccc45)s3)[C@@H]2c2ccc(Br)cc2)cc1OC
decoy_1544	Inactive(Decoy)	CC1=C(C(=O)Nc2ccc(Cl)cc2Cl)[C@H](c2ccco2)C(C#N)=C(SCC(=O)Nc2ccccc2C(F)(F)F)N1
decoy_1545	Inactive(Decoy)	COc1cccc([C@H]2/C(=C(\O)c3sc(-c4ccccc4)nc3C)C(=O)C(=O)N2c2nnc(SCc3cccc4ccccc34)s2)c1
decoy_1546	Inactive(Decoy)	CCCCOc1ccc(/C(O)=C2\C(=O)C(=O)N(c3nc(C)c(C(=O)OCC(C)C)s3)[C@H]2c2ccc(C(C)(C)C)cc2)cc1
decoy_1547	Inactive(Decoy)	CCCOc1ccc(-c2nn(-c3ccccc3)cc2/C=N/NC(=O)[C@@H](C)Oc2ccc(OCc3ccccc3)cc2)cc1
decoy_1548	Inactive(Decoy)	CCCOc1ccc(-c2nn(-c3ccccc3)cc2/C=N/NC(=O)[C@H](C)Oc2ccc(OCc3ccccc3)cc2)cc1
decoy_1549	Inactive(Decoy)	O=C(O)CCCCCN1C(=O)/C(=C/c2cn(-c3ccccc3)nc2-c2ccc(OCc3ccccc3Cl)cc2)SC1=S
decoy_1550	Inactive(Decoy)	Cc1c(NC(=O)/C(C#N)=C/c2cn(-c3ccccc3)nc2-c2ccc(OCc3ccc(Cl)cc3)cc2)c(=O)n(-c2ccccc2)n1C
decoy_1551	Inactive(Decoy)	COc1cc(Cc2nccc3cc(OC)c(OC)cc23)c(NS(=O)(=O)c2cccc(C(F)(F)F)c2)cc1OC
decoy_1552	Inactive(Decoy)	C=CCOc1c(I)cc(C=C2C(=O)N(c3ccc(C(=O)O)cc3)N=C2c2ccccc2)cc1OC
decoy_1553	Inactive(Decoy)	CCOC(=O)C1=C(C)N=c2s/c(=C\c3cc(Cl)c(OCC(=O)O)c(Cl)c3)c(=O)n2[C@H]1c1cc(OC)c(OC)c(OC)c1
decoy_1554	Inactive(Decoy)	O=[N+]([O-])c1ccc(O)c(/C=N/c2cccc(Nc3nc(N4CCOCC4)nc(N(c4ccccc4)c4ccccc4)n3)c2)c1
decoy_1555	Inactive(Decoy)	COc1cccc([C@@H]2CC(c3cccs3)=NN2C(=O)CSc2nc3c(cnn3-c3ccc(F)cc3)c(=O)[nH]2)c1OC
decoy_1556	Inactive(Decoy)	CC1=NC(N)=C(C(=O)O[C@H]2C[N@@](C(c3ccccc3)c3ccccc3)C2)[C@H](c2cccc([N+](=O)[O-])c2)/C1=C(/O)OC(C)C
decoy_1557	Inactive(Decoy)	CCOC(=O)C1=C(C)N=c2s/c(=C\c3cc(Cl)c(OCC(=O)O)c(OC)c3)c(=O)n2[C@H]1c1ccccc1Cl
decoy_1558	Inactive(Decoy)	CCOc1cc([C@@H]2C3=C(O)C[C@H](c4cccs4)C=C3NC(C)=C2C(=O)OCCSCC)cc([N+](=O)[O-])c1O
decoy_1559	Inactive(Decoy)	CCSCCOC(=O)C1=C(C)NC2=C(C(O)=C(C(=O)OC)[C@H](C)C2)[C@@H]1c1cc(OC)c(OC)cc1Br
decoy_1560	Inactive(Decoy)	O=C(O)CN1C(=O)/C(=C/c2cn(-c3ccccc3)nc2-c2ccc(OCc3ccc(Cl)cc3Cl)cc2)SC1=S
decoy_1561	Inactive(Decoy)	C=CCOC(=O)c1sc(N2C(=O)C(O)=C(C(=O)c3ccc(OC)cc3C)[C@H]2c2ccc(Br)cc2)nc1C
decoy_1562	Inactive(Decoy)	C=CCOC(=O)c1sc(N2C(=O)C(O)=C(C(=O)c3ccc(OC)c(C)c3)[C@H]2c2ccc(Cl)c(Cl)c2)nc1C
decoy_1563	Inactive(Decoy)	COc1cc(/C=C2/C(=O)NC(=O)N(c3ccc(Cl)cc3)C2=O)cc(Br)c1OCCOc1ccccc1C
decoy_1564	Inactive(Decoy)	COc1cc(/C=C2\C(=O)NN(c3ccccc3)C2=O)cc(Br)c1OCCOc1ccc(Cl)c(C)c1
decoy_1565	Inactive(Decoy)	O=C(CCCCCCCC(=O)N/N=C1/C(=O)Nc2c(Cl)cc(Cl)cc21)N/N=C1\C(=O)Nc2c(Cl)cc(Cl)cc21
decoy_1566	Inactive(Decoy)	COc1cccc([C@@H]2C(C(=O)Nc3ccccc3)=C(C)N=c3s/c(=C/c4ccc(OCc5ccc(Cl)cc5)c(Br)c4)c(=O)n32)c1
decoy_1567	Inactive(Decoy)	F[C@H](C(F)(F)F)C(F)(F)Oc1cc(/C=N/Nc2ncnc3[nH]cnc23)ccc1OC(F)(F)[C@@H](F)C(F)(F)F
decoy_1568	Inactive(Decoy)	O=C(CCCCCCCC(=O)N/N=C1/C(=O)Nc2ccc(Br)cc21)N/N=C1\C(=O)Nc2ccc(Br)cc21
decoy_1569	Inactive(Decoy)	CCOC(=O)C1=C(CSc2nc(-c3cccs3)cc(-c3ccc(F)cc3)c2C#N)OC(N)=C(C#N)[C@@]12C(=O)Nc1ccccc12
decoy_1570	Inactive(Decoy)	Cc1cc(C)nc(N/C(=N/C(=O)[C@@H](Cc2ccccc2)N2C(=O)[C@H]3CCCC[C@H]3C2=O)Nc2ccc(F)c(Cl)c2)n1
decoy_1571	Inactive(Decoy)	CCCCCOc1cccc([C@H]2/C(=C(/O)c3ccc4c(c3)C[C@H](C)O4)C(=O)C(=O)N2c2nc(C)c(C(=O)OC)s2)c1
decoy_1572	Inactive(Decoy)	CCCCCOc1ccc([C@@H]2/C(=C(\O)c3ccc4c(c3)C[C@H](C)O4)C(=O)C(=O)N2c2nc(C)c(C(=O)OC)s2)cc1OCC
decoy_1573	Inactive(Decoy)	COC(=O)c1ccc([C@@H]2/C(=C(\O)c3ccc4c(c3)OCCO4)C(=O)C(=O)N2c2nnc(SCc3ccccc3Cl)s2)cc1
decoy_1574	Inactive(Decoy)	COC(=O)c1ccc([C@H]2/C(=C(\O)c3ccc4c(c3)OCCO4)C(=O)C(=O)N2c2nnc(SCc3ccccc3Cl)s2)cc1
decoy_1575	Inactive(Decoy)	CCCCCOc1ccc([C@H]2/C(=C(\O)c3ccc4c(c3)C[C@@H](C)O4)C(=O)C(=O)N2c2nc(C)c(C(=O)OCC)s2)cc1OCC
decoy_1576	Inactive(Decoy)	C=CCOC(=O)c1sc(N2C(=O)C(O)=C(C(=O)c3ccc4c(c3)C[C@H](C)O4)[C@@H]2c2cccc(OCCC)c2)nc1C
decoy_1577	Inactive(Decoy)	C=CCOC(=O)c1sc(N2C(=O)C(O)=C(C(=O)c3ccc4c(c3)C[C@H](C)O4)[C@@H]2c2cccc(OCC=C)c2)nc1C
decoy_1578	Inactive(Decoy)	CCCCCOc1ccc([C@H]2/C(=C(\O)c3ccc4c(c3)C[C@@H](C)O4)C(=O)C(=O)N2c2nc(C)c(C(C)=O)s2)cc1OCC
decoy_1579	Inactive(Decoy)	CCOc1cc([C@H]2/C(=C(\O)c3ccc4c(c3)C[C@H](C)O4)C(=O)C(=O)N2c2nc(C)c(C(=O)OC)s2)ccc1OCCC(C)C
decoy_1580	Inactive(Decoy)	CCOc1cc([C@@H]2/C(=C(\O)c3ccc4c(c3)C[C@@H](C)O4)C(=O)C(=O)N2CCN(CC)CC)ccc1OCCC(C)C
decoy_1581	Inactive(Decoy)	CCCOc1ccc([C@@H]2/C(=C(\O)c3ccc4c(c3)OCCO4)C(=O)C(=O)N2c2nc3c(C)cc(C)cc3s2)cc1OCC
decoy_1582	Inactive(Decoy)	CCCOc1ccc([C@H]2/C(=C(\O)c3ccc4c(c3)OCCO4)C(=O)C(=O)N2c2nc3c(C)cc(C)cc3s2)cc1OCC
decoy_1583	Inactive(Decoy)	C=CCOC(=O)c1sc(N2C(=O)C(O)=C(C(=O)c3ccc4c(c3)C[C@H](C)O4)[C@@H]2c2ccc(OCCCC)c(OCC)c2)nc1C
decoy_1584	Inactive(Decoy)	C=CCOC(=O)c1sc(N2C(=O)C(O)=C(C(=O)c3ccc4c(c3)OCCO4)[C@@H]2c2cccc(OCCC(C)C)c2)nc1C
decoy_1585	Inactive(Decoy)	C=CCOC(=O)c1sc(N2C(=O)C(O)=C(C(=O)c3ccc4c(c3)C[C@H](C)O4)[C@H]2c2cccc(OCCCC)c2)nc1C
decoy_1586	Inactive(Decoy)	C=CCOc1ccc([C@@H]2/C(=C(\O)c3ccc4c(c3)OCCO4)C(=O)C(=O)N2c2nc3c(C)cc(C)cc3s2)cc1OCC
decoy_1587	Inactive(Decoy)	CCOc1cc([C@@H]2/C(=C(\O)c3ccc4c(c3)C[C@H](C)O4)C(=O)C(=O)N2c2nnc(SCc3ccccc3Cl)s2)ccc1OCCC(C)C
decoy_1588	Inactive(Decoy)	O=C(CCCCCCCC(=O)N/N=C1\C(=O)Nc2ccc(Br)cc21)N/N=C1\C(=O)Nc2ccc(Br)cc21
decoy_1589	Inactive(Decoy)	O=C(Nc1ccc(-c2cc(-c3ccc(NC(=O)C(F)(F)F)cc3)nc(-c3ccc(NC(=O)C(F)(F)F)cc3)n2)cc1)C(F)(F)F
decoy_1590	Inactive(Decoy)	COC(=O)C1=C(N)N(c2cccc(C(F)(F)F)c2)C2=C(C(O)=C(C(=O)OC)[C@@H](c3ccc(OC)cc3)C2)[C@H]1c1cccs1
decoy_1591	Inactive(Decoy)	CCCCOc1ccc(/C(O)=C2\C(=O)C(=O)N(c3nc(C)c(C(=O)OCC)s3)[C@@H]2c2ccc(C(=O)OC)cc2)cc1
decoy_1592	Inactive(Decoy)	COc1ccc(/C(O)=C2\C(=O)C(=O)N(c3nnc(SCc4cccc5ccccc45)s3)[C@@H]2c2cc(OC)c(OC)c(OC)c2)cc1OC
decoy_1593	Inactive(Decoy)	CCOC(=O)c1ccc(NC(=O)C2=C(C)NC(SCC(=O)Nc3ccc([N+](=O)[O-])cc3C)=C(C#N)[C@H]2c2ccccc2)cc1
decoy_1594	Inactive(Decoy)	Cc1cccn2c(=O)c(/C=C3\SC(=S)N(CCCCCCCCCCC(=O)O)C3=O)c(N3CCCCC3)nc12
decoy_1595	Inactive(Decoy)	C=CCOc1ccc([C@H]2/C(=C(\O)c3ccc(OCCCC)cc3)C(=O)C(=O)N2c2nc(C)c(C(=O)OC)s2)cc1
decoy_1596	Inactive(Decoy)	CCOC(=O)C1=C(C)NC2=C[C@H](c3ccc(OC)cc3)/C(=C(\O)OCC)C(O)=C2[C@H]1c1cccc(Br)c1
decoy_1597	Inactive(Decoy)	C[n+]1c(NNS(=O)(=O)c2ccc(S(=O)(=O)NC(C)(C)CC(C)(C)CC(C)(C)C)cc2)sc2ccc(S(=O)(=O)C(F)F)cc21
decoy_1598	Inactive(Decoy)	CCn1c(SCC(=O)N/N=C/c2cc(I)cc(I)c2O)nnc1-c1ccc(OC)cc1
decoy_1599	Inactive(Decoy)	CCOC(=O)c1c(NC(=O)C(=O)N/N=C/c2cn(-c3ccccc3)nc2-c2ccc(C)cc2)sc2c1CC[C@H](C)C2
decoy_1600	Inactive(Decoy)	CC(C)(C)OC(=O)N[C@H](COc1cncc(-c2cc3c(C(=O)OC(C)(C)C)[nH]nc3cc2[N+](=O)[O-])c1)Cc1c[nH]c2ccccc12
decoy_1601	Inactive(Decoy)	C=C1N=C2C[C@@H](c3ccc(OC)c(OC)c3)CC(=O)[C@H]2[C@H](c2cc(Br)ccc2OC)[C@H]1C(=O)OCCCC
decoy_1602	Inactive(Decoy)	CCCCOC(=O)C1=C(C)N=C2C[C@@H](c3ccc(OC)c(OC)c3)CC(=O)[C@H]2[C@H]1c1cc(Br)c(OC)c(OC)c1
decoy_1603	Inactive(Decoy)	C=C1N=C2C[C@H](c3ccc(OC)c(OC)c3)CC(=O)[C@@H]2[C@@H](c2cc(Br)c(OC)c(OCC)c2)[C@H]1C(=O)OCCCC
decoy_1604	Inactive(Decoy)	C=C1N=C2C[C@H](c3ccc(OC)c(OC)c3)CC(=O)[C@H]2[C@H](c2cc(Br)c(OC)c(OC)c2)[C@@H]1C(=O)OCCC
decoy_1605	Inactive(Decoy)	C=C1N=C2C[C@H](c3ccc(OC)c(OC)c3)CC(=O)[C@@H]2[C@@H](c2cc(Br)c(OC)c(OC)c2)[C@@H]1C(=O)OCC
decoy_1606	Inactive(Decoy)	CCSCCOC(=O)C1=C(C)N=C2C[C@H](c3ccc(OC)c(OC)c3)CC(=O)[C@H]2[C@@H]1c1cc(Br)ccc1OC
decoy_1607	Inactive(Decoy)	C=C1N=C2C[C@@H](c3ccc(OC)c(OC)c3)CC(=O)[C@H]2[C@@H](c2cc(Br)ccc2OC)[C@@H]1C(=O)O[C@@H](C)CC
decoy_1608	Inactive(Decoy)	CCCOC(=O)[C@H]1C(C)=NC2=C(C(=O)C[C@@H](c3ccc(OC)c(OC)c3)C2)[C@@H]1c1cc(Br)c(OC)c(OCC)c1
decoy_1609	Inactive(Decoy)	CCOC(=O)C1=CC2(SC(C(=O)OCC)=C(C(=O)OCC)S2)C2=C(S1)C(C)(C)N(C(=O)C(C)C)c1cc(C)c(C)cc12
decoy_1610	Inactive(Decoy)	CCOc1cc([C@@H]2C(C(=O)OCC(C)C)=C(C)N=C3C[C@@H](c4ccc(OC)c(OC)c4)CC(=O)[C@H]32)cc(Br)c1OC
decoy_1611	Inactive(Decoy)	C#CCOc1c(Cl)cc(/C=c2\sc3n(c2=O)[C@H](c2c(OC)ccc4ccccc24)C(C(=O)OCC)=C(CCC)N=3)cc1OC
decoy_1612	Inactive(Decoy)	CCCC1=C(C(=O)OCC)[C@H](c2ccccc2OC)n2c(s/c(=C\c3cc(C)n(-c4ccc(Cl)c(Cl)c4)c3C)c2=O)=N1
decoy_1613	Inactive(Decoy)	CCOC(=O)C1=C(C)N=c2s/c(=C/c3cn(Cc4ccccc4Cl)c4ccccc34)c(=O)n2[C@@H]1c1ccc(OC)cc1
decoy_1614	Inactive(Decoy)	CCOC(=O)[C@H]1C(C)=NC2=C[C@H](c3ccc(OC)cc3)[C@H](C(=O)OCC)C(=O)[C@@H]2[C@@H]1c1cc(OC)c(OC)c(OC)c1
decoy_1615	Inactive(Decoy)	CCOC(=O)C1=C(C)N=c2s/c(=C\c3cc(Br)c(OCC#N)c(OC)c3)c(=O)n2[C@@H]1c1ccc(F)cc1
decoy_1616	Inactive(Decoy)	C=CCOc1ccc([C@@H]2/C(=C(\O)c3cc4ccccc4o3)C(=O)C(=O)N2c2nnc(SCc3cccc4ccccc34)s2)cc1
decoy_1617	Inactive(Decoy)	CCOC(=O)C1=C(c2ccccc2)N=c2s/c(=C\c3ccc(-c4ccc(C(C)=O)cc4)o3)c(=O)n2[C@@H]1c1ccc(F)cc1
decoy_1618	Inactive(Decoy)	CCOC(=O)C1=C(C)N=c2s/c(=C/c3ccc(OCc4cccc5ccccc45)c(OC)c3)c(=O)n2[C@@H]1c1ccc(C)c(OC)c1
decoy_1619	Inactive(Decoy)	CCOC(=O)C1=C(c2ccccc2)N=c2s/c(=C\c3cn(CC#N)c4ccccc34)c(=O)n2[C@@H]1c1ccc(C(C)C)cc1
decoy_1620	Inactive(Decoy)	CCOC(=O)C1=C(C)N=c2s/c(=C\c3ccccc3OCc3cccc4ccccc34)c(=O)n2[C@@H]1c1ccccc1OC
decoy_1621	Inactive(Decoy)	CCC(=O)N1N=C(c2ccc(C3=NN(C(=O)CC)[C@H](c4cccc(OC)c4OC)C3)cc2)C[C@H]1c1cccc(OC)c1OC
decoy_1622	Inactive(Decoy)	C=CCOC(=O)C1=C(C)N=c2s/c(=C\c3ccc(-c4ccccc4[N+](=O)[O-])o3)c(=O)n2[C@H]1c1ccc(OC(C)=O)cc1
decoy_1623	Inactive(Decoy)	C=CCN1C(=O)/C(=c2\sc3n(c2=O)[C@@H](c2ccc(OC(=O)c4ccco4)cc2)C(C(=O)OCC)=C(C)N=3)c2ccccc21
decoy_1624	Inactive(Decoy)	CCOC(=O)C1=C(C)N=c2s/c(=C/c3cc([N+](=O)[O-])ccc3N3CCN(C)CC3)c(=O)n2[C@@H]1c1ccc(OC)cc1OC
decoy_1625	Inactive(Decoy)	CC(C)=CCC[C@@H](C)CCSC1=N/C(=C/c2ccc3c(c2)OCO3)C(=O)N1CN1CCN(c2c(C)cccc2C)CC1
decoy_1626	Inactive(Decoy)	C=C1CC[C@@H](OC(=O)c2cc([N+](=O)[O-])cc([N+](=O)[O-])c2)C/C1=C\C=C1/CCC[C@@]2(C)[C@H]1CC[C@H]2[C@H](C)/C=C/[C@@H](C)C(C)C
decoy_1627	Inactive(Decoy)	CCOc1ccc(/C=c2\sc3n(c2=O)[C@@H](c2ccc(OC(C)=O)c(OC)c2)C(C(=O)OCC(C)C)=C(C)N=3)cc1OC
decoy_1628	Inactive(Decoy)	CCOc1ccc(/C=c2\sc3n(c2=O)[C@H](c2ccc(OC(C)=O)c(OC)c2)C(C(=O)OCC(C)C)=C(C)N=3)cc1OC
decoy_1629	Inactive(Decoy)	COc1cc([C@@H]2C(C(=O)OCC(C)C)=C(C)N=c3s/c(=C\c4c(Cl)cccc4Cl)c(=O)n32)ccc1OC(C)=O
decoy_1630	Inactive(Decoy)	Cc1cc(-c2nn(-c3ccccc3)cc2/C=c2\sc3nc(-c4ccc(C(C)(C)C)cc4)nn3c2=O)ccc1OCCC(C)C
decoy_1631	Inactive(Decoy)	CCCCCOc1ccc(-c2nn(-c3ccccc3)cc2/C=c2\sc3nc(=O)c(Cc4ccc(OC)cc4)nn3c2=O)cc1
decoy_1632	Inactive(Decoy)	CCOC(=O)C1=C(C)N=c2s/c(=C\c3cn(-c4ccccc4)nc3-c3ccc(OCC)cc3)c(=O)n2[C@H]1c1ccccc1
decoy_1633	Inactive(Decoy)	CCOC(=O)C1=C(C)N=c2s/c(=C\c3cn(-c4ccccc4)nc3-c3ccc(OCC)cc3)c(=O)n2[C@H]1c1ccc(Cl)cc1
decoy_1634	Inactive(Decoy)	COc1ccc([C@H]2CC(=O)C3=C(C2)OC2=C(C(=O)C[C@H](c4ccc(OC)cc4)C2)C3c2cc(OC)c(OC)c(OC)c2)cc1
decoy_1635	Inactive(Decoy)	CCOC(=O)C1=C(C)N=c2s/c(=C/c3cc(Cl)c(OCc4cccc5ccccc45)c(OC)c3)c(=O)n2[C@H]1c1ccccc1
decoy_1636	Inactive(Decoy)	COc1ccccc1/N=C1\S/C(=C\c2cc(OC)c(OCc3ccccc3)cc2Br)C(=O)N1c1ccccc1OC
decoy_1637	Inactive(Decoy)	Cc1cc(-c2nn(-c3ccccc3)cc2/C=c2\sc3nc(-c4ccc(Cl)cc4)nn3c2=O)ccc1OCCC(C)C
decoy_1638	Inactive(Decoy)	COc1ccccc1N1CCN(C(=O)c2csc(CSc3nnc(-c4ccco4)n3-c3cccc(Cl)c3)n2)CC1
decoy_1639	Inactive(Decoy)	CC(C)[C@@H](C)/C=C/[C@@H](C)[C@H]1CC[C@H]2C3=CC[C@H]4C[C@H](OC(=O)c5cc([N+](=O)[O-])cc([N+](=O)[O-])c5)CC[C@@]4(C)[C@@H]3CC[C@]12C
decoy_1640	Inactive(Decoy)	CCOC(=O)C1=C(C)N=c2s/c(=C\c3cn(-c4ccccc4)nc3-c3ccc(Cl)cc3)c(=O)n2[C@@H]1/C=C\c1ccccc1
decoy_1641	Inactive(Decoy)	COC(=O)C1=C(C)N=c2s/c(=C/c3ccc(-c4cc(Cl)ccc4Cl)o3)c(=O)n2[C@@H]1c1ccc(OC(C)=O)c(OC)c1
decoy_1642	Inactive(Decoy)	CCCCOc1ccc(/C=c2/sc3n(c2=O)[C@H](c2ccc(OC(C)=O)c(OC)c2)C(C(=O)OC)=C(C)N=3)cc1OC
decoy_1643	Inactive(Decoy)	C=CCOc1ccc(-c2nn(-c3ccccc3)cc2/C=c2/sc3n(c2=O)[C@H](c2cccs2)C(C(=O)OC)=C(C)N=3)cc1C
decoy_1644	Inactive(Decoy)	COCCOC(=O)C1=C(C)N=c2s/c(=C/c3ccc(OC)cc3OC)c(=O)n2[C@@H]1c1ccc(OC(=O)c2ccco2)cc1
decoy_1645	Inactive(Decoy)	CCCOc1ccc(-c2nn(-c3ccccc3)cc2/C=C2\SC(=S)N(c3c(C)n(C)n(-c4ccccc4)c3=O)C2=O)cc1
decoy_1646	Inactive(Decoy)	COCCOC(=O)C1=C(C)N=c2s/c(=C/c3ccc([N+](=O)[O-])cc3)c(=O)n2[C@@H]1c1ccc(OC(=O)c2ccco2)cc1
decoy_1647	Inactive(Decoy)	C=CCOC(=O)C1=C(C)N=c2s/c(=C/c3ccc(OCC=C)cc3)c(=O)n2[C@H]1c1ccc(OC(=O)c2ccco2)cc1
decoy_1648	Inactive(Decoy)	CCCN1C(=O)/C(=c2\sc3n(c2=O)[C@H](c2ccc(OC(=O)c4ccco4)cc2)C(C(=O)OC)=C(C)N=3)c2ccccc21
decoy_1649	Inactive(Decoy)	COc1cc([C@H]2C(C(=O)OCC(C)C)=C(C)N=c3s/c(=C/c4ccc(Cl)c(Cl)c4)c(=O)n32)ccc1OC(C)=O
decoy_1650	Inactive(Decoy)	CCCCCCCN1C(=O)/C(=c2\sc3n(c2=O)[C@@H](c2ccc(OC)c(OC)c2)C(C(=O)OC)=C(C)N=3)c2ccccc21

## Sheet: STAT3_otavaSH2
	Structure	Name	IC50	Docking score	Docking score/Heavy atom number	SMILES
		S3_O1	-	-6.143	-0.198161	Cc1c(CCC(=O)N[C@H](Cc2ccc(O)cc2)C(=O)[OH])c(=O)oc2c(C)c(O)ccc12
		S3_O2	-	-6.13908	-0.211692	Cc1c(CCC(=O)N[C@H](CCCNC(N)=O)C(=O)[OH])c(=O)oc2cc(O)ccc12
		S3_O3	-	-6.10477	-0.190774	Cc1c(CC(=O)N[C@H](Cc2c[nH]c3ccccc23)C(=O)[OH])c(=O)oc2cc(O)c(Cl)cc12
		S3_O4	-	-6.02248	-0.286785	CC[C@H](NC(=O)CCC(=O)[OH])c1ccc2c(c1)CCCC2
		S3_O5	-	-6.00809	-0.214575	COc1ccc(-c2nc(CC(=O)N[C@H](CCCNC(N)=O)C(=O)[OH])cs2)cc1
		S3_O6	-	-6.00415	-0.18763	C[C@H](NS(=O)(=O)c1ccc2c(c1)C(=O)c1cc(S(=O)(=O)N[C@@H](C)C(=O)[OH])ccc1-2)C(=O)[OH]
		S3_O7	-	-5.973	-0.192678	COc1cc(OC)c2c(C)c(CC(=O)NCC(=O)N[C@@H](C(=O)[OH])C(C)C)c(=O)oc2c1
		S3_O8	-	-5.88691	-0.173144	Cc1sc2nc(SCC(=O)N[C@H](Cc3ccccc3)C(=O)[OH])n(-c3ccccc3)c(=O)c2c1C
		S3_O9	-	-5.8611	-0.217078	CC[C@@H](C)[C@H](NC(=O)Cc1csc(-c2ccc(OC)c(OC)c2)n1)C(=O)[OH]
		S3_O10	99.85 ± 55.6 µM	-5.81985	-0.232794	Cc1c(O)ccc2c(CC(=O)NCC(=O)NCC(=O)[OH])cc(=O)oc12
		S3_O11	-	-5.66992	-0.226797	O=C([OH])CC[C@H](NC(=O)CCn1nnc2ccccc2c1=O)C(=O)[OH]
		S3_O12	-	-5.64026	-0.181944	C[C@H](NS(=O)(=O)c1ccc2c(c1)Cc1cc(S(=O)(=O)N[C@@H](C)C(=O)[OH])ccc1-2)C(=O)[OH]
		S3_O13	-	-5.63654	-0.21679	CCc1cc(=O)oc2cc(O[C@H](C)C(=O)N3CCC[C@H]3C(=O)[OH])ccc12
		S3_O14	-	-5.62978	-0.225191	CC(C)C[C@H](NC(=O)CCNC(=O)c1ccc([N+](=O)[O-])cc1)C(=O)[OH]
		S3_O15	-	-5.6053	-0.180816	COc1cccc(-c2nc(CC(=O)N[C@@H](Cc3c[nH]c4ccccc34)C(=O)[OH])cs2)c1
		S3_O16	-	-5.59277	-0.254217	O=C([OH])C[C@@H](NC(=O)OCc1ccccc1)c1ccccc1
		S3_O17	-	-5.57696	-0.214498	CC(=O)N[C@H](CS[C@@H](CC(=O)c1ccc(C)cc1)c1ccco1)C(=O)[OH]
		S3_O18	-	-5.56544	-0.231893	CN(c1ccccc1C(=O)[OH])S(=O)(=O)c1ccc(O)c(C(=O)[OH])c1
		S3_O19	-	-5.53224	-0.212778	COc1cccc2c1ccn2CC(=O)N[C@H](CCCNC(N)=O)C(=O)[OH]
		S3_O20	-	-5.52848	-0.178338	O=C(CCSc1nc2ccccc2c(=O)[nH]1)N[C@@H](Cc1c[nH]c2ccccc12)C(=O)[OH]
		S3_O21	-	-5.49084	-0.219634	CSCC[C@H](NC(=O)CCNC(=O)c1ccc([N+](=O)[O-])cc1)C(=O)[OH]
		S3_O22	-	-5.48724	-0.203231	COc1ccc(-c2ccc(=O)n(CC(=O)N[C@@H](CCSC)C(=O)[OH])n2)cc1
		S3_O23	-	-5.44341	-0.247428	NC(=[NH])NCCC[C@H](NC(=O)OCc1ccccc1)C(=O)[OH]
		S3_O24	-	-5.42087	-0.301159	CC(C)N(CC(=O)[OH])S(=O)(=O)c1ccc(F)cc1
		S3_O25	-	-5.38751	-0.207212	COc1ccc2c(ccn2CC(=O)N[C@H](CCCNC(N)=O)C(=O)[OH])c1
		S3_O26	-	-5.37176	-0.214871	O=C([OH])[C@@H](Cc1ccccc1)NS(=O)(=O)c1ccc2ccccc2c1
		S3_O27	-	-5.28792	-0.165248	NC(=O)NCCC[C@@H](NC(=O)Cn1ccc2ccc(OCc3ccccc3)cc21)C(=O)[OH]

## Sheet: STAT3_natural
	Structure	Name	IC50	Docking score	Docking score/Heavy atom number	SMILES
		S3_N1	-	-6.51058	-0.310027	[NH2]CCOc1ccc(F)cc1C(=O)N[C@H]1CC[C@H](O)CC1
		S3_N2	-	-6.41546	-0.320773	C[C@@H](NC(=O)[C@@H]1CCCC[C@@H]1C(=O)[OH])c1ccccc1
		S3_N3	-	-6.32449	-0.287477	COc1cc(NC(=O)CCC(=O)[OH])cc2c(CC[NH2])c[nH]c12
		S3_N4	-	-6.31314	-0.315657	O=C([OH])[C@H]1CCN(C(=O)Cc2ccc(O)cc2)C[C@H]1O
		S3_N5	-	-6.26452	-0.348029	CC(C)[C@@H]1C=CCN1C(=O)c1nc[nH]c1C(=O)[OH]
		S3_N6	-	-6.24826	-0.284012	C[C@H](O)c1cccc(NC(=O)[C@@H]2[C@@H](C(=O)[OH])[C@@H]3C=C[C@H]2C3)c1
		S3_N7	-	-6.24281	-0.346823	O=C([OH])C[C@H]1CSc2nc3c(c(=O)n21)CCCC3
		S3_N8	-	-6.20381	-0.238608	O=C(N[C@@H]1C=C[C@H](C(=O)[OH])C1)OCC1c2ccccc2-c2ccccc21
		S3_N9	-	-6.19472	-0.247789	O=C([OH])CO[C@H]1CCOC[C@H]1NC(=O)CCc1ccc2c(c1)OCO2
		S3_N10	-	-6.18998	-0.187575	COc1ccc(OC)c([C@@H]2CC(c3ccc(NS(C)(=O)=O)cc3)=NN2C(=O)CCC(=O)[OH])c1
		S3_N11	-	-6.09834	-0.225865	Cn1c[n]cc1CN(CCO)C(=O)[C@H]1[C@@H]2CC[C@@]3(CN(CC[NH2])C(=O)[C@@H]13)O2
		S3_N12	-	-6.06817	-0.242727	[NH2]CCc1cccc(C[N@]2CCC[C@@]3(CCC(=O)N(CCO)C3)C2)c1
		S3_N13	-	-6.03639	-0.232169	COc1cccc(C(=O)N2Cc3ccccc3[C@@H](O)C2)c1OCCC[NH2]
		S3_N14	-	-6.02507	-0.241003	COc1ccc2c(C)c(CC(=O)N3CCC[C@H]3C(=O)[OH])c(=O)oc2c1
		S3_N15	-	-5.96832	-0.170524	O=C([OH])CCCC(=O)N1N=C(c2cccs2)C[C@H]1c1cn(-c2ccccc2)nc1-c1ccccc1
		S3_N16	-	-5.32516	-0.190184	O=C([OH])c1cccc(NC(=O)c2sc(=S)n3c2[nH]c(=O)c2ccc(Cl)cc23)c1
		S3_N17	-	-4.44521	-0.177809	O=S(=O)([NH]c1ccccc1-c1nc2ccccc2s1)c1ccc(Cl)s1

## Sheet: STAT3_benchmark
	Structure	Name	IC50	Docking score	Docking score/Heavy atom number	SMILES
		S3_B1	-	-6.005	-0.375	CCn1cc(c(n1)n1ncc(c1)C(=O)O)N
		S3_B2	-	-6.346	-0.198	O=C(c1ccccc1c1ccccc1C(=O)O)Nc1cccc(c1)NC(=O)c1cncs1
		S3_B3	-	-6.431	-0.189	OC(=O)CC(C(=O)O)NC(=O)C(Cc1cc(O)nc2c1cccc2)NC(=O)c1ccc(cc1)Cl
		S3_B4	-	-6.321	-0.253	CN(CCn1c2sc3c(c2c(=O)n(c1=O)CC(=O)O)CC(CC3)C)C
		S3_B5	-	-6.508	-0.232	O=c1[nH]c(C)c(c(=O)[nH]1)CSc1nnc(o1)[C@H](Cc1c[nH]c2c1cccc2)N
		S3_B6	-	-6.844	-0.456	OC(=O)C1CC=CCC1c1n[nH]c(n1)N
		S3_B7	-	-6.316	-0.351	CC1CC(C)CN(C1)C(=O)N[C@H](C(=O)O)C(C)C
		S3_B8	-	-6.053	-0.378	OC(=O)c1c[nH]c2c(c1=O)ccc(c2Cl)Cl
		S3_B9	-	-6.119	-0.382	Oc1nnc(c(n1)O)Sc1c(C)n[nH]c1C
		S3_B10	-	-6.135	-0.614	OC(=O)c1[nH]nc(c1Cl)N
		S3_B11	-	-6.661	-0.351	Nc1cccc(c1)c1ccnc2n1nc(c2)C(=O)O
		S3_B12	103.6 ± 12.32 µM	-6.512	-0.434	Nc1ccc(nc1)n1ccc(n1)C(=O)O
		S3_B13	-	-6.358	-0.193	OC(=O)CCC(C(=O)O)NC(=O)C(C(C)C)NC(=O)N1C(C(C)C)C(=Nc2c1cccc2)O
		S3_B14	-	-6.062	-0.379	O=C1CC(CC1c1cccc(c1)N)C(=O)O
		S3_B15	-	-6.026	-0.377	O=CN1CCN(CC1)C(=O)COCC(=O)O

## Sheet: STAT3_mcule
	Structure	Name	IC50	Docking score	Docking score/Heavy atom number	SMILES
		S3_M1	-	-7.421	-0.53	[OH]C(=O)CN1C(=O)N[C@H]([C@H]12)NC(=O)N2
		S3_M2	80.04 ± 34.3 µM	-6.826	-0.341	c1cnccc1[C@@H](C)NC(=O)[C@@H]2CCCC[C@@H]2C([OH])=O
		S3_M3	-	-6.975	-0.194	FC(F)(F)c(n1)c(Cl)c(C)n1[C@@H](C)C(=O)N[C@@H](C2=O)[C@H](N23)SCC(=C3C([OH])=O)CSc4nnc(s4)C
		S3_M4	-	-6.909	-0.3	[OH]C(=O)/C=C/c1cccc(c1)NC(=O)c2n(C)ncc2C([OH])=O
		S3_M5	53.17 ± 46.9 µM	-6.98	-0.465	[OH]C(=O)c([nH]1)c(C(=O)[OH])c(c12)cccc2
		S3_M6	-	-8.435	-0.114	NC(=O)CC[C@H]1NC(=O)[C@@H](Cc2ccccc2)NC(=O)[C@H](Cc3ccc(O)cc3)NC(=O)CCSSC[C@@H](NC(=O)[C@@H](NC1=O)CC(=O)N)C(=O)N4[C@@H](CCC4)C(=O)N[C@@H](C(=O)NCC(=O)N)CCCNC(N)=[NH]
		S3_M7	-	-6.278	-0.287	[OH]C(=O)C[C@@H](C([OH])=O)NC(=O)CNC(=O)[C@@H](N)CCCNC(N)=[NH]
		S3_M8	-	-7.016	-0.305	[OH]C(=O)CC[C@@H](C([OH])=O)NC(=O)NCCc1ccc(cc1)OC
		S3_M9	-	-7.009	-0.637	[OH]P([OH])(=O)CN1CCCC1=O
		S3_M10	-	-6.951	-0.348	C[C@H](O)[C@@H](C([OH])=O)NC(=O)Cc1c[nH]c(c12)cccc2
		S3_M11	-	-6.837	-0.326	c1ccccc1[C@@H](OC)C(=O)Nc2ccccc2C([OH])=O
		S3_M12	-	-6.93	-0.33	[OH]C(=O)[C@H]1CCCC[C@@H]1C(=O)Nc2ccccc2C([OH])=O
		S3_M13	64.37 ± 17.7 µM	-6.64	-0.332	n1ccc(nn2)n1c(c23)ccn(c3=O)CCCC([OH])=O
		S3_M14	-	-7.118	-0.209	c1cc(O)cc(c12)oc(=O)c(c2C)CC(=O)N[C@@H](C(=O)NCCC([OH])=O)Cc3ccc(Cl)cc3
		S3_M15	-	-6.813	-0.524	Nc1cc(C([OH])=O)c(C([OH])=O)cc1
		S3_M16	110.6 ± 64.7 µM	-6.864	-0.572	[OH]C(=O)c1c(=O)cc(C)[nH]c1O

## Sheet: STAT3_enamine
	Structure	Name	IC50	Docking score	Docking score/Heavy atom number	SMILES
		S3_E1	-	-5.829	-0.171	O1COc(c12)cc(cc2)OC[C@H](O)CNC(=O)C(=O)Nc3cc(Cl)ccc3OC[C@H]4CCCO4
		S3_E2	-	-5.856	-0.167	COc1ccccc1OCCNC(=O)C(=O)Nc2cc(ccc2F)NC(=O)C[N@]3CCCC[C@@H]3C
		S3_E3	471.9 ± 111.5 µM	-5.556	-0.154	NC(=O)C1CCN(CC1)C(=O)c2ccccc2NC(=O)c3cccc(c3)NC(=O)CCn4cc[n]c4
		S3_E4	13.56 ± 6.1 µM	-5.64	-0.201	NC(=O)CSc1ccccc1C(=O)NC[C@H](O)COc(cc2)cc(c23)OCO3
		S3_E5	26.75 ± 22.2 µM	-5.458	-0.202	COc1ccccc1COC[C@@H](O)C[NH][C@H](C)c2cccc(c2)S(=O)(=O)N
		S3_E6	21.65 ± 10.4 µM	-5.412	-0.2	O=[N+]([O-])c1ccccc1S(=O)(=O)NC[C@H](O)COc(cc2)cc(c23)OCO3
		S3_E7	62.66 ± 25.1 µM	-5.825	-0.208	Cc1cc(ccc1)OC[C@@H](O)CN(C(C)C)C(=O)NC[C@H]2CC(=NO2)C(=O)N
		S3_E8	454.3 ± 181.2 µM	-4.4	-0.191	OC[C@H](O)CN(CC[NH2])Cc1csc(n1)COc2ccccc2

## Sheet: STAT5b_mcule
	Structure	Name	IC50	Docking score	Docking score/Heavy atom number	SMILES
		S5_M1	38.74 ± 13.7 µM	-6.258	-0.417	[OH]C(=O)C[C@@H](O)c([nH]1)nc(c12)cccc2
		S5_M2	62.38 ± 28.2 µM	-4.98	-0.217	Cc(n1)cc(C)nc1SCc2cc(c(cn2)OC)OCC(=O)N
		S5_M3	-	-6.49	-0.148	c1cc(S(=O)(=O)N)ccc1CCNC(=O)CSc(nc(c23)cccc3)n(c2=O)CCC(=O)N4CCN(CC4)c5ccccc5
		S5_M4	-	-6.158	-0.14	O=c1cccc(n12)[C@H]3C[C@@H](C2)CN(C3)c4ccc(C(=O)NCc5ccc(cc5)OC)cc4NC(=S)Nc6ccc(cc6)CC
		S5_M5	-	-5.868	-0.147	c1cnccc1CNC(=O)c2ccc(cc2)CSc3nc(cc(n3)COC)N4CCN(CC4)c5c(F)cccc5
		S5_M6	378.3 ± 108.2 µM	-4.915	-0.169	c1cc(O)cc(c12)oc(=O)c(c2C)CC(=O)N[C@@H](C([OH])=O)CCCCNC(=O)N
		S5_M7	16.23 ± 8.2 µM	-6.291	-0.393	[OH]C(=O)[C@@H](O)[C@@H](O)c([nH]1)nc(c12)cccc2
		S5_M8	41.21 ± 10.5 µM	-4.77	-0.207	s1ccn(c12)cc(n2)CCNc3cc(nc(n3)N)[C@@H]4C[C@H](C4)O
		S5_M9	42.62 ± 20.2 µM	-5.105	-0.196	c1cccc(c12)[nH]c(n2)CCC(=O)NCc3n[nH]c(c3)-c4ccccc4
		S5_M10	-	-5.074	-0.242	CS(=O)(=O)c1ccc(cc1)-c2cccc(c2)OCC(=O)N
		S5_M11	-	-5.353	-0.212	C1COCCN1c2nc(NC)nc(n2)SCC(=O)Nc3ccccc3
		S5_M12	-	-6.227	-0.132	Oc1ccccc1\C=N\c(c2)cccc2Oc(cc3)ccc3C(C)(C)c4ccc(cc4)Oc5cccc(c5)/N=C/c6ccccc6O
		S5_M13	-	-5.837	-0.201	c1cnccc1CN(CC2)CCC2[N@@]3CCC[C@@H](C3)C(=O)NCCc4cnccn4
		S5_M14	13.76 ± 14.9 µM	-5.67	-0.218	C1CC(O)CCN1Cc(n2C)nnc2[C@H]3CCCN(C3)Cc4[nH]cc[n]4

## Sheet: STAT5bNTD_mcule
	Structure	Name	Kd	Docking score	Docking score/Heavy atom number	SMILES
		S5N_M1	484 ± 22.5 µM	-7.106	-0.309	Clc(c1)c(F)ccc1NC(=O)C(=O)NCC[C@@H](O)c(cc2)cc(c23)OCO3
		S5N_M2	34.9 ± 4.29 µM	-6.72	-0.24	c1cccc(c12)c(ccc2)CNC(=O)NC[C@@](C)(O)c(cc3)cc(c34)OCO4
		S5N_M3	-	-6.484	-0.27	n1nncn1-c2cc(OC)cc(c2)NC(=O)NCC3CC[NH]CC3
		S5N_M4	81.3 ± 12.7 µM	-5.658	-0.283	Clc(c1)ccc(Cl)c1NC(=O)NC[C@@]2(O)CCC[NH]C2
		S5N_M5	-	-5.779	-0.289	CC(=O)N1CC[C@H]([C@H](O)C1)NC(=O)c2cccc(O)c2
		S5N_M6	57.3 ± 11.9 µM	-6.73	-0.28	c1cccc(c12)cc(c(O)c2)C(=O)N[C@@H]3CCN(C(=O)C)C[C@H]3O
		S5N_M7	268 ± 37.8 µM	-5.963	-0.271	C1[C@H]([NH2])C[C@@H]1c(c2)ncnc2N[C@H](CO)Cc3ccccc3
		S5N_M8	-	-6.024	-0.274	NC(=O)c(c1)ccc(C)c1NC(=O)NC[C@@]2(O)CCC[NH]C2
		S5N_M9	-	-6.603	-0.3	c1ncccc1C(=O)N2CCC(CC2)[NH]CCc3cn[nH]c3
		S5N_M10	-	-6.151	-0.28	[NH2][C@H](C1)[C@H](O)C[C@H]1C(=O)NC2CCN(CC2)c3cnccn3
		S5N_M11	-	-6.41	-0.229	c1ccccc1[C@@H](C)NC(=O)COc2ccc(cc2OC)C[NH][C@H](CC)CO
		S5N_M12	-	-5.57	-0.279	c1c(F)ccc(c12)nc([nH]2)CNC(=O)[C@H]3CC[C@@H]([NH2])C3
		S5N_M13	-	-5.918	-0.296	Fc(c1)c(F)cc(F)c1NC(=O)NC[C@@]2(O)C[NH]CC2
		S5N_M14	-	-6.418	-0.247	OCCCN(C(=O)CC1)C[C@@]12CC[N@@](CC2)Cc(cc3)cc(c34)cc[nH]4

## Sheet: VS_DS_values
STAT3_SH2_Enamine_DD	STAT3_SH2_Enamine_Random	STAT3_SH2_Mcule_DD	STAT3_SH2_Mcule_Random	STAT3_SH2_Natural	STAT3_SH2_Otava	STAT3_SH2_Benchmark	STAT5b_SH2_Mcule_DD	STAT5b_SH2_Mcule_Random	STAT5b_NTD_Mcule_DD	STAT5b_NTD_Mcule_Random
-6.79	-5.105	-6.679	-4.112	-4.877	-5.857	-8.17177	-3.849	-3.41	-8.267	-3.108
-5.963	-7.478	-6.679	-4.873	-3.78	-5.811	-8.00302	-3.849	-5.685	-7.844	-4.516
-5.939	-4.53	-6.527	-5.356	-6.032	-5.974	-7.79639	-3.849	-3.764	-7.783	-3.681
-5.754	-5.409	-6.527	-6.736	-5.806	-5.823	-7.76133	-3.849	-4.355	-7.578	-4.225
-5.168	-5.732	-6.527	-5.432	-5.675	-5.421	-7.71216	-3.989	-4.279	-7.265	-4.912
-6.128	-5.046	-5.522	-3.72	-4.92	-6	-7.539	-3.989	-4.88	-7.193	-5.431
-5.307	-5.262	-6.734	-3.715	-5.571	-5.988	-7.53031	-3.989	-3.652	-7.135	-4.679
-5.307	-4.885	-6.734	-4.291	-5.536	-4.976	-7.50603	-3.821	-4.216	-7.135	-3.965
-4.796	-3.906	-5.3	-3.581	-4.813	-6.412	-7.41694	-5.038	-5.628	-7.13	-4.624
-5.991	-4.222	-5.295	-5.359	-5.396	-5.771	-7.37975	-3.419	-3.363	-7.106	-3.848
-4.946	-4.867	-5.295	-4.109	-5.328	-5.459	-7.35957	-4.516	-5.043	-7.102	-5.056
-6.53	-3.855	-5.295	-4.644	-4.659	-6.022	-7.34482	-5.618	-3.35	-7.102	-4.993
-6.041	-4.464	-5.295	-5.198	-5.952	-5.114	-7.33904	-4.435	-3.34	-7.102	-4.889
-5.066	-4.453	-6.103	-4.604	-5.869	-5.328	-7.31756	-4.371	-4.956	-7.102	-4.87
-6.207	-5.718	-6.103	-4.584	-5.835	-5.249	-7.31411	-4.367	-3.295	-7.066	-4.847
-5.516	-5.718	-6.103	-3.95	-6.473	-5.206	-7.30096	-5.447	-4.389	-6.941	-5.928
-4.083	-5.624	-6.103	-4.507	-5.777	-5.189	-7.29186	-4.297	-4.349	-6.923	-5.328
-4.988	-4.998	-6.103	-5.049	-5.762	-5.415	-7.28845	-4.296	-4.864	-6.923	-4.71
-4.953	-4.681	-6.103	-5.529	-5.754	-5.373	-7.28554	-4.296	-4.319	-6.917	-3.527
-5.403	-4.655	-6.103	-4.923	-5.754	-5.337	-7.2619	-4.296	-4.25	-6.913	-4.088
-4.95	-4.95	-6.103	-3.821	-5.109	-5.278	-7.251	-5.339	-4.21	-6.913	-5.236
-5.568	-4.28	-6.103	-5.439	-5.726	-6.191	-7.23336	-5.308	-4.192	-6.913	-4.624
-4.656	-4.565	-6.103	-4.346	-5.702	-5.367	-7.22159	-5.308	-5.108	-6.85	-5.195
-4.409	-5.16	-6.103	-5.424	-5.693	-5.102	-7.2176	-5.308	-3.558	-6.822	-3.444
-5.697	-4.541	-7.083	-3.227	-5.682	-5.593	-7.19229	-5.308	-4.066	-6.811	-4.014
-5.9	-5.744	-4.716	-4.272	-6.279	-5.067	-7.18978	-4.23	-3.544	-6.761	-4.576
-5.012	-3.927	-3.511	-5.327	-5.586	-5.056	-7.18934	-4.22	-5.057	-6.761	-5.108
-6.063	-3.927	-5.714	-5.316	-5.585	-5.008	-7.1873	-4.196	-4.55	-6.749	-3.968
-5.389	-4.829	-5.679	-4.754	-5.572	-5.756	-7.18396	-4.196	-4.522	-6.749	-5.515
-5.389	-5.428	-5.571	-3.665	-5.557	-5.202	-7.167	-4.11	-3.485	-6.749	-5.468
-4.957	-4.217	-6.618	-4.188	-5.541	-6.192	-7.16238	-4.093	-4.452	-6.749	-4.353
-5.169	-4.212	-5.412	-4.705	-4.925	-5.443	-7.14819	-4.093	-4.443	-6.749	-4.346
-5.378	-4.211	-5.392	-5.207	-5.519	-4.679	-7.12958	-4.993	-4.933	-6.749	-5.429
-5.8	-4.508	-5.386	-4.148	-6.13	-5.144	-7.11594	-4.931	-3.937	-6.74	-4.82
-4.506	-4.503	-5.386	-5.135	-5.517	-4.65	-7.11421	-4.797	-4.424	-6.73	-5.32
-4.279	-4.803	-5.386	-3.576	-4.891	-4.859	-7.10963	-4.797	-4.407	-6.728	-5.306
-5.134	-4.796	-5.386	-2.544	-5.502	-5.302	-7.09936	-4.797	-4.885	-6.728	-5.283
-5.341	-5.091	-5.384	-4.578	-4.269	-4.81	-7.09591	-5.652	-3.412	-6.72	-5.763
-4.907	-4.79	-5.384	-4.576	-5.463	-5.285	-7.09165	-5.652	-4.369	-6.71	-5.755
-5.524	-4.784	-5.383	-5.062	-5.447	-5.521	-7.091	-4.68	-4.356	-6.707	-3.658
-4.454	-4.17	-5.383	-5.049	-5.441	-4.3	-7.08531	-4.676	-4.823	-6.704	-4.674
-4.635	-3.867	-5.383	-5.042	-5.43	-5.494	-7.08068	-4.638	-3.854	-6.704	-4.666
-5.267	-4.451	-5.285	-3.523	-5.427	-5.488	-7.06983	-5.515	-4.817	-6.704	-4.117
-5.245	-5.317	-4.18	-5.535	-6.629	-5.004	-7.06871	-4.581	-4.809	-6.703	-5.121
-6.071	-4.723	-4.18	-5.027	-5.398	-4.762	-7.06508	-5.293	-4.327	-6.703	-5.111
-6.892	-4.723	-4.18	-4.99	-5.983	-4.498	-7.06271	-5.293	-4.297	-6.696	-5.109
-5.844	-5.018	-4.18	-3.965	-5.373	-4.728	-7.05424	-5.293	-4.289	-6.696	-5.098
-5.211	-5.016	-4.18	-4.954	-5.357	-5.429	-7.04057	-5.293	-4.267	-6.681	-5.081
-5.204	-4.425	-4.18	-4.429	-5.349	-4.956	-7.03357	-4.398	-4.716	-6.681	-4.062
-5.825	-4.126	-4.18	-4.917	-5.342	-3.533	-7.02546	-4.398	-3.728	-6.662	-5.066
-4.78	-5.01	-4.18	-5.408	-5.928	-5.82	-7.01819	-4.343	-4.61	-6.657	-4.037
-5.401	-5.006	-4.18	-4.9	-4.711	-5.565	-7.01552	-4.343	-4.608	-6.642	-5.04
-4.351	-4.704	-6.898	-5.378	-6.469	-4.864	-7.01474	-4.337	-5.043	-6.607	-3.961
-5.58	-4.986	-5.792	-4.885	-5.266	-5.326	-7.00754	-4.312	-4.584	-6.603	-4.444
-4.744	-4.106	-6.748	-4.396	-6.434	-5.038	-7.0025	-4.312	-4.989	-6.59	-4.44
-4.329	-5.567	-6.748	-4.386	-6.434	-4.79	-6.99856	-4.312	-4.528	-6.59	-4.44
-4.943	-4.688	-4.795	-3.882	-5.838	-5.67	-6.99711	-4.312	-4.524	-6.572	-2.953
-6.585	-4.686	-5.715	-4.823	-5.253	-5.63	-6.99449	-5.166	-4.974	-6.572	-5.411
-5.141	-4.686	-5.714	-3.847	-5.832	-4.721	-6.99381	-5.166	-5.421	-6.569	-5.408
-5.552	-4.68	-5.714	-4.321	-6.413	-4.934	-6.9899	-5.166	-4.499	-6.569	-5.406
-5.959	-4.676	-5.714	-4.311	-5.246	-4.255	-6.98734	-4.296	-3.596	-6.567	-4.908
-5.137	-4.09	-5.714	-4.308	-4.657	-4.924	-6.98473	-4.266	-4.49	-6.563	-4.416
-5.75	-4.674	-5.712	-4.764	-5.237	-5.143	-6.98198	-5.081	-4.453	-6.562	-4.413
-5.726	-3.504	-5.669	-4.758	-5.236	-5.366	-6.97467	-4.228	-4.005	-6.551	-4.363
-4.498	-4.954	-5.668	-4.277	-4.068	-4.023	-6.97416	-4.218	-4.89	-6.548	-4.828
-4.902	-4.949	-5.652	-2.819	-5.217	-4.693	-6.97247	-4.218	-3.991	-6.535	-4.816
-5.916	-4.366	-6.515	-3.757	-4.036	-4.466	-6.96332	-5.051	-4.429	-6.534	-4.814
-5.5	-4.945	-5.572	-4.207	-5.179	-5.106	-6.95769	-4.203	-4.87	-6.517	-5.757
-5.286	-4.647	-5.531	-4.67	-5.75	-5.326	-6.95406	-4.203	-5.744	-6.515	-5.252
-4.471	-4.053	-5.531	-5.575	-4.008	-5.322	-6.93286	-4.173	-4.413	-6.515	-4.771
-5.482	-5.206	-5.531	-5.072	-5.717	-5.968	-6.93041	-4.173	-5.295	-6.515	-4.291
-5.275	-4.337	-5.53	-4.137	-5.714	-5.491	-6.92922	-5.826	-4.841	-6.512	-5.239
-5.275	-4.623	-4.6	-4.564	-5.132	-4.816	-6.92271	-5.821	-3.958	-6.507	-4.278
-4.654	-4.32	-4.597	-4.563	-5.682	-4.158	-6.92006	-4.973	-4.375	-6.507	-4.273
-5.458	-4.893	-6.143	-4.992	-5.68	-5.66	-6.91332	-4.143	-4.367	-6.503	-4.729
-4.446	-4.315	-4.373	-5.884	-5.67	-4.562	-6.91023	-4.143	-4.793	-6.486	-5.669
-4.848	-4.589	-6.069	-4.501	-5.669	-5.861	-6.90517	-4.125	-4.357	-6.485	-5.181
-4.64	-4.294	-6.069	-4.501	-5.661	-5.637	-6.90107	-4.107	-3.911	-6.484	-4.235
-5.445	-4.86	-5.977	-4.49	-5.642	-4.11	-6.89556	-4.918	-4.331	-6.484	-4.705
-5.039	-3.998	-5.956	-4.032	-5.642	-4.967	-6.88795	-4.918	-4.322	-6.484	-5.154
-5.64	-4.847	-5.93	-3.581	-5.075	-4.964	-6.88253	-4.918	-4.738	-6.479	-5.153
-4.631	-4.275	-5.925	-4.017	-5.039	-5.604	-6.87281	-4.918	-4.304	-6.478	-4.662
-5.032	-3.702	-5.059	-4.012	-6.148	-4.956	-6.86988	-4.918	-4.298	-6.477	-4.189
-4.624	-4.832	-5.057	-4.902	-5.011	-5.372	-6.86776	-4.918	-4.721	-6.475	-4.188
-4.817	-3.977	-5.057	-5.339	-5.563	-6.008	-6.86598	-4.909	-3.43	-6.474	-5.108
-4.813	-5.108	-5.054	-4.893	-5.556	-5.577	-6.85991	-4.864	-4.27	-6.474	-5.105
-6.015	-4.823	-6.734	-4.437	-5.551	-5.144	-6.85524	-4.864	-5.118	-6.472	-5.554
-4.21	-4.252	-5.846	-5.323	-6.105	-5.343	-6.855	-4.033	-3.829	-6.472	-4.162
-5.412	-4.81	-5.842	-5.316	-5.549	-5.55	-6.85131	-5.642	-4.246	-6.469	-4.622
-5.408	-4.527	-5.842	-4.87	-4.99	-5.755	-6.85128	-5.619	-4.67	-6.469	-4.586
-5.007	-4.526	-5.842	-4.868	-6.087	-5.746	-6.84759	-4.013	-4.242	-6.448	-4.581
-5.204	-3.959	-5.841	-3.966	-6.085	-5.532	-6.84433	-2.407	-3.39	-6.448	-5.492
-4.596	-4.521	-5.841	-4.844	-5.523	-5.089	-6.84421	-4.795	-4.658	-6.441	-5.031
-5.189	-3.944	-5.84	-3.953	-5.52	-6.139	-6.84328	-4.794	-4.642	-6.441	-5.026
-5.387	-4.5	-6.66	-4.387	-5.513	-5.481	-6.84197	-4.775	-5.062	-6.438	-5.026
-5.187	-4.497	-6.66	-5.249	-6.608	-5.689	-6.84009	-4.775	-4.212	-6.436	-4.975
-4.588	-4.778	-6.649	-4.809	-5.506	-4.84	-6.82709	-5.55	-4.211	-6.435	-4.522
-5.585	-5.058	-6.649	-4.362	-6.045	-5.461	-6.82687	-5.55	-4.186	-6.424	-4.973
-5.585	-4.485	-6.649	-5.218	-6.012	-4.818	-6.82627	-4.749	-3.752	-6.422	-4.06
-5.585	-4.199	-6.648	-3.91	-6.003	-4.599	-6.82384	-4.749	-4.156	-6.42	-4.506
-4.986	-4.75	-6.648	-4.776	-6	-4.798	-6.81903	-3.942	-3.733	-6.42	-4.927
-5.975	-4.468	-6.648	-4.752	-5.434	-5.623	-6.81288	-3.942	-3.724	-6.418	-3.582
-5.974	-4.466	-6.648	-3.858	-5.965	-3.745	-6.80546	-3.942	-4.543	-6.415	-4.922
-5.176	-3.623	-5.783	-5.572	-5.957	-4.573	-6.80273	-3.942	-4.54	-6.413	-5.816
-5.773	-4.176	-5.78	-4.274	-5.956	-5.401	-6.80161	-3.942	-4.126	-6.412	-5.334
-5.372	-4.454	-5.774	-4.7	-4.323	-4.981	-6.80083	-4.73	-4.537	-6.412	-3.998
-4.774	-3.613	-6.598	-5.125	-6.478	-5.388	-6.79454	-4.73	-4.947	-6.412	-5.756
-4.376	-4.715	-4.948	-3.416	-4.844	-5.586	-6.79433	-4.725	-4.942	-6.412	-4.427
-4.972	-3.604	-5.769	-5.108	-5.38	-4.756	-6.79272	-4.724	-4.511	-6.41	-4.41
-5.765	-4.704	-5.76	-4.256	-5.91	-4.958	-6.78876	-5.509	-4.906	-6.41	-4.399
-4.571	-4.703	-4.933	-3.826	-5.37	-5.355	-6.78674	-4.719	-4.899	-6.408	-3.513
-5.363	-4.976	-4.933	-4.242	-5.366	-5.147	-6.78443	-3.136	-4.483	-6.408	-4.804
-4.171	-4.698	-5.755	-4.645	-5.356	-5.349	-6.78367	-5.486	-4.471	-6.408	-5.677
-4.766	-4.692	-6.576	-4.214	-5.354	-3.699	-6.78144	-5.486	-4.469	-6.405	-4.365
-5.163	-4.692	-5.746	-5.047	-5.333	-5.13	-6.77848	-5.486	-4.449	-6.405	-5.224
-4.764	-4.415	-5.742	-5.045	-6.386	-4.497	-6.7744	-5.486	-4.446	-6.405	-2.611
-4.562	-4.137	-6.562	-4.616	-5.316	-5.31	-6.774	-4.702	-4.433	-6.405	-4.337
-6.346	-4.412	-6.561	-3.354	-5.847	-4.895	-6.77376	-4.702	-4.826	-6.398	-4.763
-5.354	-3.58	-6.561	-5.449	-6.371	-5.505	-6.77344	-4.695	-4.017	-6.398	-4.76
-5.352	-4.681	-6.559	-4.596	-5.309	-4.485	-6.77276	-4.695	-4.409	-6.398	-5.611
-5.15	-4.129	-6.535	-4.177	-5.309	-4.076	-6.77221	-4.695	-4.398	-6.395	-5.172
-4.547	-4.667	-6.534	-4.174	-4.244	-5.086	-6.76599	-4.695	-4.797	-6.394	-5.602
-4.547	-4.667	-6.532	-3.749	-5.304	-5.288	-6.76549	-4.695	-3.193	-6.394	-4.726
-4.942	-4.387	-6.531	-4.571	-5.3	-5.487	-6.76518	-3.899	-3.983	-6.391	-4.263
-5.927	-4.659	-6.519	-4.558	-5.29	-5.283	-6.76336	-2.336	-3.582	-6.391	-4.681
-4.338	-3.562	-5.663	-5.386	-5.813	-4.857	-6.76197	-4.666	-3.182	-6.391	-4.25
-5.521	-3.834	-5.659	-5.362	-4.227	-4.046	-6.75953	-3.872	-4.366	-6.39	-3.815
-4.534	-4.653	-7.256	-4.943	-5.27	-3.637	-6.75166	-4.642	-3.959	-6.383	-5.083
-5.125	-4.649	-7.255	-4.935	-4.207	-4.849	-6.75119	-4.626	-4.737	-6.375	-4.658
-5.124	-4.648	-7.255	-4.934	-4.201	-3.634	-6.7503	-4.618	-3.551	-6.371	-5.5
-5.124	-4.642	-7.253	-5.328	-5.77	-4.227	-6.74663	-4.618	-4.34	-6.368	-5.49
-4.921	-4.636	-7.253	-5.723	-4.717	-4.001	-6.74622	-4.608	-4.337	-6.368	-5.485
-5.116	-4.908	-7.252	-4.491	-5.241	-5.393	-6.74211	-4.586	-3.925	-6.365	-3.794
-4.327	-4.634	-5.634	-4.082	-5.24	-4.592	-6.73907	-4.581	-3.918	-6.359	-4.629
-4.523	-4.086	-5.631	-4.468	-4.711	-5.188	-6.73516	-4.574	-4.305	-6.353	-4.616
-4.322	-5.172	-5.613	-4.46	-5.747	-3.987	-6.73494	-3.044	-3.9	-6.352	-5.449
-5.105	-4.081	-5.613	-4.452	-5.745	-5.17	-6.73367	-3.044	-2.725	-6.352	-5.024
-4.317	-5.44	-4.007	-3.637	-5.744	-3.773	-6.72956	-3.044	-4.274	-6.348	-5.016
-5.494	-4.896	-5.607	-4.443	-5.743	-6.143	-6.72749	-3.044	-4.656	-6.346	-4.583
-5.295	-3.808	-5.598	-4.846	-6.265	-4.754	-6.72645	-3.044	-4.268	-6.345	-4.165
-5.293	-4.619	-4.794	-4.031	-4.164	-4.753	-6.72162	-3.044	-4.267	-6.341	-4.163
-5.093	-4.345	-4.794	-4.431	-5.725	-4.951	-6.72118	-3.044	-4.65	-6.341	-4.151
-5.484	-5.423	-5.589	-4.833	-5.194	-5.521	-6.71939	-3.044	-5.424	-6.338	-4.958
-3.917	-3.796	-5.577	-4.427	-5.182	-5.509	-6.71571	-3.044	-5.03	-6.33	-4.95
-4.699	-4.605	-7.153	-4.024	-5.697	-4.717	-6.71494	-3.044	-5.413	-6.327	-4.125
-5.481	-5.145	-5.558	-4.023	-5.69	-5.303	-6.71395	-3.044	-4.253	-6.325	-4.125
-5.281	-4.602	-5.558	-5.625	-6.2	-3.73	-6.71103	-3.044	-3.468	-6.323	-3.712
-5.476	-4.6	-6.348	-4.815	-5.166	-4.31	-6.70755	-3.044	-3.853	-6.323	-3.712
-4.693	-4.87	-5.534	-4.009	-5.164	-4.503	-6.70648	-3.043	-4.238	-6.323	-4.949
-5.084	-4.869	-4.743	-4.008	-5.679	-5.064	-6.69897	-3.043	-4.232	-6.323	-4.947
-5.082	-4.321	-4.743	-4.773	-6.193	-5.258	-6.69725	-3.043	-3.841	-6.323	-4.531
-5.271	-4.852	-4.732	-5.165	-6.182	-4.673	-6.69652	-3.043	-4.224	-6.322	-4.941
-5.465	-4.312	-4.722	-5.159	-5.66	-4.854	-6.69615	-4.554	-3.832	-6.322	-4.526
-5.268	-5.656	-5.504	-5.156	-5.657	-4.853	-6.69608	-4.554	-3.816	-6.322	-5.754
-4.872	-4.575	-5.494	-5.147	-5.652	-4.266	-6.69001	-4.554	-4.196	-6.322	-3.699
-4.869	-4.843	-7.063	-3.959	-5.138	-4.071	-6.68985	-5.307	-4.19	-6.321	-4.519
-5.258	-4.304	-7.056	-3.959	-6.163	-4.84	-6.68768	-5.291	-4.565	-6.321	-5.332
-5.061	-4.841	-7.048	-5.146	-5.134	-4.257	-6.68572	-5.29	-4.18	-6.319	-4.917
-4.864	-4.303	-5.481	-4.354	-4.619	-4.245	-6.68365	-5.288	-4.934	-6.319	-4.914
-5.053	-4.57	-5.478	-5.136	-5.635	-4.436	-6.68182	-5.288	-4.158	-6.319	-4.908
-4.269	-4.032	-5.455	-4.337	-6.14	-5.396	-6.68058	-5.288	-3.392	-6.313	-5.312
-5.239	-4.03	-5.454	-4.73	-4.091	-5.973	-6.68056	-5.275	-4.899	-6.311	-4.082
-5.421	-4.562	-5.452	-5.11	-5.113	-5.394	-6.67992	-4.521	-4.521	-6.31	-5.304
-5.613	-3.753	-5.452	-5.105	-5.621	-3.844	-6.67973	-4.51	-3.001	-6.31	-4.475
-5.412	-4.824	-5.452	-4.318	-6.127	-5.379	-6.67939	-4.509	-4.866	-6.308	-5.277
-5.022	-4.554	-4.672	-4.709	-6.125	-3.646	-6.67823	-5.254	-4.488	-6.306	-5.67
-5.022	-4.821	-4.671	-4.707	-6.123	-4.412	-6.67737	-4.503	-4.112	-6.303	-5.67
-5.601	-4.82	-4.668	-4.706	-5.606	-4.591	-6.67505	-5.242	-4.097	-6.303	-4.859
-4.045	-4.015	-4.668	-4.313	-5.089	-6.105	-6.67501	-4.485	-4.839	-6.302	-2.834
-4.621	-4.013	-6.22	-3.528	-6.097	-5.524	-6.67351	-4.485	-4.837	-6.301	-4.443
-5.39	-5.617	-5.441	-3.917	-5.586	-4.761	-6.67319	-4.478	-4.452	-6.301	-4.442
-4.808	-4.276	-4.663	-3.885	-5.581	-4.378	-6.67078	-5.968	-4.435	-6.301	-5.239
-4.421	-4.542	-6.212	-5.043	-6.587	-5.139	-6.66835	-5.22	-3.693	-6.292	-4.802
-4.805	-6.407	-5.424	-4.642	-6.585	-5.316	-6.66823	-4.474	-4.049	-6.292	-4.394
-4.8	-4.537	-5.424	-3.867	-5.064	-5.119	-6.66789	-4.46	-3.677	-6.292	-4.79
-5.754	-4.269	-6.197	-5.407	-3.542	-4.528	-6.66661	-5.199	-3.665	-6.292	-4.785
-5.37	-5.069	-5.422	-3.858	-5.054	-4.521	-6.66396	-5.199	-4.396	-6.292	-4.784
-4.411	-4.797	-6.193	-4.243	-5.045	-4.709	-6.66232	-5.199	-1.829	-6.292	-4.78
-4.601	-4.53	-6.189	-3.852	-5.036	-5.458	-6.66142	-5.199	-5.102	-6.292	-4.38
-4.791	-4.53	-6.175	-3.466	-5.534	-4.509	-6.66138	-5.199	-3.637	-6.292	-4.38
-4.982	-4.26	-6.171	-4.589	-6.036	-3.565	-6.65861	-5.199	-4.362	-6.29	-4.375
-5.365	-3.727	-3.848	-3.431	-5.023	-6.004	-6.65705	-5.199	-3.633	-6.289	-5.158
-4.79	-3.727	-3.848	-4.193	-5.522	-4.301	-6.65389	-4.434	-3.996	-6.289	-3.173
-4.596	-4.522	-4.6	-4.953	-4.497	-5.419	-6.65301	-4.434	-4.357	-6.288	-4.352
-3.829	-5.052	-4.6	-4.186	-5.484	-4.852	-6.65169	-4.434	-3.629	-6.288	-5.139
-5.552	-3.722	-6.126	-4.554	-5.982	-5.225	-6.65038	-4.434	-4.353	-6.284	-3.951
-5.359	-3.987	-5.341	-4.167	-4.983	-5.391	-6.64783	-4.434	-4.347	-6.283	-4.739
-4.4	-3.983	-4.566	-4.909	-3.978	-4.83	-6.64624	-4.434	-3.622	-6.276	-4.344
-5.164	-4.779	-4.564	-4.528	-4.972	-5.013	-6.64596	-5.172	-3.965	-6.273	-4.738
-4.396	-4.779	-6.082	-4.523	-5.966	-4.27	-6.64399	-5.172	-3.592	-6.273	-5.116
-4.969	-3.982	-6.079	-4.894	-5.464	-4.823	-6.64389	-4.431	-4.309	-6.272	-3.916
-4.775	-5.042	-6.064	-4.136	-4.967	-3.894	-6.64364	-5.168	-3.581	-6.272	-3.52
-4.963	-5.572	-6.064	-5.26	-5.461	-4.444	-6.64302	-5.168	-3.938	-6.271	-4.297
-5.34	-4.242	-6.063	-4.132	-5.953	-5.542	-6.64069	-4.428	-4.652	-6.271	-5.075
-4.576	-4.507	-6.82	-4.122	-4.95	-3.501	-6.63999	-4.427	-3.578	-6.27	-5.072
-4.004	-4.772	-6.82	-3.747	-5.436	-3.682	-6.63623	-4.427	-3.933	-6.27	-4.678
-5.144	-5.036	-6.061	-2.993	-5.927	-3.673	-6.63524	-4.427	-4.648	-6.27	-3.892
-5.143	-4.505	-5.303	-4.11	-5.431	-4.958	-6.63369	-5.149	-3.93	-6.27	-5.834
-5.141	-5.032	-4.529	-3.732	-5.425	-5.136	-6.63236	-5.878	-3.925	-6.27	-4.271
-4.76	-4.236	-6.035	-3.73	-6.897	-4.765	-6.63226	-5.878	-3.556	-6.27	-4.238
-5.326	-4.236	-6.032	-4.472	-5.911	-4.581	-6.62702	-4.404	-3.911	-6.27	-4.237
-4.945	-4.764	-5.271	-4.099	-6.403	-3.297	-6.6236	-4.4	-4.259	-6.27	-5.003
-4.944	-4.498	-6.021	-4.469	-3.939	-4.007	-6.62357	-5.128	-4.612	-6.268	-4.614
-5.699	-4.495	-5.268	-3.723	-6.398	-4.916	-6.62175	-5.128	-4.609	-6.264	-4.225
-3.419	-4.759	-5.268	-4.093	-4.428	-4.914	-6.62156	-5.128	-4.245	-6.263	-4.988
-5.505	-3.701	-6.747	-4.826	-5.899	-5.64	-6.62004	-5.128	-4.243	-6.263	-4.604
-5.312	-4.494	-6.747	-4.451	-5.404	-4.182	-6.61845	-5.128	-3.888	-6.262	-4.968
-4.548	-4.493	-5.997	-4.821	-5.398	-4.909	-6.61782	-5.128	-3.888	-6.262	-4.201
-4.169	-4.228	-4.496	-4.821	-5.395	-4.36	-6.61679	-5.128	-4.238	-6.261	-4.569
-4.542	-4.228	-5.244	-3.337	-5.885	-5.447	-6.61511	-5.119	-3.883	-6.258	-4.166
-4.919	-3.698	-5.979	-4.447	-5.885	-3.448	-6.61338	-4.379	-3.882	-6.258	-4.165
-4.35	-4.753	-6.709	-3.704	-3.922	-4.716	-6.61095	-4.376	-3.525	-6.258	-5.3
-5.294	-4.752	-6.706	-4.073	-5.878	-4.164	-6.60947	-5.091	-4.572	-6.256	-3.406
-5.291	-4.75	-5.959	-3.702	-4.407	-5.605	-6.60924	-4.361	-3.514	-6.256	-4.16
-4.346	-3.957	-5.949	-3.701	-6.364	-5.053	-6.60461	-4.361	-3.509	-6.255	-5.29
-6.045	-3.429	-5.205	-4.071	-5.865	-4.506	-6.60059	-4.361	-3.157	-6.255	-4.53
-4.911	-4.48	-7.432	-3.7	-5.862	-3.962	-6.59982	-5.083	-3.156	-6.255	-4.528
-4.911	-3.946	-5.937	-5.178	-4.394	-5.582	-6.59758	-5.083	-3.857	-6.254	-4.899
-4.722	-4.731	-5.928	-3.693	-5.857	-4.68	-6.59632	-5.083	-4.2	-6.254	-5.649
-4.721	-3.942	-5.927	-4.413	-4.877	-3.929	-6.59561	-5.083	-3.15	-6.254	-4.519
-4.151	-3.942	-5.923	-5.148	-4.877	-5.528	-6.59363	-5.083	-4.198	-6.25	-5.267
-4.716	-4.993	-5.923	-4.043	-5.845	-4.99	-6.59236	-5.083	-4.546	-6.25	-3.385
-4.527	-4.466	-5.182	-4.762	-5.357	-5.494	-6.59204	-5.083	-3.831	-6.249	-5.264
-4.148	-4.465	-5.921	-4.395	-5.842	-4.075	-6.59155	-5.083	-3.478	-6.248	-4.882
-4.713	-4.727	-5.92	-4.028	-5.838	-5.136	-6.59096	-5.083	-4.512	-6.248	-4.505
-4.147	-4.726	-5.92	-4.756	-5.836	-4.779	-6.59052	-5.083	-4.16	-6.243	-4.119
-4.712	-4.198	-5.917	-3.657	-5.836	-3.528	-6.5905	-5.083	-4.158	-6.243	-4.488
-5.087	-4.198	-5.916	-4.753	-5.832	-4.585	-6.5896	-4.353	-4.504	-6.243	-4.482
-5.077	-4.194	-5.912	-4.745	-5.826	-5.114	-6.58934	-4.347	-4.157	-6.243	-4.097
-5.072	-4.718	-6.636	-4.379	-5.822	-5.101	-6.58678	-4.331	-4.155	-6.243	-5.585
-4.506	-3.927	-5.896	-5.103	-5.82	-4.39	-6.58351	-4.324	-3.112	-6.243	-4.452
-4.504	-4.974	-5.158	-3.642	-5.82	-3.86	-6.57931	-4.32	-4.149	-6.242	-4.445
-5.066	-4.187	-6.626	-4.727	-3.88	-4.382	-6.57906	-4.32	-4.143	-6.242	-4.814
-5.064	-4.71	-5.153	-4.363	-5.819	-5.256	-6.57878	-4.32	-3.796	-6.241	-4.813
-4.686	-4.186	-5.151	-5.442	-5.819	-5.407	-6.57825	-4.32	-3.105	-6.241	-4.426
-4.873	-4.707	-5.151	-3.626	-5.818	-5.733	-6.57493	-5.031	-4.479	-6.241	-4.035
-4.308	-4.967	-5.151	-3.626	-5.812	-3.815	-6.57485	-5.031	-4.13	-6.241	-4.765
-4.867	-4.964	-5.146	-2.893	-5.808	-5.887	-6.57307	-5.027	-4.474	-6.24	-4.395
-4.492	-4.441	-5.145	-4.698	-5.807	-3.804	-6.57227	-5.74	-4.468	-6.239	-5.126
-4.489	-4.441	-5.145	-4.697	-6.283	-4.661	-6.57157	-4.305	-3.779	-6.239	-4.756
-4.676	-4.178	-5.145	-4.689	-4.831	-4.658	-6.57073	-4.299	-3.435	-6.239	-4.752
-5.049	-4.439	-5.878	-4.319	-5.796	-5	-6.57066	-4.297	-4.462	-6.238	-4.745
-5.047	-5.22	-5.877	-4.316	-5.311	-2.929	-6.56758	-4.294	-4.459	-6.238	-4.741
-4.673	-4.437	-5.142	-4.675	-5.31	-4.645	-6.56709	-5.002	-4.114	-6.237	-4.738
-4.108	-4.437	-5.875	-4.313	-6.274	-5.331	-6.56637	-3.562	-4.113	-6.237	-4.737
-5.415	-3.914	-5.875	-4.307	-5.306	-4.985	-6.56582	-3.562	-4.111	-6.237	-5.095
-5.227	-4.956	-5.138	-4.307	-5.306	-4.975	-6.56565	-4.274	-3.748	-6.237	-4.723
-4.106	-4.432	-5.869	-4.295	-5.783	-5.132	-6.55851	-4.274	-4.077	-6.237	-5.444
-4.479	-4.949	-5.865	-3.935	-5.301	-3.413	-6.55597	-4.274	-4.076	-6.236	-5.444
-5.038	-3.905	-5.862	-4.281	-5.776	-5.459	-6.55514	-4.274	-4.734	-6.236	-4.715
-5.411	-4.164	-5.861	-3.921	-5.759	-4.599	-6.55407	-4.266	-4.382	-6.234	-4.35
-4.477	-4.162	-5.856	-4.97	-6.707	-4.589	-6.55243	-4.962	-6.06	-6.234	-5.428
-5.406	-4.941	-4.391	-3.891	-5.741	-4.413	-6.55189	-4.96	-4.016	-6.231	-4.701
-3.914	-4.941	-4.391	-3.533	-6.696	-4.568	-6.54996	-4.245	-4.015	-6.229	-3.972
-4.843	-4.679	-5.851	-4.939	-4.78	-5.579	-6.54671	-4.942	-4.346	-6.228	-4.333
-5.026	-4.419	-5.851	-4.58	-6.691	-3.209	-6.54507	-2.824	-4.011	-6.227	-4.331
-5.212	-4.156	-5.851	-4.224	-4.778	-3.04	-6.54319	-5.636	-4.009	-6.226	-4.689
-4.281	-3.896	-5.845	-4.576	-5.255	-4.557	-6.54283	-5.636	-4.007	-6.226	-5.046
-4.093	-3.374	-5.844	-4.575	-4.297	-4.219	-6.53913	-3.522	-2.996	-6.226	-4.681
-5.206	-4.412	-5.843	-3.167	-5.718	-4.387	-6.53837	-4.93	-4.327	-6.225	-3.958
-4.271	-4.412	-5.102	-3.509	-5.713	-3.711	-6.5375	-4.213	-3.657	-6.225	-4.316
-4.825	-3.633	-5.828	-4.201	-5.711	-5.06	-6.53556	-5.617	-4.639	-6.225	-4.311
-5.194	-3.373	-6.551	-3.847	-5.708	-4.383	-6.53404	-4.906	-4.968	-6.225	-4.309
-5.194	-4.664	-5.823	-4.195	-4.28	-3.539	-6.53374	-4.197	-4.625	-6.224	-4.657
-4.637	-3.886	-5.088	-4.891	-5.697	-4.885	-6.53094	-5.592	-5.283	-6.223	-3.579
-5.193	-4.145	-5.088	-3.836	-6.17	-5.22	-6.52955	-5.592	-4.291	-6.223	-5.365
-4.45	-4.403	-5.088	-4.184	-6.17	-3.872	-6.52912	-5.592	-4.616	-6.223	-4.283
-4.45	-4.661	-5.086	-3.483	-3.796	-5.049	-6.52821	-4.889	-3.954	-6.222	-4.282
-5.191	-4.4	-5.805	-3.831	-5.215	-5.379	-6.52603	-4.888	-4.282	-6.222	-4.281
-4.82	-4.917	-5.802	-3.83	-4.262	-4.534	-6.52512	-4.189	-4.277	-6.222	-4.274
-5.375	-4.139	-5.8	-4.867	-6.156	-4.521	-6.5224	-4.887	-3.287	-6.221	-4.627
-4.631	-3.879	-5.8	-4.17	-5.206	-4.503	-6.5215	-4.887	-3.941	-6.221	-4.981
-5.185	-4.908	-5.8	-3.127	-6.62	-4.99	-6.52025	-4.885	-4.597	-6.221	-3.913
-4.814	-4.649	-5.8	-3.127	-6.146	-4.657	-6.51803	-4.885	-3.939	-6.221	-3.197
-4.998	-3.615	-4.348	-4.516	-5.671	-3.323	-6.51361	-4.885	-4.593	-6.221	-4.617
-4.811	-4.389	-5.795	-3.818	-5.671	-4.647	-6.51273	-4.885	-3.607	-6.22	-3.551
-4.994	-4.13	-5.785	-4.857	-5.19	-4.305	-6.51155	-4.186	-4.262	-6.218	-3.194
-4.437	-4.388	-5.781	-3.117	-5.661	-4.135	-6.50901	-4.182	-4.259	-6.218	-4.612
-4.991	-4.903	-5.781	-4.83	-5.658	-5.288	-6.50813	-4.879	-4.255	-6.218	-4.257
-4.621	-3.87	-5.778	-4.485	-5.654	-2.809	-6.50706	-4.879	-3.273	-6.218	-4.255
-4.065	-3.609	-5.778	-4.48	-5.65	-4.791	-6.50701	-4.876	-3.269	-6.216	-4.959
-4.984	-4.379	-5.778	-4.823	-5.649	-4.789	-6.50592	-4.172	-3.919	-6.216	-5.31
-4.982	-4.375	-6.488	-4.127	-4.236	-4.95	-6.50437	-4.172	-4.245	-6.215	-4.242
-5.166	-3.858	-6.483	-3.778	-5.645	-3.465	-6.50413	-4.866	-3.59	-6.214	-4.935
-5.166	-3.857	-5.042	-3.778	-5.173	-4.782	-6.50385	-4.169	-3.585	-6.214	-3.522
-4.428	-4.371	-5.762	-3.778	-5.643	-3.954	-6.50249	-4.858	-4.228	-6.211	-5.278
-3.873	-5.397	-6.478	-5.149	-3.761	-4.277	-6.49985	-4.858	-4.222	-6.208	-4.222
-4.978	-4.626	-6.474	-4.111	-6.575	-3.123	-6.49782	-3.458	-3.897	-6.206	-4.221
-4.978	-4.624	-7.909	-3.767	-5.166	-3.449	-6.49458	-3.458	-3.895	-6.206	-4.571
-5.162	-4.367	-6.469	-5.134	-5.633	-4.428	-6.49372	-4.837	-4.215	-6.205	-4.567
-4.424	-3.853	-4.304	-4.785	-6.102	-4.585	-6.49352	-5.518	-3.566	-6.205	-3.852
-4.239	-5.39	-5.734	-3.754	-5.162	-4.256	-6.49199	-4.128	-4.534	-6.204	-5.244
-5.16	-3.849	-5.732	-4.095	-4.692	-3.593	-6.49129	-4.128	-4.205	-6.204	-5.234
-4.974	-4.105	-5.73	-4.094	-4.689	-3.429	-6.4894	-4.128	-1.617	-6.204	-4.532
-5.158	-3.335	-5.724	-3.75	-6.091	-3.263	-6.48772	-4.128	-4.203	-6.204	-4.528
-4.604	-4.103	-5.722	-4.769	-5.617	-3.915	-6.48631	-4.808	-3.879	-6.204	-4.517
-4.419	-3.845	-5.722	-4.428	-6.081	-5.055	-6.48499	-4.113	-4.524	-6.203	-4.163
-4.234	-5.126	-5.722	-3.743	-6.071	-3.585	-6.48472	-4.113	-4.523	-6.201	-4.508
-4.418	-4.1	-5.722	-3.401	-5.601	-4.561	-6.48326	-4.113	-3.552	-6.201	-4.852
-4.786	-4.356	-5.721	-4.08	-6.534	-5.212	-6.48274	-4.113	-4.196	-6.201	-4.154
-4.969	-4.355	-5.72	-5.1	-5.6	-3.576	-6.48112	-4.079	-4.191	-6.2	-4.491
-4.968	-4.096	-5.703	-5.097	-6.062	-4.55	-6.4809	-4.072	-3.868	-6.195	-4.141
-4.967	-4.863	-6.411	-4.417	-6.528	-4.062	-6.47994	-4.749	-4.19	-6.193	-5.176
-4.415	-4.095	-5.677	-4.415	-5.581	-4.062	-6.47946	-5.427	-4.512	-6.193	-4.483
-5.518	-4.349	-4.967	-4.749	-6.508	-3.242	-6.47794	-6.102	-3.545	-6.193	-4.481
-4.965	-4.859	-6.381	-4.067	-6.041	-3.4	-6.47709	-6.102	-3.544	-6.193	-4.132
-4.779	-3.835	-6.377	-4.401	-5.575	-3.718	-6.47614	-4.061	-4.182	-6.193	-5.502
-4.779	-4.857	-5.668	-4.73	-5.11	-3.877	-6.4747	-4.057	-4.178	-6.193	-4.46
-5.512	-4.345	-5.664	-3.716	-5.102	-3.877	-6.47381	-4.057	-3.533	-6.193	-4.802
-5.144	-3.833	-6.37	-4.053	-5.565	-4.684	-6.4718	-5.384	-4.175	-6.19	-4.45
-4.775	-3.831	-5.66	-4.728	-5.559	-4.033	-6.46891	-5.384	-3.532	-6.19	-3.764
-4.958	-4.591	-5.652	-4.048	-5.546	-4.511	-6.46889	-4.707	-3.846	-6.189	-4.785
-5.321	-4.334	-5.65	-4.722	-3.695	-3.543	-6.46732	-4.707	-4.486	-6.189	-4.785
-4.22	-4.076	-6.351	-4.713	-6.004	-3.381	-6.46726	-5.375	-4.483	-6.189	-3.074
-4.77	-4.33	-6.346	-4.373	-5.54	-4.341	-6.46724	-5.375	-4.16	-6.189	-4.439
-4.952	-4.075	-6.346	-3.698	-5.54	-4.482	-6.46667	-4.03	-3.84	-6.188	-4.774
-5.134	-4.584	-6.343	-3.358	-5.533	-4.641	-6.46574	-4.701	-3.84	-6.188	-4.089
-4.213	-4.329	-4.929	-3.693	-5.07	-3.838	-6.46489	-4.701	-3.836	-6.188	-4.086
-4.578	-3.31	-6.337	-4.025	-5.991	-4.795	-6.46479	-4.701	-4.152	-6.188	-4.411
-5.31	-3.563	-6.318	-4.359	-5.988	-3.352	-6.46466	-4.684	-4.151	-6.186	-4.411
-4.943	-4.58	-6.312	-3.688	-5.984	-4.139	-6.46466	-4.682	-3.193	-6.184	-3.728
-4.759	-4.58	-5.608	-4.357	-5.062	-3.501	-6.46389	-4.682	-2.554	-6.184	-4.405
-4.94	-4.069	-6.305	-3.686	-5.521	-4.288	-6.46276	-5.346	-3.51	-6.184	-4.403
-5.121	-5.085	-6.305	-4.021	-5.06	-3.966	-6.46106	-4.006	-3.505	-6.184	-4.4
-4.938	-4.322	-5.604	-4.021	-5.977	-3.805	-6.46095	-4.668	-4.135	-6.184	-3.723
-5.486	-5.083	-6.303	-3.662	-5.057	-3.17	-6.45864	-4.666	-4.134	-6.184	-4.738
-5.302	-5.082	-6.303	-3.994	-5.976	-4.273	-6.45822	-3.998	-4.45	-6.184	-3.715
-4.752	-4.826	-6.303	-4.326	-6.894	-5.378	-6.45473	-4.663	-4.44	-6.183	-4.727
-5.117	-4.823	-4.201	-4.324	-4.596	-4.264	-6.45398	-4.659	-3.801	-6.181	-5.062
-4.386	-4.821	-6.301	-4.656	-5.511	-5.369	-6.45368	-4.657	-3.797	-6.181	-4.718
-4.202	-4.059	-5.6	-4.323	-6.424	-4.262	-6.44832	-4.657	-3.796	-6.18	-4.377
-4.75	-5.071	-5.599	-4.652	-5.955	-4.734	-6.4453	-4.657	-3.479	-6.179	-4.693
-4.932	-3.546	-6.294	-3.651	-5.95	-3.931	-6.44375	-4.657	-4.425	-6.179	-3.686
-4.748	-3.546	-5.589	-4.641	-5.491	-3.752	-6.44371	-4.657	-4.738	-6.179	-4.352
-5.112	-4.557	-6.286	-4.304	-5.487	-4.374	-6.44291	-4.657	-4.105	-6.179	-4.349
-5.292	-4.556	-5.586	-2.317	-5.487	-3.748	-6.44191	-4.657	-3.788	-6.178	-3.674
-4.927	-4.553	-6.282	-3.971	-4.115	-4.526	-6.44145	-4.657	-4.416	-6.178	-5.676
-4.926	-4.044	-5.582	-4.301	-5.027	-3.74	-6.43727	-4.657	-3.149	-6.174	-3.328
-4.925	-4.548	-4.882	-3.97	-3.655	-4.828	-6.4371	-3.99	-3.461	-6.174	-3.655
-4.924	-3.535	-6.276	-3.306	-3.652	-5.604	-6.43632	-3.99	-4.086	-6.174	-4.984
-5.106	-4.034	-6.276	-3.964	-5.019	-4.351	-6.43543	-3.99	-3.452	-6.173	-4.649
-5.288	-5.042	-4.88	-3.948	-5.474	-4.816	-6.43497	-3.985	-4.704	-6.17	-5.306
-5.104	-4.789	-4.88	-3.289	-5.474	-4.5	-6.43425	-4.647	-4.39	-6.17	-3.979
-4.739	-4.534	-4.877	-4.275	-5.473	-4.81	-6.43264	-3.983	-4.7	-6.17	-4.637
-5.101	-4.783	-6.268	-4.924	-5.47	-3.878	-6.43263	-5.303	-4.386	-6.169	-4.302
-5.283	-4.783	-6.964	-5.25	-6.381	-4.34	-6.43057	-3.314	-4.064	-6.169	-4.297
-4.187	-3.272	-6.262	-3.937	-5.921	-4.029	-6.43006	-3.314	-3.747	-6.169	-4.622
-4.551	-4.027	-6.26	-3.6	-5.915	-3.717	-6.4299	-3.975	-4.681	-6.169	-4.618
-5.097	-5.032	-6.26	-3.595	-5.459	-4.642	-6.42953	-4.637	-4.049	-6.166	-4.281
-4.186	-4.273	-6.258	-4.901	-5.004	-4.637	-6.42889	-4.637	-3.113	-6.166	-4.28
-4.547	-3.267	-6.256	-4.892	-5.458	-3.709	-6.42804	-4.627	-3.733	-6.166	-4.609
-4.001	-4.773	-6.255	-3.911	-5	-5.247	-6.42645	-5.286	-3.421	-6.166	-4.272
-4.363	-3.767	-6.254	-4.236	-5.907	-4.155	-6.4254	-5.945	-3.419	-6.166	-4.269
-5.269	-4.52	-4.862	-3.256	-5.441	-5.078	-6.42438	-4.621	-4.349	-6.166	-5.249
-4.905	-4.77	-6.251	-4.232	-5.886	-4.611	-6.42316	-5.28	-4.659	-6.166	-4.586
-5.268	-5.021	-6.251	-3.255	-6.791	-4.144	-6.42199	-3.959	-4.036	-6.166	-5.239
-5.266	-4.267	-6.249	-3.903	-5.432	-3.831	-6.42061	-4.618	-3.713	-6.164	-4.583
-4.72	-3.765	-6.245	-4.552	-4.069	-3.829	-6.41974	-3.958	-4.021	-6.164	-5.237
-4.72	-4.014	-3.469	-3.899	-5.875	-3.982	-6.41973	-5.274	-4.02	-6.163	-4.252
-5.261	-5.267	-6.244	-4.223	-5.423	-3.971	-6.41973	-5.274	-4.012	-6.163	-4.252
-4.897	-4.514	-5.541	-4.545	-5.872	-4.27	-6.41818	-3.95	-3.383	-6.162	-4.574
-5.259	-4.514	-6.232	-3.894	-4.064	-3.654	-6.41726	-3.947	-3.996	-6.159	-4.572
-4.713	-3.761	-6.232	-3.888	-5.866	-3.946	-6.41709	-4.603	-3.996	-6.159	-4.57
-5.438	-4.761	-5.535	-4.536	-4.96	-3.934	-6.41709	-4.592	-3.688	-6.157	-5.221
-4.893	-4.009	-5.534	-4.209	-6.311	-3.631	-6.41541	-5.901	-3.993	-6.156	-3.258
-5.253	-4.757	-6.225	-4.208	-5.843	-3.625	-6.41509	-5.901	-3.683	-6.156	-4.874
-5.253	-4.005	-6.222	-4.531	-4.043	-3.322	-6.41459	-4.588	-4.291	-6.155	-4.213
-3.803	-4.505	-5.529	-4.206	-4.491	-4.074	-6.41353	-4.586	-4.596	-6.155	-4.534
-3.803	-6.006	-5.526	-4.529	-5.838	-3.77	-6.41176	-5.239	-3.676	-6.153	-4.534
-4.889	-4.504	-6.207	-3.554	-6.286	-3.911	-6.41124	-4.576	-3.981	-6.153	-4.204
-4.707	-4.003	-6.207	-4.511	-5.837	-4.96	-6.4071	-5.877	-3.67	-6.153	-4.204
-4.888	-4.753	-4.137	-3.864	-4.488	-4.055	-6.40611	-4.57	-3.971	-6.153	-4.197
-5.43	-3.751	-5.514	-3.862	-5.375	-4.954	-6.4061	-4.569	-3.959	-6.153	-4.516
-5.249	-3.75	-5.514	-3.535	-4.923	-5.096	-6.40433	-4.567	-3.654	-6.152	-4.828
-5.247	-3.75	-4.824	-4.482	-5.37	-4.644	-6.40398	-4.566	-3.65	-6.152	-4.178
-5.066	-3.75	-4.823	-4.48	-4.922	-4.194	-6.40364	-5.213	-4.245	-6.151	-4.498
-5.606	-4.499	-6.197	-3.514	-5.816	-4.49	-6.40249	-5.213	-3.939	-6.151	-4.176
-5.063	-4.498	-6.193	-4.791	-4.025	-4.787	-6.40195	-5.863	-4.54	-6.151	-3.212
-4.7	-4.746	-5.503	-4.79	-6.258	-4.038	-6.40163	-4.558	-4.232	-6.15	-4.818
-5.242	-3.746	-6.182	-4.148	-4.914	-3.436	-6.40155	-4.558	-3.928	-6.15	-4.169
-5.242	-3.745	-5.494	-3.828	-5.803	-3.584	-6.40018	-4.558	-3.322	-6.15	-4.81
-5.242	-4.244	-6.18	-5.089	-3.571	-4.181	-6.39963	-4.553	-3.925	-6.15	-4.807
-5.06	-4.992	-6.176	-3.814	-5.354	-3.433	-6.39905	-4.553	-2.716	-6.15	-4.484
-4.698	-4.738	-5.486	-4.448	-5.349	-2.686	-6.39853	-4.553	-3.619	-6.15	-4.162
-5.601	-3.74	-6.171	-4.127	-4.903	-3.727	-6.39699	-4.553	-3.919	-6.149	-3.515
-4.878	-4.237	-6.17	-3.489	-5.341	-3.577	-6.39619	-4.553	-4.219	-6.149	-4.785
-4.697	-4.236	-6.17	-4.121	-5.341	-4.469	-6.39589	-5.19	-3.609	-6.148	-4.461
-5.237	-4.982	-6.168	-4.114	-4.45	-4.318	-6.39544	-5.19	-5.407	-6.148	-3.821
-5.237	-3.736	-6.168	-4.111	-6.228	-4.456	-6.39442	-5.19	-3.303	-6.147	-4.131
-4.153	-4.234	-6.165	-4.427	-5.777	-3.413	-6.39441	-5.19	-3.903	-6.147	-4.129
-4.153	-4.234	-5.478	-3.794	-4.888	-3.41	-6.39413	-5.187	-3.899	-6.146	-4.126
-5.236	-4.732	-6.162	-4.109	-6.221	-4.59	-6.39254	-5.187	-3.897	-6.145	-4.124
-5.597	-3.984	-5.477	-3.79	-4.887	-3.844	-6.39246	-3.241	-3.297	-6.145	-3.171
-5.054	-3.734	-5.476	-5.049	-3.109	-5.172	-6.39145	-5.173	-3.29	-6.145	-4.111
-4.693	-4.978	-6.158	-4.099	-5.77	-3.392	-6.39128	-5.173	-3.589	-6.145	-4.426
-4.332	-3.732	-5.472	-5.985	-6.209	-3.538	-6.39006	-3.879	-3.886	-6.144	-3.477
-4.692	-4.229	-6.144	-4.091	-5.765	-4.412	-6.38697	-4.519	-3.883	-6.143	-4.109
-4.692	-4.477	-5.461	-3.455	-5.321	-3.232	-6.3847	-3.873	-2.983	-6.143	-2.528
-5.232	-4.228	-5.459	-4.083	-5.762	-4.554	-6.38454	-3.873	-3.579	-6.143	-4.108
-4.69	-4.228	-5.457	-4.392	-5.318	-3.811	-6.38412	-4.511	-4.473	-6.141	-4.737
-4.865	-3.978	-5.455	-3.447	-5.761	-3.656	-6.3833	-4.509	-4.173	-6.139	-4.415
-4.324	-3.978	-5.452	-3.758	-4.873	-4.822	-6.3831	-4.509	-4.173	-6.139	-4.099
-4.864	-4.723	-5.451	-4.376	-5.315	-3.943	-6.38308	-5.151	-3.866	-6.139	-4.099
-5.584	-3.976	-5.449	-4.376	-6.64	-4.087	-6.38229	-3.863	-4.458	-6.137	-5.043
-5.043	-4.967	-5.448	-4.686	-5.307	-4.229	-6.37975	-3.863	-4.754	-6.137	-4.097
-4.502	-4.47	-5.447	-3.436	-5.748	-3.789	-6.37957	-5.791	-4.153	-6.137	-4.091
-4.682	-3.476	-5.447	-4.681	-5.746	-4.216	-6.37898	-3.858	-4.153	-6.137	-4.401
-4.682	-4.717	-5.447	-4.681	-6.187	-3.779	-6.37811	-3.858	-3.253	-6.137	-3.771
-4.5	-4.965	-6.125	-4.676	-4.86	-3.628	-6.3781	-3.858	-4.137	-6.137	-3.77
-5.039	-4.22	-4.762	-4.051	-4.418	-4.497	-6.3773	-3.858	-3.545	-6.136	-4.397
-4.678	-3.971	-6.115	-3.736	-5.3	-3.334	-6.37267	-5.785	-4.427	-6.135	-5.959
-4.318	-3.721	-6.115	-3.422	-5.741	-4.347	-6.37239	-4.492	-4.123	-6.134	-5.018
-4.857	-3.469	-6.113	-3.42	-5.737	-3.906	-6.37218	-4.489	-3.824	-6.134	-3.127
-4.497	-4.459	-6.113	-4.041	-3.965	-3.325	-6.37182	-3.846	-4.115	-6.133	-4.999
-4.676	-3.713	-4.754	-5.282	-5.283	-3.322	-6.3715	-3.844	-4.402	-6.133	-3.749
-4.674	-4.949	-5.431	-3.417	-5.721	-3.464	-6.37083	-4.482	-4.106	-6.133	-5.31
-5.033	-4.205	-6.788	-3.723	-6.157	-4.041	-6.3691	-4.481	-3.81	-6.133	-4.052
-4.849	-4.698	-6.788	-3.722	-4.397	-3.751	-6.36899	-4.475	-3.803	-6.133	-4.671
-5.207	-4.45	-6.788	-4.031	-6.155	-4.034	-6.36836	-4.475	-3.802	-6.131	-4.67
-5.027	-5.931	-5.43	-4.341	-4.836	-3.166	-6.3678	-4.475	-4.971	-6.129	-4.977
-4.847	-3.706	-5.43	-3.41	-5.275	-3.02	-6.36724	-4.475	-4.086	-6.126	-4.353
-5.385	-3.953	-6.781	-3.408	-5.275	-3.45	-6.36684	-5.109	-4.086	-6.126	-3.728
-4.667	-3.953	-6.098	-4.647	-5.713	-3.304	-6.36655	-3.189	-4.668	-6.125	-4.035
-5.204	-4.447	-5.42	-4.646	-4.829	-3.299	-6.364	-4.46	-4.082	-6.125	-4.655
-4.665	-4.447	-6.097	-4.334	-4.389	-4.014	-6.36265	-4.46	-3.789	-6.125	-4.026
-4.305	-4.694	-6.096	-3.404	-6.141	-4.872	-6.36202	-5.732	-3.496	-6.125	-4.335
-3.946	-4.199	-5.417	-3.703	-5.7	-2.863	-6.36183	-5.732	-3.496	-6.125	-4.951
-4.483	-4.442	-6.094	-4.937	-5.261	-3.146	-6.36154	-4.458	-3.493	-6.124	-4.64
-4.483	-4.194	-6.094	-4.006	-4.82	-3.574	-6.36138	-4.458	-4.073	-6.124	-4.33
-4.662	-4.44	-6.093	-3.697	-6.133	-4.431	-6.36073	-3.179	-4.072	-6.123	-4.019
-4.481	-5.179	-6.093	-4.929	-5.692	-3.143	-6.35986	-5.083	-4.063	-6.123	-4.326
-5.018	-4.932	-5.416	-3.69	-5.254	-4.136	-6.35963	-5.718	-4.061	-6.122	-3.395
-4.301	-4.93	-6.092	-4.302	-6.122	-3.278	-6.35858	-5.079	-4.056	-6.122	-3.395
-5.016	-4.186	-6.092	-3.683	-6.118	-3.705	-6.35789	-5.079	-4.051	-6.12	-4.01
-5.195	-4.186	-6.092	-4.602	-5.678	-4.556	-6.3565	-5.075	-4.047	-6.12	-3.083
-4.835	-4.185	-6.091	-4.6	-5.676	-3.131	-6.35313	-5.075	-3.753	-6.12	-4.623
-4.655	-4.431	-6.091	-4.291	-5.232	-3.415	-6.35289	-5.075	-2.885	-6.12	-4.618
-4.655	-5.166	-6.088	-2.756	-5.665	-2.703	-6.35237	-5.075	-4.037	-6.12	-5.232
-5.192	-4.673	-5.409	-4.592	-5.228	-4.41	-6.3515	-5.065	-4.9	-6.12	-3.998
-5.192	-4.672	-6.085	-3.673	-4.792	-3.983	-6.34888	-5.064	-4.027	-6.12	-4.305
-5.728	-4.917	-5.406	-3.673	-4.779	-3.837	-6.34842	-3.798	-3.738	-6.12	-4.303
-5.191	-3.933	-6.079	-3.977	-5.213	-3.978	-6.34682	-3.165	-4.599	-6.119	-3.993
-5.012	-4.916	-6.079	-3.362	-5.647	-3.693	-6.34651	-5.062	-3.736	-6.119	-4.605
-4.117	-4.668	-6.079	-3.971	-5.211	-3.973	-6.34649	-5.062	-4.023	-6.119	-4.904
-5.009	-4.422	-6.753	-4.276	-6.078	-4.255	-6.34484	-5.062	-4.017	-6.115	-4.904
-4.829	-4.912	-6.076	-4.271	-5.207	-4.109	-6.34399	-5.061	-4.016	-6.114	-4.902
-5.186	-4.173	-6.074	-3.958	-4.773	-2.973	-6.34003	-5.691	-4.012	-6.114	-4.286
-5.007	-4.171	-6.068	-4.262	-4.771	-3.68	-6.33852	-4.426	-4.298	-6.114	-3.979
-4.47	-4.907	-6.068	-3.955	-5.637	-3.957	-6.33793	-5.057	-3.724	-6.112	-4.284
-5.185	-3.679	-6.066	-3.954	-5.2	-3.39	-6.33663	-5.057	-4.295	-6.112	-3.366
-4.648	-5.15	-5.388	-4.56	-5.193	-4.229	-6.333	-5.685	-3.715	-6.112	-3.976
-5.541	-4.168	-5.386	-3.344	-6.057	-4.791	-6.33233	-4.421	-3.427	-6.11	-3.976
-4.826	-4.168	-5.382	-4.558	-5.624	-3.237	-6.332	-5.052	-4.568	-6.11	-3.057
-5.004	-4.413	-5.382	-4.251	-3.891	-3.094	-6.3305	-4.414	-3.707	-6.11	-3.667
-4.11	-4.41	-6.053	-3.947	-4.754	-3.375	-6.33035	-4.412	-3.988	-6.109	-4.58
-4.824	-4.165	-5.379	-3.643	-5.184	-3.507	-6.32954	-5.036	-3.132	-6.109	-3.969
-4.288	-3.185	-6.051	-3.639	-4.75	-2.944	-6.32894	-5.036	-3.701	-6.108	-3.967
-5.181	-4.408	-5.377	-3.639	-4.749	-4.065	-6.32522	-5.036	-4.839	-6.108	-3.967
-3.751	-5.877	-6.048	-3.638	-5.18	-3.504	-6.32486	-5.036	-3.697	-6.108	-4.879
-4.465	-3.428	-6.046	-4.24	-5.18	-4.064	-6.32457	-5.033	-3.695	-6.107	-4.265
-4.821	-4.897	-5.374	-4.842	-6.04	-4.752	-6.32256	-4.4	-3.407	-6.107	-4.567
-5.177	-3.671	-5.373	-3.933	-6.038	-4.052	-6.32212	-4.4	-3.118	-6.104	-4.253
-4.641	-4.404	-6.044	-3.932	-6.037	-3.351	-6.32093	-5.655	-3.968	-6.104	-4.556
-4.997	-5.134	-6.713	-3.932	-5.605	-3.485	-6.32061	-5.652	-3.967	-6.104	-3.644
-4.996	-3.667	-5.37	-4.231	-5.603	-3.485	-6.3202	-5.652	-3.961	-6.104	-4.855
-4.996	-3.666	-5.37	-3.928	-5.603	-4.181	-6.31988	-5.652	-3.678	-6.104	-4.244
-4.816	-5.132	-7.382	-4.528	-5.172	-3.484	-6.31932	-4.396	-4.525	-6.102	-4.238
-4.102	-4.15	-6.039	-4.525	-6.464	-4.18	-6.31843	-4.396	-4.525	-6.102	-3.934
-4.637	-4.638	-4.696	-3.921	-6.033	-4.45	-6.31778	-4.392	-3.674	-6.102	-4.236
-4.814	-4.149	-4.696	-4.22	-5.601	-3.893	-6.31682	-4.392	-3.108	-6.101	-4.536
-4.457	-4.392	-6.699	-5.124	-5.6	-4.169	-6.31581	-6.272	-3.672	-6.101	-3.625
-4.457	-4.636	-5.359	-4.219	-4.306	-4.306	-6.31399	-3.763	-3.665	-6.1	-4.226
-4.456	-2.439	-5.358	-3.915	-5.596	-4.167	-6.31366	-5.642	-4.221	-6.1	-4.527
-5.168	-4.632	-6.027	-4.517	-5.591	-3.332	-6.31324	-5.641	-3.937	-6.099	-4.828
-4.989	-4.875	-6.024	-3.611	-5.59	-3.883	-6.31177	-4.387	-4.215	-6.099	-4.221
-4.632	-3.655	-6.023	-4.807	-5.155	-3.32	-6.31075	-5.012	-3.651	-6.099	-4.214
-5.521	-4.629	-6.023	-4.203	-6.008	-3.733	-6.30924	-5.011	-3.641	-6.099	-3.611
-4.452	-5.116	-7.358	-3.601	-6.007	-3.041	-6.30893	-5.011	-3.64	-6.099	-4.813
-4.808	-3.654	-6.02	-4.194	-4.715	-4.144	-6.30882	-5.632	-3.36	-6.098	-4.511
-4.808	-5.115	-5.344	-4.493	-5.57	-4.003	-6.30849	-5.632	-3.354	-6.098	-3.605
-4.808	-4.627	-6.012	-4.192	-5.141	-4.402	-6.30824	-4.38	-3.63	-6.098	-4.804
-5.164	-3.896	-6.011	-3.892	-4.712	-3.298	-6.30823	-3.753	-3.349	-6.098	-4.195
-4.273	-3.406	-5.341	-3.591	-5.997	-3.845	-6.30778	-5.629	-3.622	-6.097	-4.491
-4.984	-4.622	-5.339	-4.787	-5.562	-3.707	-6.30748	-5.003	-3.894	-6.097	-4.483
-5.161	-3.892	-5.339	-4.188	-5.132	-4.392	-6.30724	-5.003	-4.172	-6.096	-3.882
-4.449	-5.108	-5.339	-4.173	-5.548	-4.392	-6.30713	-5.623	-3.885	-6.096	-4.479
-5.694	-4.378	-6.005	-3.871	-4.265	-3.839	-6.30684	-5.623	-3.049	-6.094	-4.47
-5.16	-4.378	-5.998	-4.164	-5.955	-3.838	-6.30675	-4.997	-3.603	-6.094	-5.06
-4.448	-4.131	-5.996	-4.148	-4.252	-3.289	-6.30592	-3.746	-3.602	-6.094	-3.57
-4.447	-3.401	-5.992	-4.137	-5.952	-3.7	-6.30437	-4.994	-3.602	-6.093	-3.271
-5.691	-4.615	-5.991	-3.841	-6.374	-3.424	-6.30269	-4.364	-3.598	-6.092	-4.162
-4.979	-4.856	-5.988	-3.84	-5.524	-4.378	-6.30229	-4.364	-3.874	-6.092	-4.161
-4.979	-4.856	-5.987	-4.132	-5.096	-4.235	-6.30223	-3.74	-4.149	-6.092	-4.16
-4.8	-4.127	-5.986	-4.426	-4.67	-4.64	-6.3017	-4.361	-3.868	-6.092	-3.565
-4.622	-3.641	-5.984	-3.245	-5.092	-4.767	-6.3007	-4.979	-3.314	-6.092	-4.158
-5.508	-4.126	-5.981	-4.423	-5.511	-3.796	-6.30004	-5.599	-3.86	-6.092	-4.156
-5.152	-3.883	-4.651	-3.832	-5.507	-3.928	-6.29795	-4.975	-3.307	-6.092	-4.45
-4.795	-3.882	-5.313	-4.421	-5.507	-3.384	-6.2962	-4.973	-4.13	-6.091	-3.856
-4.972	-3.882	-5.313	-2.947	-5.928	-3.651	-6.29613	-4.35	-3.303	-6.091	-5.037
-4.084	-3.881	-5.31	-3.825	-5.504	-3.515	-6.29605	-4.35	-3.853	-6.091	-3.84
-4.971	-4.365	-5.308	-3.823	-5.502	-3.511	-6.29507	-5.591	-3.85	-6.09	-4.133
-4.259	-3.152	-5.308	-4.117	-5.922	-3.915	-6.29486	-4.969	-3.846	-6.09	-4.723
-4.791	-5.089	-5.971	-4.405	-5.499	-2.7	-6.29294	-4.347	-3.842	-6.089	-3.54
-4.436	-3.634	-5.97	-4.404	-5.076	-4.319	-6.29275	-4.347	-3.842	-6.089	-4.129
-5.323	-3.874	-5.969	-3.814	-5.498	-4.318	-6.29268	-4.347	-3.566	-6.089	-4.419
-5.145	-4.599	-5.968	-4.693	-5.494	-3.911	-6.29237	-5.589	-3.84	-6.089	-3.239
-4.79	-4.355	-5.968	-4.396	-5.07	-4.853	-6.29098	-5.589	-3.835	-6.089	-4.12
-4.079	-4.838	-6.631	-4.977	-5.492	-3.636	-6.29092	-3.726	-3.834	-6.089	-4.414
-5.143	-4.596	-4.641	-4.388	-4.643	-3.634	-6.29055	-5.588	-4.37	-6.087	-4.701
-4.788	-3.87	-5.96	-4.095	-5.478	-3.364	-6.28974	-5.588	-3.814	-6.087	-4.406
-5.319	-4.111	-5.955	-4.385	-4.635	-3.902	-6.28823	-4.967	-3.537	-6.086	-4.111
-5.141	-4.593	-5.947	-4.676	-5.898	-3.228	-6.28784	-4.965	-3.534	-6.086	-4.404
-5.141	-3.384	-4.624	-3.798	-4.633	-4.303	-6.28757	-3.722	-3.26	-6.085	-4.397
-5.317	-5.076	-5.944	-4.381	-4.209	-3.896	-6.28631	-3.722	-3.803	-6.084	-4.096
-4.784	-4.109	-5.942	-3.793	-5.469	-3.759	-6.28547	-3.722	-3.801	-6.084	-4.095
-4.96	-3.866	-6.599	-4.376	-5.466	-4.023	-6.28476	-4.957	-3.529	-6.084	-4.095
-4.96	-4.349	-5.279	-4.959	-4.624	-3.613	-6.28418	-4.957	-4.071	-6.084	-4.095
-4.96	-4.59	-5.938	-4.956	-5.044	-3.611	-6.28326	-5.575	-4.066	-6.084	-3.797
-4.96	-4.59	-5.936	-4.074	-5.883	-3.209	-6.28271	-3.716	-3.793	-6.084	-4.379
-4.959	-3.382	-5.936	-4.361	-3.781	-3.61	-6.28213	-5.57	-3.519	-6.084	-4.377
-5.136	-3.865	-5.931	-3.198	-5.451	-3.604	-6.28187	-4.946	-3.789	-6.084	-4.374
-4.957	-4.106	-5.931	-4.07	-5.45	-3.604	-6.28096	-4.327	-4.058	-6.083	-3.786
-5.134	-4.589	-5.928	-4.069	-5.439	-4.004	-6.28072	-4.327	-2.975	-6.083	-4.362
-4.069	-3.863	-5.267	-3.778	-4.599	-3.602	-6.28037	-4.327	-2.703	-6.083	-4.359
-4.776	-4.586	-5.924	-3.778	-5.017	-3.734	-6.27994	-4.327	-3.782	-6.081	-4.068
-4.245	-4.827	-5.264	-5.23	-5.017	-4.263	-6.2772	-3.708	-3.237	-6.081	-3.485
-4.952	-4.344	-5.922	-5.223	-6.271	-4.526	-6.27615	-4.937	-5.122	-6.079	-4.356
-4.421	-3.378	-5.907	-4.349	-5.013	-4.791	-6.27591	-4.936	-3.231	-6.079	-4.061
-4.774	-4.343	-5.906	-5.218	-5.012	-3.058	-6.27546	-4.936	-3.768	-6.078	-4.346
-4.597	-3.619	-5.905	-4.347	-4.594	-4.653	-6.27527	-4.319	-3.229	-6.077	-5.208
-4.773	-4.101	-5.905	-4.057	-5.843	-3.722	-6.27378	-3.699	-3.228	-6.077	-4.05
-4.773	-4.341	-5.902	-4.052	-5.425	-3.323	-6.27333	-5.548	-4.034	-6.077	-4.049
-4.773	-4.581	-5.898	-4.911	-5.422	-4.782	-6.27311	-4.931	-3.496	-6.077	-3.759
-4.595	-4.822	-5.896	-3.466	-4.587	-3.718	-6.27098	-3.697	-3.495	-6.077	-4.626
-4.948	-4.575	-5.893	-3.177	-4.58	-3.584	-6.27096	-3.697	-4.031	-6.077	-4.915
-4.064	-4.093	-5.238	-4.041	-4.163	-4.512	-6.2708	-4.928	-3.492	-6.076	-4.624
-4.592	-3.369	-5.891	-4.039	-5.409	-3.052	-6.27076	-4.927	-3.76	-6.076	-4.038
-4.945	-4.09	-5.89	-5.769	-5.823	-3.847	-6.27008	-4.311	-4.027	-6.076	-4.036
-4.412	-3.368	-5.234	-4.611	-5.821	-4.242	-6.26874	-4.308	-4.026	-6.076	-4.033
-4.941	-3.849	-5.887	-4.319	-4.989	-3.445	-6.26836	-4.308	-4.023	-6.076	-4.032
-4.411	-3.849	-6.541	-3.743	-5.403	-3.311	-6.26765	-5.537	-3.481	-6.076	-4.893
-5.115	-4.57	-5.886	-3.743	-5.403	-4.634	-6.26688	-4.92	-4.279	-6.076	-4.313
-4.761	-6.013	-5.23	-4.317	-4.571	-3.971	-6.26686	-4.302	-4.278	-6.076	-4.31
-4.583	-3.607	-5.883	-4.029	-5.402	-3.835	-6.26653	-4.3	-3.475	-6.075	-3.733
-4.759	-4.328	-5.881	-4.315	-5.402	-3.57	-6.26572	-4.296	-4.009	-6.075	-4.879
-4.759	-3.847	-5.88	-3.738	-4.154	-4.098	-6.26553	-5.52	-4.27	-6.074	-4.304
-4.759	-3.846	-5.88	-3.443	-4.564	-3.436	-6.26519	-6.128	-4.003	-6.074	-4.59
-4.23	-4.086	-5.225	-4.016	-5.389	-3.83	-6.26485	-4.901	-3.735	-6.074	-4.303
-4.935	-3.605	-4.571	-4.588	-5.387	-3.301	-6.26477	-5.51	-2.666	-6.073	-3.155
-4.935	-4.085	-4.571	-2.574	-4.964	-3.696	-6.26386	-5.506	-3.731	-6.073	-4.301
-4.406	-4.565	-4.571	-4.002	-6.201	-3.167	-6.26347	-4.281	-3.997	-6.071	-4.01
-4.934	-4.565	-6.529	-3.999	-4.957	-3.295	-6.26331	-4.892	-3.73	-6.07	-4.01
-4.934	-3.603	-5.876	-4.283	-5.782	-3.821	-6.2615	-3.667	-2.926	-6.07	-4.01
-5.462	-4.801	-5.875	-4.283	-5.367	-3.026	-6.26138	-3.664	-2.92	-6.07	-4.004
-5.109	-4.32	-5.875	-4.854	-5.367	-4.078	-6.26135	-3.661	-3.98	-6.07	-4.573
-4.756	-4.558	-5.871	-3.426	-4.954	-3.683	-6.2612	-5.489	-3.979	-6.07	-3.998
-4.579	-3.358	-5.868	-3.71	-6.192	-3.683	-6.26067	-5.489	-3.979	-6.068	-3.426
-4.929	-3.596	-6.52	-3.138	-5.366	-3.682	-6.2585	-5.489	-3.712	-6.066	-4.853
-5.455	-5.753	-6.52	-4.278	-5.365	-3.938	-6.25819	-4.877	-3.71	-6.066	-4.281
-5.103	-4.554	-5.867	-4.277	-4.951	-3.801	-6.25707	-4.266	-2.913	-6.066	-4.565
-5.102	-5.033	-5.866	-3.705	-5.363	-3.143	-6.25677	-4.874	-3.177	-6.066	-5.134
-4.75	-4.553	-5.863	-3.704	-5.775	-3.533	-6.25592	-3.655	-3.702	-6.066	-4.563
-4.747	-4.313	-5.863	-3.986	-4.537	-3.524	-6.2555	-5.482	-3.437	-6.066	-4.562
-4.921	-5.748	-6.511	-4.552	-4.949	-3.393	-6.2546	-5.481	-3.435	-6.064	-5.132
-4.919	-4.79	-5.854	-3.982	-4.945	-3.13	-6.25458	-4.87	-3.696	-6.063	-2.565
-4.04	-4.55	-5.854	-3.979	-5.769	-3.651	-6.25402	-5.478	-3.165	-6.063	-4.558
-4.918	-4.31	-5.854	-3.405	-3.708	-3.52	-6.25399	-5.478	-3.955	-6.063	-3.415
-4.918	-4.31	-6.503	-3.117	-4.114	-3.248	-6.25395	-4.869	-3.427	-6.063	-3.979
-3.864	-4.549	-6.5	-3.966	-5.757	-4.277	-6.25379	-4.865	-4.74	-6.063	-4.26
-4.039	-4.309	-5.849	-4.532	-5.343	-4.015	-6.25369	-3.648	-3.945	-6.063	-4.248
-5.268	-3.83	-5.848	-4.248	-5.341	-4.01	-6.25335	-3.644	-3.153	-6.063	-5.091
-4.39	-4.548	-5.848	-4.237	-5.75	-3.75	-6.25325	-3.644	-3.94	-6.062	-5.089
-4.563	-4.786	-5.848	-3.67	-5.338	-3.873	-6.25271	-5.462	-3.668	-6.062	-4.239
-5.089	-5.025	-5.84	-3.666	-4.926	-3.614	-6.25241	-5.455	-3.142	-6.062	-4.237
-4.562	-4.067	-6.48	-4.51	-4.515	-4.13	-6.24987	-4.848	-3.402	-6.062	-4.799
-4.211	-3.588	-5.832	-3.942	-4.514	-3.484	-6.24934	-4.848	-3.14	-6.061	-4.234
-4.386	-3.348	-5.832	-3.376	-4.924	-2.837	-6.24905	-5.449	-3.663	-6.061	-4.233
-3.859	-4.065	-5.831	-4.777	-4.922	-3.734	-6.24858	-4.843	-3.661	-6.061	-3.949
-4.911	-4.304	-5.831	-4.215	-4.511	-3.475	-6.24852	-4.842	-3.653	-6.06	-3.944
-5.261	-4.542	-5.828	-4.776	-5.331	-3.731	-6.24849	-5.446	-3.911	-6.06	-4.506
-4.559	-4.302	-6.469	-4.495	-5.741	-2.959	-6.24806	-4.234	-3.646	-6.06	-4.222
-4.909	-4.302	-5.174	-4.214	-5.74	-3.342	-6.24806	-4.232	-3.904	-6.06	-3.94
-4.732	-4.54	-5.82	-3.652	-5.739	-3.725	-6.24771	-4.232	-4.161	-6.06	-4.22
-4.907	-4.301	-5.819	-2.806	-5.737	-3.852	-6.24734	-4.232	-3.9	-6.06	-2.812
-5.257	-3.822	-5.819	-4.77	-5.326	-3.208	-6.24732	-4.232	-3.38	-6.06	-3.934
-4.73	-4.538	-5.168	-3.928	-4.506	-3.335	-6.24711	-4.227	-3.899	-6.06	-3.653
-4.029	-4.538	-5.168	-3.926	-4.095	-3.847	-6.2466	-4.227	-3.639	-6.06	-3.09
-4.554	-5.014	-5.168	-4.203	-5.32	-3.59	-6.24574	-4.227	-3.118	-6.06	-3.928
-4.904	-5.014	-5.168	-3.922	-4.909	-3.59	-6.24566	-4.82	-3.895	-6.059	-4.205
-4.903	-3.82	-5.811	-4.48	-5.725	-3.708	-6.24566	-4.819	-3.375	-6.059	-5.033
-4.903	-4.774	-5.811	-3.633	-4.907	-3.832	-6.24422	-4.215	-3.894	-6.059	-4.751
-5.253	-4.296	-5.81	-4.47	-4.497	-3.321	-6.24351	-3.608	-3.634	-6.059	-4.191
-5.077	-4.057	-5.164	-3.91	-4.496	-4.207	-6.24303	-3.608	-3.374	-6.059	-3.911
-4.376	-4.056	-5.807	-3.91	-5.313	-2.801	-6.24269	-4.809	-3.373	-6.059	-4.469
-5.251	-4.293	-5.806	-3.909	-6.126	-3.309	-6.2426	-4.205	-4.151	-6.059	-5.021
-4.548	-4.77	-5.806	-4.452	-4.9	-4.072	-6.24187	-4.205	-4.149	-6.058	-4.462
-4.548	-5.96	-5.804	-3.616	-4.899	-3.69	-6.24089	-4.205	-3.624	-6.058	-4.462
-4.548	-3.814	-5.802	-4.441	-5.714	-3.562	-6.24048	-4.801	-3.364	-6.058	-4.456
-4.897	-3.336	-5.802	-3.052	-5.304	-3.816	-6.23998	-4.799	-3.62	-6.058	-4.734
-3.672	-3.336	-7.086	-4.16	-6.119	-3.685	-6.23986	-5.398	-4.137	-6.058	-3.897
-4.546	-4.289	-5.797	-3.881	-4.486	-3.685	-6.23984	-5.398	-3.874	-6.058	-4.173
-4.546	-4.289	-5.796	-4.158	-4.484	-3.556	-6.23954	-5.393	-1.804	-6.058	-3.891
-4.895	-4.05	-5.794	-4.981	-4.89	-3.302	-6.23801	-5.393	-3.865	-6.058	-4.165
-4.72	-4.05	-5.794	-3.594	-5.293	-3.805	-6.23795	-4.194	-3.86	-6.058	-4.44
-5.069	-4.52	-5.788	-4.422	-6.512	-3.677	-6.2376	-4.194	-3.856	-6.056	-3.607
-4.894	-3.806	-5.788	-4.143	-5.692	-3.168	-6.23585	-5.392	-3.855	-6.056	-3.881
-4.719	-4.519	-5.788	-2.761	-4.878	-2.911	-6.23584	-5.392	-3.598	-6.056	-4.157
-4.544	-3.805	-6.428	-4.136	-3.657	-4.05	-6.23556	-5.391	-3.597	-6.056	-4.432
-4.893	-3.091	-5.784	-3.583	-5.281	-3.417	-6.23433	-5.391	-4.617	-6.055	-4.155
-4.893	-3.09	-5.784	-4.685	-6.091	-2.908	-6.23416	-4.792	-3.845	-6.053	-4.985
-4.893	-2.852	-5.136	-5.229	-4.87	-3.287	-6.23365	-5.386	-3.332	-6.053	-4.43
-4.718	-2.852	-5.778	-4.953	-4.868	-2.78	-6.23262	-5.386	-4.61	-6.053	-4.706
-4.716	-4.753	-5.777	-4.123	-5.678	-3.914	-6.23257	-5.386	-3.841	-6.052	-4.705
-4.366	-4.277	-5.777	-4.119	-5.677	-3.154	-6.23195	-5.386	-5.12	-6.051	-3.596
-4.889	-4.277	-5.777	-3.569	-4.866	-3.402	-6.23182	-5.386	-3.328	-6.051	-3.866
-5.587	-4.039	-6.416	-5.216	-4.055	-3.652	-6.23175	-4.783	-3.838	-6.051	-4.417
-4.539	-4.513	-6.415	-3.567	-3.648	-3.274	-6.23099	-5.38	-3.837	-6.051	-3.862
-4.713	-3.799	-6.414	-4.111	-5.674	-3.768	-6.22783	-5.38	-3.837	-6.051	-5.238
-5.062	-4.036	-5.769	-4.109	-6.077	-3.887	-6.22742	-5.379	-4.603	-6.051	-4.133
-4.189	-3.798	-7.049	-3.835	-5.665	-3.887	-6.2274	-4.78	-4.347	-6.05	-4.126
-5.235	-3.798	-5.764	-3.834	-7.682	-3.385	-6.22708	-4.182	-3.324	-6.049	-4.4
-4.71	-4.035	-5.762	-3.286	-4.446	-2.382	-6.22663	-3.578	-3.324	-6.047	-4.124
-4.709	-4.272	-5.762	-4.106	-3.636	-3.882	-6.22663	-5.365	-3.323	-6.047	-4.395
-4.883	-4.034	-5.762	-4.378	-3.23	-3.13	-6.22626	-5.365	-4.089	-6.047	-4.12
-4.534	-3.322	-5.759	-4.376	-5.65	-3.379	-6.22487	-5.362	-3.824	-6.047	-3.845
-3.662	-4.983	-5.759	-3.005	-6.049	-3.504	-6.22483	-4.764	-3.823	-6.047	-4.394
-4.881	-4.271	-5.756	-3.824	-4.831	-3.753	-6.22444	-4.764	-3.818	-6.047	-4.94
-5.055	-4.508	-5.753	-4.634	-5.635	-3.499	-6.22433	-4.761	-3.563	-6.046	-4.115
-4.183	-4.033	-6.388	-3.813	-5.218	-2.999	-6.22312	-4.761	-4.069	-6.045	-4.938
-5.054	-4.744	-6.382	-3.268	-5.213	-3.62	-6.22306	-5.351	-2.286	-6.044	-3.292
-5.054	-4.268	-5.743	-5.173	-4.01	-3.617	-6.2226	-5.349	-3.809	-6.043	-3.015
-5.053	-3.793	-6.38	-3.809	-6.415	-3.239	-6.22241	-5.349	-4.823	-6.043	-3.834
-5.053	-4.267	-5.741	-4.081	-6.013	-3.239	-6.22078	-5.347	-3.807	-6.042	-4.106
-5.399	-4.266	-6.377	-3.536	-5.21	-3.239	-6.2154	-5.932	-3.807	-6.042	-3.557
-3.657	-3.08	-5.738	-3.807	-6.01	-3.611	-6.21455	-4.151	-2.538	-6.042	-2.462
-5.224	-3.79	-7.009	-4.073	-4.406	-3.86	-6.21424	-4.151	-3.805	-6.042	-4.093
-5.398	-3.79	-5.734	-3.257	-6.008	-3.36	-6.21381	-5.334	-2.79	-6.042	-3.819
-5.571	-3.552	-5.733	-4.611	-4.405	-3.111	-6.21372	-4.148	-3.295	-6.042	-3.546
-4.004	-4.735	-5.726	-4.066	-5.605	-3.601	-6.21325	-5.333	-4.562	-6.042	-4.364
-4.352	-4.971	-4.45	-4.879	-6.004	-3.721	-6.21175	-5.333	-4.308	-6.042	-4.363
-4.524	-4.497	-5.081	-4.603	-5.203	-3.224	-6.21136	-5.333	-4.305	-6.042	-3.814
-5.045	-4.497	-5.715	-4.332	-6.002	-3.348	-6.21113	-4.146	-3.038	-6.042	-4.357
-4.523	-4.969	-5.713	-3.249	-5.2	-2.976	-6.21055	-3.552	-3.796	-6.042	-4.079
-4.87	-4.968	-5.713	-3.789	-6.398	-3.467	-6.20976	-3.552	-3.289	-6.041	-4.349
-4.87	-3.312	-5.71	-4.33	-4.397	-3.712	-6.20974	-5.327	-3.791	-6.041	-3.803
-4.522	-4.73	-5.707	-3.517	-3.997	-3.958	-6.20891	-5.327	-3.285	-6.041	-4.344
-5.043	-4.257	-5.705	-4.869	-5.196	-3.461	-6.20881	-5.327	-4.548	-6.039	-4.069
-3.825	-4.493	-6.338	-3.785	-5.992	-2.959	-6.20873	-4.143	-3.79	-6.037	-4.065
-5.042	-3.547	-5.702	-3.243	-3.993	-3.448	-6.20778	-4.143	-4.041	-6.037	-3.791
-4.868	-3.783	-6.335	-3.513	-5.987	-3.939	-6.20683	-4.734	-3.534	-6.037	-4.06
-4.52	-3.546	-6.968	-3.513	-5.986	-2.954	-6.20647	-5.325	-3.534	-6.037	-4.059
-5.041	-4.253	-6.332	-4.589	-5.985	-3.569	-6.20637	-5.319	-3.277	-6.037	-2.706
-4.867	-3.544	-6.33	-4.587	-5.586	-3.321	-6.20611	-4.724	-4.284	-6.037	-4.327
-3.824	-4.489	-6.33	-3.774	-5.186	-3.565	-6.20568	-5.9	-3.779	-6.036	-3.783
-4.519	-3.78	-4.43	-3.772	-4.787	-3.807	-6.20567	-4.13	-4.03	-6.035	-4.58
-4.171	-3.78	-6.958	-3.501	-4.385	-3.438	-6.20428	-4.13	-3.022	-6.035	-4.041
-3.997	-4.961	-6.325	-4.846	-5.58	-3.192	-6.20419	-4.129	-4.027	-6.035	-3.502
-4.692	-4.723	-6.32	-3.769	-3.983	-3.928	-6.20327	-4.129	-3.769	-6.035	-3.769
-5.039	-3.306	-6.32	-4.307	-5.973	-3.068	-6.20315	-4.718	-3.265	-6.034	-4.038
-4.865	-3.778	-6.32	-4.033	-4.778	-3.804	-6.20157	-5.304	-4.267	-6.034	-3.498
-4.517	-4.486	-6.315	-3.761	-5.574	-3.435	-6.20062	-4.124	-3.765	-6.034	-4.036
-4.517	-4.012	-5.68	-4.029	-5.174	-3.679	-6.1988	-4.123	-4.516	-6.034	-3.764
-4.517	-3.776	-5.68	-4.024	-4.377	-3.678	-6.19787	-4.123	-3.51	-6.034	-3.493
-5.211	-4.955	-5.678	-3.487	-7.162	-3.922	-6.19774	-4.711	-4.01	-6.034	-4.565
-5.037	-4.719	-5.677	-3.483	-4.773	-3.918	-6.19766	-4.711	-4.01	-6.032	-5.1
-4.342	-4.011	-6.306	-4.822	-4.772	-3.672	-6.19712	-5.296	-3.508	-6.032	-4.025
-4.863	-3.775	-5.675	-4.014	-4.373	-3.304	-6.19689	-5.296	-4.008	-6.032	-4.024
-4.168	-4.718	-6.936	-4.012	-4.37	-3.671	-6.1962	-5.296	-3.752	-6.031	-4.024
-5.381	-4.718	-6.936	-4.01	-5.56	-3.425	-6.19591	-5.296	-3.75	-6.031	-4.291
-5.38	-4.718	-5.673	-4.01	-5.559	-2.813	-6.19557	-5.296	-2.5	-6.031	-4.558
-5.38	-3.774	-6.303	-4.008	-4.366	-3.423	-6.19419	-5.296	-3.747	-6.03	-3.753
-5.549	-4.716	-5.042	-4.275	-3.967	-3.056	-6.1938	-5.296	-3.497	-6.03	-3.752
-4.853	-4.008	-5.672	-3.738	-5.95	-2.81	-6.19359	-4.119	-3.745	-6.03	-5.357
-4.506	-4.478	-5.672	-3.203	-5.151	-3.663	-6.19244	-4.706	-2.993	-6.03	-4.284
-4.332	-4.478	-5.672	-4.267	-5.151	-3.658	-6.19233	-4.705	-3.982	-6.03	-3.209
-5.025	-4.006	-5.67	-4.267	-4.753	-3.413	-6.19136	-5.293	-4.23	-6.03	-4.01
-4.504	-4.006	-5.669	-4.263	-4.753	-3.532	-6.19122	-4.703	-4.225	-6.03	-4.009
-4.676	-4.005	-5.668	-3.459	-5.146	-2.923	-6.19094	-4.703	-3.974	-6.03	-4.276
-3.81	-4.005	-5.667	-4.257	-5.937	-3.53	-6.19053	-4.115	-2.98	-6.03	-4.275
-5.195	-4.71	-5.666	-4.786	-5.935	-2.921	-6.19045	-4.115	-3.472	-6.03	-3.74
-3.982	-4.945	-5.663	-3.985	-4.747	-3.04	-6.18964	-5.877	-3.472	-6.028	-3.738
-4.847	-4.709	-5.662	-3.719	-5.931	-4.011	-6.18843	-4.699	-1.984	-6.028	-4.8
-4.5	-3.531	-5.661	-3.453	-4.741	-3.28	-6.18792	-4.698	-3.471	-6.027	-4.794
-5.019	-3.531	-6.288	-3.453	-5.53	-3.644	-6.18668	-5.872	-3.965	-6.027	-3.991
-5.192	-3.531	-5.658	-4.781	-5.924	-3.886	-6.18651	-4.108	-2.973	-6.027	-4.256
-3.807	-4.472	-5.656	-3.984	-3.949	-3.52	-6.18647	-4.108	-3.22	-6.027	-4.255
-3.98	-4.472	-5.653	-3.451	-5.133	-3.397	-6.18456	-4.108	-3.219	-6.026	-4.255
-4.499	-4.942	-6.281	-3.445	-6.316	-3.395	-6.18439	-4.694	-3.714	-6.025	-3.191
-4.499	-3.765	-5.652	-3.972	-5.526	-3.03	-6.18391	-4.694	-3.714	-6.025	-3.721
-4.499	-3.765	-5.652	-4.766	-5.915	-3.513	-6.18327	-4.691	-3.714	-6.024	-3.453
-4.672	-3.294	-5.652	-3.971	-5.126	-3.148	-6.18319	-5.275	-4.455	-6.024	-3.452
-5.017	-3.764	-5.651	-3.44	-4.336	-3.51	-6.18249	-4.688	-3.711	-6.024	-3.716
-4.844	-4.234	-5.651	-2.91	-5.124	-3.991	-6.18225	-5.272	-4.453	-6.024	-3.975
-4.671	-4.704	-5.651	-3.703	-4.335	-3.506	-6.18036	-5.272	-4.205	-6.024	-3.973
-5.362	-4.939	-5.647	-3.967	-4.729	-3.504	-6.17981	-4.684	-3.213	-6.024	-3.708
-4.497	-3.998	-5.647	-3.433	-5.513	-3.492	-6.17965	-4.681	-4.201	-6.024	-4.496
-3.978	-3.998	-5.646	-4.488	-5.119	-3.611	-6.17931	-4.674	-3.699	-6.022	-3.966
-4.496	-4.468	-5.646	-3.96	-5.512	-3.489	-6.17912	-5.842	-3.944	-6.022	-4.228
-4.15	-4.703	-5.641	-4.487	-4.329	-3.729	-6.17906	-5.842	-3.942	-6.022	-4.491
-5.533	-3.762	-5.639	-2.903	-5.902	-3.607	-6.17857	-5.842	-3.202	-6.022	-5.019
-4.841	-4.467	-6.26	-3.164	-5.115	-3.847	-6.17774	-4.671	-3.448	-6.022	-4.226
-4.667	-4.702	-5.633	-3.425	-5.506	-2.884	-6.17705	-4.083	-2.709	-6.021	-3.96
-4.494	-3.995	-5.632	-3.688	-5.504	-3.84	-6.17664	-4.083	-4.186	-6.02	-2.903
-4.494	-4.462	-5.63	-3.951	-5.103	-3.119	-6.17613	-4.082	-3.691	-6.019	-4.483
-4.321	-4.462	-6.255	-4.739	-4.709	-3.356	-6.17538	-5.245	-3.934	-6.017	-4.219
-4.321	-4.462	-6.255	-3.948	-5.886	-2.996	-6.17522	-5.245	-3.688	-6.016	-4.479
-5.185	-3.287	-6.88	-3.946	-4.316	-3.474	-6.17484	-5.827	-3.93	-6.016	-3.425
-3.975	-4.695	-6.254	-3.681	-5.493	-3.587	-6.1747	-4.659	-3.436	-6.016	-4.215
-3.975	-4.458	-5.628	-4.466	-6.277	-3.467	-6.17385	-5.24	-4.414	-6.016	-3.947
-4.666	-4.457	-5.627	-3.677	-5.491	-3.706	-6.17241	-4.656	-3.675	-6.014	-4.472
-4.666	-3.75	-6.252	-3.414	-4.706	-3.586	-6.1716	-4.656	-2.692	-6.014	-4.733
-4.493	-4.452	-6.248	-4.724	-5.096	-3.466	-6.17013	-4.656	-3.18	-6.014	-4.469
-4.665	-3.983	-5.623	-4.458	-4.311	-3.465	-6.1695	-5.236	-3.669	-6.013	-3.94
-4.145	-3.983	-5.623	-3.671	-5.094	-3.225	-6.16817	-4.648	-2.689	-6.013	-4.202
-4.835	-3.28	-6.245	-4.193	-4.308	-3.225	-6.16751	-4.646	-4.154	-6.013	-3.938
-5.006	-3.748	-6.242	-4.454	-5.48	-3.822	-6.16746	-5.226	-4.641	-6.011	-4.463
-5.178	-4.216	-6.239	-3.93	-4.305	-3.341	-6.16746	-5.224	-3.419	-6.011	-4.198
-5.004	-4.449	-6.238	-3.928	-5.479	-2.863	-6.16712	-4.063	-2.197	-6.011	-4.197
-4.658	-3.98	-6.237	-3.665	-5.479	-4.175	-6.16675	-4.063	-2.685	-6.011	-3.669
-4.484	-4.682	-6.237	-3.403	-3.522	-3.101	-6.16543	-4.063	-3.171	-6.01	-3.931
-4.827	-4.447	-6.237	-3.402	-5.477	-2.862	-6.16539	-3.482	-3.9	-6.009	-4.454
-4.482	-3.978	-6.235	-4.187	-4.693	-3.097	-6.1647	-4.642	-3.411	-6.009	-3.667
-4.482	-3.978	-6.235	-3.923	-4.693	-3.452	-6.16275	-4.642	-3.653	-6.009	-3.666
-4.654	-3.51	-6.235	-3.661	-5.082	-3.927	-6.16122	-5.222	-3.652	-6.009	-4.188
-5.688	-4.445	-6.235	-4.705	-4.69	-3.332	-6.16035	-5.221	-3.16	-6.009	-3.923
-4.651	-3.976	-6.235	-3.915	-5.861	-3.329	-6.15979	-4.638	-3.885	-6.009	-5.492
-3.445	-4.443	-6.235	-3.652	-5.47	-3.328	-6.15972	-4.638	-3.884	-6.009	-3.92
-4.133	-4.91	-5.611	-3.388	-5.47	-2.852	-6.15934	-4.638	-3.639	-6.009	-4.181
-4.133	-4.672	-5.61	-2.865	-4.688	-3.207	-6.15735	-5.797	-3.149	-6.009	-4.44
-4.477	-4.67	-6.23	-3.906	-5.077	-3.563	-6.15558	-2.898	-3.632	-6.009	-4.178
-4.477	-3.969	-6.229	-4.686	-4.291	-3.325	-6.15548	-4.634	-3.146	-6.009	-4.438
-4.477	-3.502	-6.229	-2.862	-4.679	-3.68	-6.15365	-4.634	-3.384	-6.008	-5.477
-4.477	-4.435	-6.226	-2.861	-4.679	-3.917	-6.15303	-4.633	-3.865	-6.007	-4.693
-4.649	-4.901	-6.226	-4.42	-5.458	-3.442	-6.15249	-4.052	-4.106	-6.007	-3.389
-4.993	-4.434	-6.225	-3.64	-5.837	-2.966	-6.15226	-3.473	-3.379	-6.004	-4.951
-4.648	-3.967	-6.225	-3.376	-5.837	-3.44	-6.15149	-5.207	-3.619	-6.004	-3.906
-3.787	-3.967	-6.224	-3.375	-5.058	-3.197	-6.15117	-5.205	-3.377	-6.003	-4.164
-4.131	-3.5	-6.219	-4.153	-5.058	-3.315	-6.151	-4.626	-3.375	-6.003	-4.424
-5.679	-4.666	-5.595	-3.891	-5.055	-3.196	-6.15027	-4.626	-4.098	-6.003	-4.943
-5.679	-5.598	-6.216	-3.631	-4.276	-3.666	-6.15	-4.626	-3.131	-6.003	-3.379
-4.817	-5.596	-5.594	-3.89	-5.442	-3.545	-6.14943	-4.626	-4.094	-6.002	-5.456
-5.16	-4.663	-6.214	-3.371	-5.053	-3.544	-6.14865	-5.2	-4.814	-6.001	-4.156
-3.956	-3.497	-6.214	-3.63	-4.662	-2.835	-6.14856	-5.192	-2.647	-6.001	-4.152
-4.815	-3.73	-6.214	-3.628	-5.437	-3.661	-6.14827	-5.192	-3.846	-6.001	-5.447
-4.471	-4.196	-6.835	-4.146	-5.048	-3.661	-6.14746	-4.038	-3.846	-6.001	-5.185
-4.986	-4.429	-5.592	-4.145	-4.271	-3.771	-6.14703	-4.038	-3.6	-6.001	-4.406
-4.986	-4.195	-6.21	-3.108	-5.435	-3.888	-6.14315	-4.038	-3.118	-6.001	-4.406
-4.814	-4.428	-6.21	-4.143	-5.042	-3.65	-6.14274	-4.038	-3.597	-6.001	-4.923
-3.954	-4.661	-6.209	-3.366	-4.654	-2.942	-6.14259	-4.038	-3.115	-6.001	-4.922
-4.813	-3.495	-6.208	-5.17	-4.266	-2.706	-6.14179	-3.461	-3.594	-6.001	-4.144
-4.813	-4.427	-5.587	-3.618	-4.265	-3.406	-6.14166	-3.461	-4.552	-6.001	-4.661
-4.297	-4.191	-6.206	-3.359	-4.265	-3.757	-6.14028	-3.461	-4.071	-6	-2.847
-4.125	-4.191	-5.583	-3.1	-4.651	-3.872	-6.14	-3.461	-2.873	-6	-3.882
-4.812	-5.587	-6.203	-2.583	-5.034	-3.632	-6.13937	-5.191	-3.35	-5.999	-4.658
-4.64	-3.957	-5.582	-3.616	-5.808	-3.397	-6.13885	-5.19	-3.588	-5.999	-3.881
-4.639	-4.655	-5.582	-3.615	-5.42	-3.514	-6.13879	-5.766	-3.348	-5.998	-4.398
-4.295	-4.422	-6.198	-4.646	-5.807	-3.506	-6.13831	-5.189	-3.346	-5.998	-4.398
-3.951	-4.421	-6.198	-3.869	-5.418	-3.272	-6.13679	-3.456	-3.583	-5.997	-4.654
-4.809	-4.421	-5.578	-3.61	-4.642	-3.149	-6.13637	-4.606	-3.815	-5.997	-3.877
-4.98	-4.188	-6.197	-4.383	-5.802	-3.495	-6.136	-4.03	-2.86	-5.997	-4.907
-3.606	-3.722	-6.197	-3.093	-5.801	-3.261	-6.13543	-4.604	-3.335	-5.997	-3.357
-4.121	-3.722	-6.194	-3.863	-5.413	-3.028	-6.13503	-4.604	-4.523	-5.997	-4.906
-4.636	-4.418	-5.574	-4.12	-5.796	-3.493	-6.13429	-4.604	-2.856	-5.997	-4.905
-4.292	-4.418	-6.193	-4.117	-5.795	-4.19	-6.13339	-4.604	-2.855	-5.997	-5.162
-4.635	-4.882	-6.193	-3.857	-5.795	-3.489	-6.1327	-5.75	-3.327	-5.996	-3.613
-4.634	-4.417	-5.573	-3.599	-4.247	-3.254	-6.13075	-5.175	-3.564	-5.996	-5.418
-4.977	-3.952	-5.573	-3.598	-4.246	-3.254	-6.13005	-5.174	-3.8	-5.996	-3.87
-4.977	-4.184	-5.572	-3.339	-5.79	-3.602	-6.12993	-4.596	-3.561	-5.996	-3.869
-4.462	-4.184	-6.19	-4.623	-4.631	-3.253	-6.12969	-4.595	-4.271	-5.996	-3.351
-4.462	-3.951	-6.19	-4.109	-6.174	-3.365	-6.12854	-4.594	-4.033	-5.996	-3.091
-4.29	-3.486	-3.714	-3.593	-5.787	-3.132	-6.1283	-5.168	-4.971	-5.996	-3.605
-4.29	-4.88	-6.189	-3.591	-5.011	-3.13	-6.12782	-4.593	-4.024	-5.996	-4.375
-4.461	-3.718	-5.57	-3.59	-4.624	-3.477	-6.12755	-4.593	-2.603	-5.996	-4.115
-4.975	-4.413	-5.57	-4.871	-4.622	-3.245	-6.12753	-5.166	-3.786	-5.996	-4.113
-4.803	-4.413	-5.57	-3.327	-5.006	-3.476	-6.12721	-4.591	-3.076	-5.995	-5.397
-4.803	-4.877	-6.807	-4.092	-5.391	-2.779	-6.127	-4.591	-3.076	-5.995	-3.339
-4.802	-3.947	-5.569	-3.579	-5.39	-3.357	-6.12663	-4.591	-3.312	-5.995	-4.108
-4.802	-4.179	-6.185	-2.3	-4.619	-3.588	-6.1261	-4.591	-4.018	-5.994	-4.878
-4.63	-4.411	-5.566	-3.832	-4.619	-3.472	-6.12585	-4.591	-3.303	-5.994	-4.621
-4.801	-4.411	-6.802	-3.832	-5.003	-3.585	-6.12562	-4.591	-3.773	-5.993	-4.363
-3.772	-3.249	-5.565	-4.087	-5.387	-3.238	-6.12552	-5.738	-4.007	-5.992	-3.849
-5.829	-4.176	-4.945	-4.852	-5.002	-3.699	-6.12491	-5.164	-3.534	-5.992	-4.104
-5.143	-4.872	-5.563	-3.575	-4.232	-3.929	-6.12477	-5.164	-2.827	-5.991	-4.616
-4.114	-3.944	-6.799	-3.571	-5.77	-3.465	-6.12441	-3.442	-4.475	-5.991	-4.614
-4.971	-3.943	-4.944	-4.846	-5	-3.579	-6.12323	-4.589	-2.822	-5.99	-3.842
-4.628	-3.711	-6.179	-4.335	-5	-3.227	-6.12287	-4.014	-3.057	-5.989	-4.098
-4.285	-4.638	-5.561	-3.825	-4.23	-3.342	-6.12251	-4.014	-3.762	-5.989	-4.865
-3.942	-3.942	-5.561	-4.844	-4.996	-3.457	-6.12243	-4.014	-3.291	-5.989	-3.837
-4.627	-3.478	-5.561	-3.823	-5.762	-3.111	-6.12211	-4.014	-4.229	-5.989	-4.599
-4.455	-4.405	-6.176	-3.823	-3.841	-3.802	-6.12148	-4.587	-4.229	-5.989	-4.088
-4.455	-4.405	-6.175	-4.077	-4.225	-3.57	-6.12078	-3.44	-3.993	-5.989	-4.342
-4.968	-4.636	-6.173	-4.073	-4.607	-3.565	-6.12045	-3.44	-3.52	-5.989	-3.831
-4.454	-3.94	-4.938	-3.563	-4.222	-3.448	-6.12011	-5.727	-3.519	-5.988	-3.83
-4.796	-4.867	-5.555	-3.562	-4.988	-3.217	-6.11997	-4.581	-3.519	-5.988	-3.829
-4.624	-4.171	-6.788	-4.833	-4.988	-3.561	-6.11972	-4.581	-4.222	-5.988	-3.829
-4.452	-4.171	-6.168	-4.069	-4.602	-4.24	-6.11935	-5.153	-4.221	-5.988	-4.594
-4.623	-4.402	-5.549	-4.565	-4.985	-3.662	-6.11931	-4.007	-3.517	-5.986	-4.843
-4.623	-4.633	-5.549	-3.804	-5.751	-2.975	-6.11877	-4.007	-3.746	-5.986	-3.568
-4.965	-4.401	-5.549	-3.549	-4.984	-2.975	-6.11812	-5.149	-3.744	-5.986	-4.33
-4.622	-4.401	-4.93	-3.801	-4.6	-3.431	-6.11798	-5.149	-4.445	-5.986	-4.073
-4.964	-4.168	-6.16	-3.547	-4.216	-2.973	-6.11774	-5.149	-3.742	-5.986	-4.579
-4.964	-4.167	-5.544	-3.546	-4.215	-3.086	-6.11749	-5.149	-3.506	-5.986	-4.323
-4.791	-4.861	-5.544	-4.559	-4.215	-3.197	-6.11737	-5.147	-3.506	-5.986	-4.575
-3.935	-3.009	-6.159	-3.799	-6.122	-3.196	-6.1173	-3.999	-3.505	-5.986	-4.066
-4.79	-4.397	-5.543	-4.558	-6.122	-3.195	-6.11719	-5.14	-3.971	-5.986	-4.063
-4.447	-4.397	-4.927	-3.545	-6.115	-2.965	-6.11693	-3.425	-2.803	-5.986	-3.548
-4.789	-3.702	-6.158	-4.299	-4.586	-3.305	-6.11605	-5.134	-3.27	-5.986	-3.801
-4.789	-4.627	-6.158	-3.535	-5.35	-2.962	-6.11586	-3.991	-3.735	-5.986	-5.064
-4.789	-4.858	-5.542	-4.037	-5.732	-3.644	-6.1154	-2.85	-4.66	-5.986	-4.555
-4.445	-4.394	-4.309	-4.036	-5.731	-3.187	-6.1151	-5.129	-3.261	-5.986	-4.551
-3.932	-4.393	-7.385	-3.781	-4.583	-3.756	-6.11388	-5.129	-3.489	-5.986	-4.044
-4.957	-4.624	-6.153	-3.275	-6.11	-3.3	-6.11388	-5.129	-3.256	-5.986	-5.05
-3.931	-3.236	-6.151	-5.033	-4.581	-3.07	-6.11369	-5.129	-3.254	-5.986	-4.796
-4.956	-3.466	-6.151	-4.023	-5.726	-3.065	-6.1136	-5.129	-2.789	-5.985	-3.786
-4.784	-4.39	-6.15	-3.015	-4.199	-2.836	-6.11308	-5.128	-3.483	-5.985	-4.542
-4.613	-4.851	-5.533	-5.023	-4.58	-3.174	-6.11282	-5.121	-3.947	-5.985	-4.283
-4.1	-3.927	-5.53	-3.013	-5.341	-3.287	-6.11228	-5.116	-4.643	-5.985	-4.031
-5.294	-3.926	-6.144	-4.017	-5.72	-3.399	-6.11188	-4.547	-3.25	-5.985	-3.778
-4.269	-3.695	-6.143	-3.011	-5.72	-3.624	-6.11174	-5.114	-3.482	-5.985	-3.778
-4.439	-4.618	-6.142	-2.76	-5.338	-3.849	-6.11065	-4.544	-3.714	-5.985	-4.529
-4.438	-4.156	-6.142	-3.763	-5.719	-3.396	-6.11028	-4.544	-3.017	-5.984	-5.282
-4.438	-4.156	-4.913	-3.511	-4.575	-3.169	-6.10989	-5.111	-3.481	-5.984	-4.778
-4.096	-3.925	-4.913	-3.259	-4.193	-3.618	-6.10962	-4.542	-4.409	-5.984	-3.017
-5.119	-3.924	-5.527	-4.011	-6.476	-3.39	-6.10959	-5.106	-3.712	-5.983	-3.77
-4.607	-4.616	-6.141	-4.01	-5.333	-3.275	-6.10952	-5.105	-3.247	-5.983	-4.271
-5.118	-4.616	-6.14	-3.759	-5.333	-2.822	-6.10931	-5.105	-3.478	-5.983	-4.017
-4.606	-4.385	-3.681	-3.508	-5.713	-3.271	-6.10907	-5.105	-3.01	-5.983	-4.519
-4.094	-4.845	-6.134	-3.507	-4.189	-3.27	-6.10866	-5.101	-3.702	-5.982	-3.514
-5.288	-4.383	-3.68	-3.507	-4.949	-3.04	-6.10846	-4.531	-3.469	-5.982	-4.517
-4.776	-4.612	-6.746	-4.258	-4.186	-3.265	-6.10836	-5.097	-3.003	-5.981	-4.011
-4.605	-3.92	-6.129	-2.504	-5.708	-3.26	-6.1077	-5.094	-3.695	-5.98	-5.262
-3.581	-3.689	-5.516	-1.752	-4.566	-3.26	-6.1073	-5.094	-3.231	-5.98	-4.259
-4.945	-3.689	-5.515	-3.754	-4.565	-3.257	-6.10671	-5.094	-2.769	-5.979	-4.509
-4.944	-3.689	-5.514	-3.253	-4.565	-3.139	-6.10635	-5.094	-3.461	-5.979	-3.505
-5.455	-4.15	-6.126	-3.503	-5.706	-3.026	-6.10606	-2.828	-3.461	-5.979	-4.254
-4.773	-4.841	-6.738	-3.502	-4.181	-3.249	-6.10576	-5.088	-3.69	-5.979	-3.503
-4.773	-4.149	-5.512	-3.501	-5.7	-3.249	-6.10426	-4.521	-3.458	-5.979	-4.503
-4.943	-4.609	-6.124	-3.748	-5.319	-3.361	-6.10415	-3.955	-3.919	-5.979	-4.249
-4.602	-4.148	-6.736	-3.498	-5.317	-3.472	-6.10146	-3.39	-3.456	-5.979	-4.498
-4.602	-4.147	-4.898	-3.248	-5.317	-3.582	-6.10079	-3.39	-2.993	-5.979	-4.746
-4.602	-3.686	-6.122	-4.743	-3.796	-3.246	-6.10002	-3.389	-3.912	-5.979	-4.995
-4.602	-4.377	-5.508	-3.494	-5.314	-3.692	-6.09975	-3.389	-3.678	-5.979	-4.745
-4.602	-3.916	-5.508	-4.492	-5.314	-3.914	-6.09855	-4.518	-3.907	-5.979	-5.238
-4.601	-4.375	-5.507	-3.743	-4.934	-3.131	-6.09851	-3.953	-3.447	-5.979	-5.237
-4.601	-4.605	-5.507	-1.995	-5.313	-3.466	-6.09842	-5.081	-3.445	-5.978	-4.737
-4.43	-4.605	-6.116	-4.736	-5.689	-3.577	-6.09839	-5.081	-4.132	-5.978	-4.737
-4.43	-3.684	-6.115	-3.736	-4.171	-3.465	-6.09801	-5.081	-5.05	-5.978	-3.989
-4.6	-3.684	-6.115	-4.232	-4.928	-3.572	-6.09788	-3.387	-3.672	-5.978	-4.238
-4.77	-3.914	-6.111	-3.983	-5.307	-3.124	-6.09764	-3.387	-4.128	-5.977	-4.236
-4.94	-3.683	-6.11	-3.485	-4.547	-3.234	-6.09683	-3.387	-3.668	-5.977	-4.726
-4.599	-4.143	-5.499	-3.978	-4.546	-3.118	-6.09676	-3.387	-2.062	-5.976	-4.475
-4.599	-4.143	-5.498	-3.727	-4.924	-3.336	-6.09639	-3.387	-4.35	-5.976	-5.218
-4.939	-4.833	-6.108	-3.975	-4.923	-2.889	-6.09585	-3.387	-3.657	-5.976	-4.72
-4.939	-4.372	-6.105	-4.469	-4.543	-3.11	-6.09547	-3.387	-3.884	-5.975	-3.726
-4.939	-4.141	-5.488	-4.963	-4.164	-3.11	-6.09529	-3.387	-2.512	-5.975	-4.222
-4.428	-5.521	-5.488	-4.463	-4.92	-3.44	-6.09521	-3.387	-3.651	-5.975	-4.47
-4.598	-3.91	-6.094	-3.719	-4.92	-3.44	-6.09488	-3.387	-3.194	-5.975	-3.722
-4.427	-4.369	-6.093	-3.715	-6.432	-2.774	-6.09378	-3.95	-3.65	-5.975	-4.463
-4.767	-4.139	-5.483	-2.724	-5.295	-3.439	-6.09327	-5.64	-3.647	-5.975	-4.215
-4.767	-4.139	-5.483	-3.219	-4.915	-3.438	-6.09299	-5.64	-3.188	-5.975	-4.957
-4.936	-4.139	-5.482	-5.199	-5.67	-2.216	-6.09253	-5.64	-3.405	-5.975	-4.211
-4.936	-3.908	-6.091	-3.214	-5.292	-3.213	-6.09246	-4.511	-4.085	-5.975	-3.714
-4.255	-3.908	-6.09	-3.461	-4.536	-3.102	-6.09215	-4.511	-3.627	-5.975	-3.96
-4.255	-4.367	-5.481	-3.955	-4.913	-3.544	-6.0916	-4.511	-2.493	-5.975	-4.697
-3.914	-5.516	-5.48	-4.449	-4.535	-3.21	-6.09147	-4.511	-3.399	-5.975	-3.955
-4.423	-5.515	-6.088	-3.702	-5.668	-3.426	-6.09117	-4.511	-3.625	-5.974	-3.46
-4.932	-4.366	-6.087	-3.455	-4.156	-2.873	-6.09048	-4.511	-3.397	-5.973	-4.445
-4.591	-4.825	-6.086	-3.947	-6.045	-3.093	-6.09047	-3.945	-3.168	-5.973	-3.948
-4.42	-3.676	-6.086	-3.453	-5.289	-3.534	-6.09006	-4.505	-3.164	-5.973	-3.454
-4.419	-3.676	-6.086	-3.206	-4.911	-3.202	-6.08991	-5.068	-3.836	-5.972	-3.454
-4.757	-4.365	-5.476	-4.192	-5.288	-3.422	-6.0899	-5.068	-3.159	-5.972	-4.687
-4.757	-4.135	-6.083	-3.944	-6.041	-3.31	-6.08871	-5.068	-3.384	-5.972	-4.931
-4.587	-3.675	-6.081	-4.435	-5.283	-2.753	-6.08803	-5.066	-3.609	-5.972	-4.437
-4.587	-4.363	-6.081	-2.954	-5.281	-3.303	-6.08803	-3.938	-3.155	-5.972	-4.425
-4.417	-5.511	-6.081	-3.443	-4.149	-3.412	-6.08773	-5.624	-3.154	-5.972	-4.669
-4.417	-3.903	-5.472	-3.197	-5.279	-3.411	-6.08744	-3.936	-3.154	-5.972	-4.177
-5.096	-4.362	-5.469	-3.932	-5.655	-3.079	-6.0874	-3.934	-3.828	-5.971	-4.914
-4.925	-4.362	-4.861	-3.194	-5.655	-3.187	-6.08708	-5.056	-3.827	-5.971	-3.685
-5.434	-3.672	-6.076	-4.421	-4.901	-3.077	-6.08671	-4.493	-3.151	-5.971	-4.176
-4.415	-4.13	-6.075	-3.681	-5.654	-3.406	-6.08637	-4.493	-3.151	-5.971	-3.929
-5.093	-4.13	-6.073	-3.434	-5.276	-3.295	-6.08628	-4.493	-3.376	-5.97	-4.418
-4.753	-4.359	-5.465	-3.426	-5.652	-3.621	-6.08614	-5.615	-3.826	-5.97	-5.151
-4.583	-4.588	-6.072	-4.16	-6.028	-3.29	-6.08608	-5.615	-3.372	-5.97	-5.148
-4.413	-4.587	-6.07	-3.912	-6.028	-3.179	-6.08596	-5.615	-3.147	-5.97	-2.941
-3.734	-4.128	-6.07	-3.91	-5.651	-3.285	-6.0856	-5.614	-3.821	-5.97	-4.408
-4.922	-3.669	-5.463	-3.421	-6.025	-3.285	-6.08518	-5.614	-3.817	-5.97	-4.65
-4.242	-3.898	-5.462	-4.396	-5.271	-3.393	-6.08479	-5.052	-4.715	-5.97	-4.65
-4.751	-4.815	-5.462	-4.64	-4.894	-3.611	-6.08455	-5.612	-3.592	-5.97	-3.669
-4.92	-4.356	-5.462	-4.15	-4.894	-3.391	-6.08455	-5.612	-3.815	-5.97	-4.647
-4.411	-4.355	-5.461	-3.904	-5.27	-3.062	-6.08452	-3.925	-4.039	-5.97	-4.891
-4.411	-3.895	-5.459	-2.928	-5.27	-3.498	-6.0844	-3.925	-4.936	-5.969	-3.177
-4.75	-3.894	-6.671	-4.144	-4.517	-3.935	-6.08435	-3.362	-3.365	-5.969	-4.398
-4.241	-3.894	-5.458	-4.144	-6.021	-3.388	-6.08422	-4.482	-3.364	-5.969	-4.394
-4.241	-4.352	-5.455	-4.143	-4.892	-3.059	-6.08417	-4.482	-3.588	-5.969	-4.394
-4.919	-4.81	-6.061	-4.141	-4.515	-2.84	-6.08391	-5.037	-3.812	-5.969	-4.394
-4.749	-5.497	-6.667	-4.871	-4.138	-3.057	-6.08377	-4.476	-3.587	-5.969	-5.124
-4.409	-4.809	-6.059	-2.678	-5.266	-3.383	-6.08274	-3.357	-3.811	-5.969	-4.634
-4.239	-4.351	-5.451	-3.894	-6.016	-2.728	-6.08273	-3.357	-3.361	-5.969	-4.388
-5.086	-4.122	-6.662	-3.407	-4.136	-3.382	-6.08244	-5.035	-3.136	-5.969	-4.143
-4.407	-4.579	-6.056	-4.132	-4.134	-3.163	-6.08208	-5.035	-3.805	-5.968	-3.654
-3.898	-3.892	-6.055	-3.645	-4.509	-3.38	-6.08165	-3.916	-3.355	-5.968	-4.141
-5.423	-3.663	-5.449	-4.129	-5.26	-2.616	-6.08152	-5.593	-3.577	-5.968	-4.384
-4.745	-4.12	-5.446	-3.639	-4.507	-3.268	-6.08103	-5.593	-4.46	-5.968	-5.11
-4.745	-3.662	-6.05	-3.395	-5.253	-3.811	-6.08023	-3.915	-3.345	-5.967	-3.405
-3.728	-3.662	-6.049	-3.636	-4.501	-3.266	-6.0797	-3.915	-3.344	-5.967	-4.134
-4.914	-3.662	-6.049	-4.119	-5.249	-3.048	-6.07961	-3.915	-2.673	-5.967	-4.377
-4.744	-4.348	-6.653	-4.361	-4.874	-3.591	-6.07833	-3.915	-3.781	-5.967	-3.889
-4.744	-4.119	-6.048	-4.117	-4.124	-2.285	-6.07833	-5.028	-2.445	-5.966	-4.375
-4.743	-4.119	-5.443	-3.631	-5.996	-2.933	-6.07782	-5.028	-4.666	-5.966	-4.86
-4.743	-4.119	-5.442	-4.109	-4.497	-3.258	-6.07694	-3.909	-3.555	-5.966	-5.102
-5.251	-3.89	-5.441	-4.107	-4.496	-3.258	-6.07669	-3.909	-3.332	-5.966	-3.887
-4.573	-4.118	-6.043	-3.62	-5.245	-3.475	-6.07665	-3.909	-3.776	-5.966	-3.158
-4.742	-4.346	-6.043	-4.101	-4.495	-3.255	-6.07645	-3.909	-3.774	-5.965	-4.372
-4.911	-2.516	-5.438	-4.1	-5.618	-3.144	-6.07516	-3.909	-3.108	-5.965	-3.4
-4.91	-4.117	-5.437	-3.858	-5.616	-3.36	-6.07479	-3.909	-3.108	-5.965	-4.369
-4.91	-4.803	-5.437	-5.063	-4.112	-3.141	-6.07427	-3.909	-4.217	-5.965	-3.639
-4.571	-4.116	-6.041	-3.134	-5.607	-3.357	-6.07398	-4.464	-3.551	-5.965	-4.366
-4.232	-4.116	-6.645	-3.854	-4.485	-3.032	-6.07333	-5.579	-3.107	-5.964	-3.395
-4.57	-4.342	-6.645	-4.576	-4.857	-3.247	-6.07311	-5.579	-3.547	-5.964	-4.606
-4.57	-3.656	-6.038	-3.127	-3.736	-3.03	-6.07289	-4.462	-3.989	-5.963	-4.118
-4.738	-4.798	-6.038	-3.123	-5.604	-3.354	-6.07252	-3.903	-3.322	-5.963	-3.874
-4.907	-4.341	-6.038	-4.323	-4.109	-3.137	-6.07244	-3.903	-3.1	-5.963	-4.357
-4.907	-3.884	-5.434	-4.078	-5.602	-3.136	-6.07188	-5.571	-3.763	-5.963	-4.599
-3.553	-4.112	-6.033	-4.077	-5.601	-3.452	-6.07138	-5.571	-3.541	-5.963	-4.356
-3.722	-4.111	-5.429	-4.077	-4.107	-3.344	-6.07126	-5.013	-3.979	-5.963	-4.839
-4.906	-4.796	-6.032	-3.593	-5.226	-3.128	-6.07125	-3.897	-4.191	-5.962	-4.838
-5.075	-3.654	-6.031	-4.072	-5.599	-2.911	-6.07029	-5.567	-3.529	-5.962	-4.837
-4.229	-3.882	-5.427	-5.03	-5.598	-2.803	-6.06998	-3.34	-3.526	-5.962	-5.562
-4.567	-3.425	-5.425	-4.31	-4.478	-3.447	-6.0683	-3.34	-3.301	-5.961	-4.109
-4.905	-3.653	-4.822	-4.544	-5.223	-3.662	-6.06807	-5.563	-3.3	-5.961	-3.141
-4.905	-3.881	-6.629	-3.587	-5.596	-3.23	-6.0675	-5.563	-3.297	-5.961	-4.589
-5.412	-3.881	-6.026	-3.587	-4.475	-3.229	-6.06749	-5.563	-4.394	-5.961	-4.345
-4.735	-3.881	-6.628	-3.825	-4.475	-2.905	-6.06681	-5.563	-3.295	-5.961	-3.137
-4.396	-4.794	-6.628	-3.825	-5.593	-3.115	-6.06653	-5.559	-2.855	-5.961	-3.858
-4.903	-4.337	-6.025	-3.583	-4.474	-3.115	-6.06633	-5.003	-3.292	-5.961	-3.858
-4.395	-4.108	-5.422	-5.015	-5.219	-3.113	-6.06628	-3.89	-3.509	-5.961	-4.34
-4.394	-4.336	-4.818	-4.059	-6.337	-2.898	-6.06558	-4.445	-3.289	-5.96	-4.097
-4.394	-3.879	-5.42	-3.82	-4.473	-3.005	-6.06453	-5.554	-3.288	-5.959	-3.613
-4.563	-4.107	-5.42	-4.295	-5.591	-3.431	-6.06401	-4.442	-3.944	-5.959	-4.091
-4.563	-3.65	-6.021	-4.293	-3.725	-2.142	-6.06385	-4.441	-3.941	-5.959	-4.331
-4.225	-4.562	-5.418	-4.292	-4.468	-2.891	-6.06382	-4.441	-3.938	-5.959	-3.849
-4.562	-4.333	-5.418	-4.529	-4.466	-2.889	-6.0638	-4.438	-3.062	-5.958	-4.808
-4.393	-4.561	-5.414	-2.622	-5.21	-3.207	-6.06361	-5.546	-3.061	-5.958	-4.567
-4.899	-4.561	-5.413	-3.813	-5.582	-3.097	-6.0626	-5.545	-3.934	-5.958	-3.844
-4.73	-3.648	-5.412	-4.288	-4.465	-2.776	-6.06242	-3.881	-3.278	-5.958	-4.802
-4.392	-3.648	-6.614	-3.811	-4.464	-3.096	-6.06234	-4.989	-2.622	-5.958	-5.042
-4.223	-4.787	-6.614	-4.049	-5.207	-2.561	-6.06199	-5.542	-3.495	-5.958	-4.32
-5.574	-3.875	-6.012	-4.287	-4.835	-3.307	-6.06181	-5.541	-3.058	-5.958	-4.56
-4.898	-3.419	-6.01	-3.801	-5.576	-2.985	-6.06165	-5.541	-4.368	-5.958	-4.319
-5.235	-3.419	-6.608	-3.563	-5.203	-2.345	-6.06036	-4.986	-3.712	-5.958	-3.599
-4.897	-3.645	-6.005	-4.038	-4.086	-3.41	-6.05978	-4.986	-3.274	-5.958	-4.316
-4.727	-4.1	-6.004	-3.325	-4.457	-3.09	-6.05961	-4.986	-3.27	-5.958	-3.596
-4.727	-3.644	-6.003	-4.27	-6.314	-3.088	-6.05939	-4.986	-3.051	-5.957	-5.512
-4.726	-4.327	-6.003	-3.321	-5.942	-3.088	-6.05928	-4.986	-3.701	-5.957	-4.311
-4.05	-4.553	-6.003	-3.557	-5.199	-3.087	-6.05905	-4.431	-3.263	-5.957	-4.549
-5.231	-4.325	-6.003	-3.557	-5.567	-2.979	-6.05867	-4.431	-3.915	-5.956	-4.788
-4.556	-4.78	-6.003	-3.793	-4.821	-3.298	-6.0584	-4.426	-4.128	-5.956	-4.069
-4.387	-4.097	-6.002	-4.03	-4.45	-3.084	-6.05805	-4.426	-2.607	-5.956	-4.307
-4.892	-4.324	-6.002	-4.03	-5.562	-3.295	-6.05772	-4.426	-3.258	-5.956	-4.546
-5.229	-4.096	-5.401	-4.265	-4.818	-3.188	-6.05756	-4.426	-3.473	-5.956	-4.066
-4.048	-3.413	-6.598	-3.788	-5.559	-2.869	-6.05706	-2.761	-3.69	-5.956	-3.347
-3.879	-3.868	-6.598	-4.259	-4.447	-2.656	-6.05691	-4.417	-3.255	-5.956	-3.822
-5.228	-4.095	-6.598	-3.548	-5.185	-2.655	-6.05686	-6.073	-3.469	-5.956	-4.777
-4.722	-4.321	-5.398	-3.783	-5.183	-3.291	-6.05683	-6.073	-3.901	-5.956	-4.298
-3.71	-4.548	-6.597	-5.2	-5.181	-3.078	-6.05621	-3.864	-3.684	-5.956	-3.342
-4.72	-4.093	-5.997	-4.253	-5.549	-3.289	-6.05611	-5.518	-3.897	-5.956	-5.009
-5.057	-5.684	-5.397	-3.779	-5.178	-3.074	-6.05526	-4.962	-2.38	-5.956	-4.769
-4.551	-5.684	-5.396	-4.015	-5.916	-2.861	-6.05492	-3.859	-3.894	-5.956	-4.528
-5.225	-4.547	-5.993	-3.542	-4.437	-2.75	-6.05482	-4.408	-4.11	-5.956	-4.527
-3.539	-4.546	-4.794	-2.831	-4.435	-3.488	-6.05467	-4.958	-3.892	-5.956	-4.288
-4.213	-3.864	-5.99	-4.01	-4.065	-3.065	-6.05398	-4.957	-3.455	-5.956	-4.046
-4.213	-3.182	-5.391	-3.774	-4.063	-3.276	-6.05376	-4.957	-3.021	-5.956	-4.284
-4.887	-4.091	-5.989	-3.302	-5.171	-3.378	-6.05343	-4.404	-3.667	-5.956	-2.142
-5.055	-3.863	-5.986	-4.951	-4.432	-2.533	-6.05303	-4.954	-3.018	-5.955	-3.807
-3.707	-4.089	-6.581	-4.715	-4.801	-2.955	-6.05284	-4.954	-3.231	-5.955	-4.043
-4.549	-3.407	-5.98	-4.478	-4.801	-3.058	-6.05255	-4.953	-3.015	-5.955	-4.518
-4.717	-5.451	-6.578	-3.535	-5.17	-3.265	-6.05141	-3.302	-3.23	-5.955	-4.04
-4.717	-3.634	-5.978	-3.299	-5.17	-2.631	-6.04857	-4.952	-3.445	-5.955	-3.802
-3.874	-3.861	-6.57	-3.77	-4.798	-2.841	-6.04856	-5.502	-3.66	-5.955	-4.514
-4.042	-3.179	-5.971	-4.005	-5.164	-3.261	-6.0485	-4.95	-2.152	-5.954	-3.801
-4.715	-3.406	-5.967	-3.767	-4.426	-3.26	-6.04678	-4.95	-3.012	-5.954	-4.274
-5.22	-4.541	-5.364	-3.766	-4.794	-3.575	-6.04654	-4.95	-3.872	-5.954	-4.036
-4.714	-5.448	-6.555	-3.294	-4.422	-2.943	-6.04467	-4.95	-3.441	-5.953	-4.744
-4.545	-4.767	-6.555	-3.764	-4.789	-2.941	-6.04462	-5.497	-3.439	-5.953	-3.554
-4.545	-4.313	-5.361	-4.704	-4.789	-3.151	-6.04444	-4.395	-3.439	-5.953	-4.027
-4.88	-5.447	-5.358	-3.526	-4.048	-3.252	-6.04439	-5.491	-3.008	-5.952	-3.551
-4.88	-4.539	-5.953	-4.466	-4.413	-3.252	-6.04417	-4.392	-2.79	-5.952	-3.784
-5.215	-3.404	-5.953	-3.759	-4.413	-3.25	-6.04276	-4.392	-4.506	-5.952	-3.547
-4.037	-3.404	-4.762	-3.757	-4.412	-3.145	-6.04224	-4.392	-3.646	-5.952	-4.726
-4.878	-4.538	-4.762	-2.817	-4.043	-3.144	-6.0412	-4.94	-3.645	-5.952	-3.78
-4.541	-4.31	-5.951	-3.521	-5.513	-3.144	-6.04066	-4.94	-3.427	-5.951	-4.016
-4.877	-3.629	-5.951	-4.458	-5.876	-2.934	-6.04064	-4.94	-3.854	-5.951	-3.543
-4.877	-4.082	-6.546	-2.58	-4.773	-3.353	-6.03923	-4.939	-3.853	-5.951	-4.487
-4.877	-5.44	-5.948	-4.686	-4.771	-3.247	-6.03878	-5.487	-3.424	-5.951	-5.667
-4.372	-3.4	-5.948	-3.748	-4.402	-2.932	-6.03869	-5.487	-4.065	-5.951	-4.486
-4.54	-3.626	-5.352	-4.919	-5.869	-3.139	-6.03862	-5.487	-3.851	-5.95	-4.483
-4.371	-3.626	-5.944	-4.915	-5.135	-3.034	-6.03842	-4.388	-3.637	-5.95	-4.011
-4.371	-4.079	-5.944	-3.978	-4.768	-2.197	-6.03817	-4.936	-3.844	-5.95	-4.011
-4.707	-4.305	-6.538	-3.042	-5.501	-3.451	-6.03775	-4.387	-4.056	-5.95	-4.246
-4.033	-4.758	-5.943	-2.574	-4.766	-2.509	-6.03692	-4.933	-3.623	-5.949	-4.246
-4.537	-3.851	-5.942	-4.444	-4.032	-3.135	-6.03647	-4.933	-4.474	-5.949	-4.715
-4.537	-4.077	-5.94	-3.742	-4.765	-3.03	-6.0363	-4.929	-3.407	-5.949	-4.242
-4.705	-4.303	-5.346	-3.973	-5.864	-3.134	-6.03562	-5.476	-3.407	-5.948	-5.184
-4.873	-3.397	-5.939	-4.44	-5.497	-3.133	-6.0353	-4.378	-3.194	-5.948	-4.476
-5.04	-5.435	-5.939	-3.971	-5.863	-3.13	-6.03523	-3.83	-3.619	-5.947	-4.003
-4.704	-4.076	-5.937	-3.737	-5.863	-2.92	-6.03517	-4.924	-4.47	-5.947	-3.767
-3.864	-4.755	-5.937	-4.203	-4.762	-2.918	-6.03489	-4.376	-2.767	-5.946	-4.473
-3.695	-4.754	-5.937	-3.502	-5.128	-3.02	-6.03488	-4.375	-3.617	-5.946	-4.705
-4.87	-3.847	-5.343	-2.8	-4.761	-1.978	-6.03366	-4.92	-3.403	-5.945	-3.999
-4.87	-5.431	-5.936	-3.266	-5.492	-3.227	-6.03357	-4.92	-3.827	-5.945	-3.528
-4.702	-4.073	-6.529	-4.199	-4.392	-3.33	-6.03273	-4.92	-3.825	-5.945	-3.527
-4.702	-3.846	-5.935	-2.798	-5.853	-2.913	-6.03227	-4.92	-3.4	-5.945	-3.056
-3.862	-4.072	-5.932	-4.196	-5.121	-2.599	-6.03187	-4.92	-3.398	-5.945	-4.701
-4.7	-4.298	-6.525	-3.261	-3.657	-3.43	-6.03133	-4.373	-3.398	-5.944	-4.465
-4.7	-4.75	-5.337	-3.028	-5.484	-3.014	-6.03132	-4.373	-2.547	-5.943	-4.465
-4.196	-4.75	-6.521	-4.657	-5.484	-2.806	-6.03071	-4.371	-3.181	-5.943	-3.76
-4.196	-4.071	-5.334	-4.191	-4.752	-2.804	-6.03054	-4.917	-4.241	-5.943	-4.698
-4.867	-2.94	-5.333	-2.561	-4.386	-3.011	-6.0303	-4.917	-4.028	-5.943	-4.228
-4.531	-4.523	-5.332	-3.259	-4.75	-2.698	-6.03009	-5.463	-3.391	-5.943	-3.756
-4.195	-3.617	-5.924	-4.187	-5.115	-2.8	-6.02918	-5.463	-3.602	-5.943	-4.224
-4.362	-3.617	-5.924	-3.72	-5.843	-3.522	-6.02918	-5.462	-3.601	-5.943	-3.989
-4.697	-3.843	-5.923	-3.951	-4.382	-3.004	-6.02891	-4.368	-3.389	-5.943	-3.285
-4.697	-4.295	-5.922	-3.717	-6.204	-2.794	-6.02852	-4.367	-2.965	-5.943	-4.456
-4.361	-4.747	-6.512	-3.484	-5.474	-3.412	-6.02829	-6.004	-4.447	-5.943	-3.513
-4.193	-3.616	-6.512	-3.484	-5.109	-3.1	-6.02786	-6.004	-4.022	-5.943	-3.513
-4.025	-3.616	-6.512	-3.483	-5.109	-3.409	-6.02779	-6.004	-3.81	-5.943	-4.215
-4.024	-2.938	-6.511	-3.945	-4.741	-2.995	-6.02759	-6.004	-3.808	-5.943	-4.215
-4.862	-4.294	-5.919	-3.943	-5.105	-3.3	-6.02674	-4.91	-3.596	-5.943	-4.214
-4.359	-4.744	-4.735	-3.71	-4.74	-2.577	-6.02615	-5.454	-3.596	-5.942	-4.448
-4.694	-3.614	-4.735	-3.708	-5.469	-2.783	-6.02579	-5.998	-3.172	-5.942	-5.383
-5.029	-4.517	-5.325	-3.476	-5.468	-3.298	-6.02466	-5.998	-4.014	-5.942	-4.209
-4.86	-4.065	-6.508	-4.17	-5.103	-2.782	-6.02443	-4.362	-3.8	-5.942	-3.273
-5.195	-3.613	-6.508	-3.704	-4.738	-3.089	-6.02409	-2.726	-3.376	-5.942	-3.972
-4.524	-4.29	-5.321	-4.86	-5.83	-2.985	-6.02382	-4.906	-3.373	-5.942	-4.205
-4.859	-4.064	-6.503	-3.7	-5.829	-3.287	-6.02378	-5.451	-4.215	-5.942	-3.971
-4.859	-4.289	-6.501	-3.931	-4.371	-2.462	-6.02377	-5.451	-2.95	-5.942	-3.967
-4.858	-4.288	-6.499	-3.005	-4.371	-3.075	-6.02365	-4.36	-3.37	-5.941	-3.967
-4.858	-5.415	-6.499	-4.39	-4.735	-3.38	-6.02292	-5.449	-3.37	-5.941	-4.9
-4.69	-4.738	-6.499	-3.924	-5.826	-3.175	-6.02247	-5.449	-3.783	-5.941	-3.966
-4.355	-4.738	-5.908	-3.924	-5.096	-2.662	-6.02136	-5.449	-3.149	-5.941	-4.664
-4.187	-4.512	-4.726	-3.691	-5.823	-3.173	-6.0212	-2.724	-3.358	-5.941	-3.964
-4.354	-4.511	-5.907	-3.227	-5.458	-2.858	-6.01962	-2.724	-3.986	-5.941	-3.964
-4.688	-4.736	-5.906	-4.609	-4.366	-3.265	-6.01959	-3.813	-3.985	-5.941	-3.264
-4.688	-3.608	-5.906	-4.148	-5.455	-3.06	-6.01884	-3.813	-3.355	-5.941	-4.196
-4.353	-4.284	-5.906	-4.146	-4	-2.753	-6.01839	-3.812	-3.769	-5.94	-4.895
-5.19	-4.734	-6.495	-3.454	-6.18	-3.158	-6.01775	-3.812	-3.35	-5.94	-3.728
-4.855	-4.057	-4.723	-3.914	-5.452	-2.954	-6.01774	-3.812	-2.931	-5.94	-3.96
-4.52	-4.057	-6.494	-3.452	-4.725	-3.156	-6.01733	-3.267	-3.559	-5.939	-4.191
-4.854	-4.057	-5.903	-3.682	-5.45	-3.156	-6.01709	-5.444	-3.14	-5.939	-3.259
-4.686	-5.409	-5.903	-4.141	-5.45	-3.049	-6.0169	-4.897	-2.512	-5.939	-3.724
-4.518	-4.507	-5.903	-3.45	-4.36	-3.658	-6.01654	-4.897	-3.557	-5.939	-4.189
-5.856	-4.506	-5.903	-3.45	-5.444	-2.742	-6.01633	-4.897	-2.929	-5.939	-3.49
-4.852	-4.731	-5.902	-3.909	-4.354	-3.351	-6.01601	-5.983	-4.6	-5.939	-3.721
-5.521	-4.28	-5.311	-3.449	-5.441	-3.146	-6.01541	-5.437	-3.554	-5.939	-3.488
-4.182	-3.829	-6.491	-4.134	-6.166	-2.841	-6.01508	-4.347	-3.133	-5.939	-4.417
-4.181	-4.503	-6.49	-3.215	-5.438	-2.736	-6.01396	-4.347	-2.506	-5.939	-4.648
-5.017	-3.602	-6.49	-3.674	-3.986	-3.241	-6.01113	-5.432	-5.01	-5.939	-3.485
-5.017	-4.726	-5.899	-4.591	-5.073	-3.239	-6.01101	-4.345	-2.296	-5.939	-3.482
-4.849	-4.275	-5.898	-3.441	-5.073	-3.441	-6.01096	-4.344	-3.13	-5.938	-3.944
-4.347	-4.05	-5.308	-2.982	-4.71	-3.441	-6.01094	-4.344	-2.503	-5.938	-4.871
-4.347	-4.499	-4.128	-3.67	-6.52	-2.833	-6.0105	-4.344	-3.337	-5.938	-4.639
-4.514	-4.274	-5.307	-4.357	-4.708	-3.034	-6.0104	-4.344	-2.916	-5.938	-3.711
-5.014	-3.824	-6.486	-3.669	-3.983	-2.326	-6.00831	-4.344	-3.954	-5.938	-3.71
-3.844	-4.723	-6.486	-3.436	-5.431	-3.032	-6.00817	-4.344	-2.497	-5.938	-4.637
-3.844	-4.048	-5.893	-4.351	-4.706	-3.232	-6.00806	-4.344	-3.329	-5.937	-4.637
-5.181	-4.048	-5.302	-3.662	-3.619	-2.929	-6.00805	-4.886	-2.496	-5.937	-4.171
-4.011	-4.272	-6.48	-3.659	-4.702	-3.231	-6.00802	-3.257	-2.496	-5.937	-4.634
-4.178	-4.047	-5.889	-3.428	-5.062	-3.129	-6.00719	-4.882	-4.991	-5.937	-4.401
-4.178	-4.271	-4.711	-3.427	-6.146	-3.632	-6.00706	-4.339	-3.951	-5.937	-5.093
-4.679	-2.922	-5.888	-3.655	-5.422	-2.723	-6.00683	-4.339	-3.534	-5.936	-3.704
-4.679	-4.27	-5.887	-3.197	-3.974	-3.227	-6.0048	-4.881	-3.118	-5.936	-4.398
-5.18	-4.719	-6.474	-3.88	-5.418	-2.923	-6.00446	-4.338	-3.118	-5.936	-4.395
-3.843	-4.044	-7.062	-3.65	-4.695	-3.224	-6.00402	-5.963	-3.948	-5.936	-4.857
-4.511	-4.044	-5.885	-4.334	-5.417	-2.618	-6.00356	-5.963	-2.908	-5.936	-4.856
-4.678	-4.044	-5.296	-3.193	-5.415	-2.718	-6.00329	-6.505	-3.946	-5.936	-4.624
-5.179	-3.819	-5.883	-4.33	-4.332	-3.219	-6.00324	-4.878	-3.115	-5.935	-3.468
-4.677	-4.268	-6.471	-3.646	-3.608	-2.917	-6.00288	-4.878	-2.907	-5.935	-3.699
-4.677	-4.717	-4.705	-3.417	-4.686	-3.419	-6.0025	-4.336	-3.529	-5.935	-3.929
-4.844	-2.92	-5.881	-2.96	-5.046	-3.317	-6.00196	-5.419	-3.736	-5.935	-4.853
-4.844	-4.043	-6.468	-4.326	-4.325	-2.913	-6.0013	-5.419	-3.527	-5.935	-4.155
-4.844	-3.818	-5.88	-4.097	-5.406	-2.812	-6.00113	-5.419	-3.112	-5.935	-4.385
-5.011	-3.818	-5.291	-3.641	-4.324	-3.112	-6.00008	-5.419	-3.734	-5.935	-5.308
-4.676	-4.266	-5.877	-4.322	-4.684	-2.81	-5.9993	-4.334	-3.524	-5.934	-5.305
-4.342	-4.041	-5.877	-4.772	-5.044	-3.009	-5.99884	-5.416	-2.277	-5.934	-3.92
-4.175	-3.143	-5.875	-3.635	-6.124	-3.309	-5.99845	-4.332	-3.104	-5.934	-2.997
-4.842	-4.714	-5.875	-3.407	-5.403	-2.605	-5.99823	-4.331	-2.69	-5.934	-4.147
-4.842	-3.816	-5.287	-3.633	-4.681	-3.306	-5.99775	-3.789	-3.931	-5.934	-4.377
-4.675	-3.816	-5.874	-3.86	-5.401	-3.005	-5.99762	-3.789	-3.31	-5.933	-3.685
-4.841	-3.815	-5.873	-4.314	-5.401	-2.404	-5.9976	-4.33	-4.137	-5.933	-3.914
-5.174	-4.711	-6.459	-3.859	-5.4	-2.403	-5.99729	-3.788	-3.709	-5.933	-4.374
-4.339	-3.364	-6.459	-3.63	-3.96	-3.504	-5.99717	-3.788	-4.12	-5.933	-4.373
-4.339	-4.709	-5.871	-2.949	-5.758	-3.002	-5.99679	-3.788	-3.089	-5.933	-3.682
-4.005	-3.812	-5.871	-3.629	-5.398	-3.001	-5.99673	-3.788	-3.912	-5.933	-3.221
-4.505	-3.363	-5.871	-4.082	-5.757	-3.101	-5.99672	-3.788	-3.5	-5.933	-4.14
-4.671	-3.81	-5.871	-3.627	-5.037	-3.1	-5.99667	-3.788	-4.116	-5.932	-3.449
-4.671	-4.482	-6.455	-3.853	-5.036	-2.699	-5.99649	-5.411	-3.704	-5.932	-2.758
-4.671	-4.033	-6.454	-2.718	-5.395	-2.997	-5.99613	-4.328	-3.701	-5.932	-4.596
-4.504	-4.257	-6.454	-4.756	-4.673	-2.997	-5.99584	-5.407	-3.701	-5.932	-3.906
-4.837	-4.481	-5.865	-3.397	-5.39	-3.096	-5.99526	-4.325	-3.906	-5.932	-3.905
-4.837	-4.481	-5.864	-4.529	-3.593	-2.896	-5.99448	-5.405	-3.289	-5.932	-4.363
-4.67	-4.256	-6.449	-3.623	-5.387	-2.995	-5.99421	-4.864	-4.933	-5.932	-2.296
-4.67	-3.584	-7.035	-3.845	-6.105	-2.795	-5.99386	-4.323	-3.493	-5.932	-4.13
-4.503	-3.584	-5.276	-4.749	-5.026	-2.894	-5.99333	-4.323	-1.849	-5.932	-3.212
-4.503	-4.255	-6.448	-4.067	-4.666	-2.694	-5.99274	-4.321	-3.901	-5.931	-3.67
-3.502	-4.031	-7.032	-4.067	-4.664	-2.594	-5.99194	-4.859	-3.284	-5.931	-4.585
-4.669	-3.359	-5.274	-4.067	-3.946	-3.189	-5.9909	-3.239	-3.898	-5.931	-4.814
-5.169	-3.135	-5.858	-3.84	-5.38	-3.189	-5.99066	-4.318	-2.872	-5.931	-4.354
-4.502	-3.806	-5.858	-4.742	-5.379	-3.187	-5.99064	-4.854	-4.095	-5.931	-4.81
-5.002	-4.029	-5.858	-1.129	-5.378	-2.985	-5.99049	-3.234	-3.889	-5.931	-4.809
-4.168	-4.029	-6.443	-3.838	-4.657	-2.486	-5.99048	-4.849	-3.684	-5.931	-4.58
-4.668	-3.805	-6.443	-3.16	-4.656	-3.38	-5.99039	-5.387	-3.681	-5.931	-4.579
-5.168	-4.475	-5.27	-2.708	-5.372	-2.982	-5.99024	-5.387	-3.476	-5.93	-4.121
-4.834	-4.251	-5.855	-3.385	-5.013	-2.485	-5.99002	-5.387	-3.27	-5.93	-3.433
-4.666	-4.027	-5.854	-3.836	-6.087	-3.378	-5.98989	-4.848	-3.267	-5.93	-4.119
-3.666	-3.803	-5.268	-3.61	-5.37	-3.079	-5.98943	-5.386	-3.471	-5.929	-3.203
-3.999	-4.697	-5.268	-4.511	-6.082	-2.68	-5.98942	-4.306	-2.654	-5.929	-4.575
-4.832	-4.697	-5.848	-3.156	-5.366	-3.457	-5.98898	-4.306	-2.858	-5.929	-4.803
-4.331	-4.473	-5.844	-3.832	-5.723	-2.864	-5.98728	-4.306	-3.265	-5.929	-4.345
-4.664	-4.248	-5.843	-3.154	-5.365	-2.962	-5.987	-4.306	-3.06	-5.929	-4.116
-5.33	-4.471	-6.425	-3.828	-4.292	-2.961	-5.98657	-4.306	-4.284	-5.929	-4.572
-4.164	-3.8	-6.422	-2.926	-3.219	-3.156	-5.98654	-5.381	-2.447	-5.929	-4.8
-4.497	-3.8	-5.254	-4.051	-5.006	-2.761	-5.98637	-5.381	-3.058	-5.929	-5.257
-4.83	-4.247	-5.253	-3.375	-5.361	-2.859	-5.98632	-5.38	-3.261	-5.928	-3.655
-4.33	-4.247	-5.253	-4.274	-5.003	-2.76	-5.98615	-4.303	-3.668	-5.928	-4.111
-4.663	-4.693	-7.001	-4.497	-5.003	-2.658	-5.98608	-4.302	-3.871	-5.928	-3.424
-5.162	-4.693	-5.833	-3.597	-5.359	-2.752	-5.98593	-5.377	-5.293	-5.927	-4.337
-4.662	-4.692	-5.249	-4.945	-6.07	-2.75	-5.98469	-5.377	-3.053	-5.927	-3.65
-4.329	-4.245	-5.249	-3.821	-4.641	-3.042	-5.98391	-5.376	-4.269	-5.927	-4.787
-4.828	-3.351	-5.248	-3.37	-4.996	-3.042	-5.98381	-3.224	-3.862	-5.927	-4.559
-4.495	-4.244	-5.831	-4.493	-4.995	-2.94	-5.98295	-5.373	-3.251	-5.927	-3.874
-4.328	-4.244	-5.831	-4.49	-4.638	-2.94	-5.98114	-5.372	-3.657	-5.927	-4.101
-4.827	-3.127	-5.83	-4.49	-4.279	-2.842	-5.98093	-4.833	-3.657	-5.927	-4.556
-4.827	-3.797	-5.83	-5.16	-5.705	-2.841	-5.98034	-4.833	-3.453	-5.926	-4.1
-4.327	-4.02	-5.83	-4.486	-3.922	-2.935	-5.97975	-4.296	-3.452	-5.926	-4.783
-4.492	-4.02	-5.247	-4.71	-3.565	-2.639	-5.97916	-4.296	-3.655	-5.926	-5.01
-4.492	-4.243	-5.828	-4.934	-5.347	-2.834	-5.97857	-4.296	-3.248	-5.926	-3.871
-4.824	-4.465	-6.407	-3.364	-5.346	-2.831	-5.97751	-4.832	-2.028	-5.926	-4.553
-4.824	-5.358	-6.406	-4.036	-5.702	-2.733	-5.97711	-4.832	-3.852	-5.925	-4.325
-4.491	-3.795	-6.406	-4.258	-4.276	-2.83	-5.97701	-4.831	-3.243	-5.925	-3.869
-4.491	-5.357	-5.24	-4.482	-4.274	-2.925	-5.97693	-4.831	-4.053	-5.925	-3.868
-4.158	-3.124	-5.822	-3.808	-5.695	-2.922	-5.97684	-4.83	-3.645	-5.925	-4.55
-4.158	-3.57	-6.986	-4.031	-6.049	-3.019	-5.97668	-5.363	-3.643	-5.925	-4.322
-5.155	-3.793	-5.239	-3.582	-4.98	-2.629	-5.97616	-4.29	-3.237	-5.924	-4.776
-4.655	-4.239	-6.403	-3.582	-4.624	-3.395	-5.97491	-4.826	-4.248	-5.924	-3.18
-4.821	-4.685	-5.82	-3.802	-5.335	-3.2	-5.9749	-3.753	-2.831	-5.924	-3.631
-4.488	-3.123	-6.402	-3.577	-5.69	-3.103	-5.9748	-3.753	-3.842	-5.924	-4.083
-4.654	-5.351	-6.4	-3.353	-6.045	-2.907	-5.97473	-3.753	-3.234	-5.924	-4.309
-4.654	-5.349	-6.398	-4.246	-4.622	-2.615	-5.97294	-4.824	-3.839	-5.924	-2.948
-4.654	-4.68	-6.398	-4.022	-3.199	-2.808	-5.97293	-4.824	-3.028	-5.924	-4.534
-4.654	-4.234	-6.393	-4.244	-4.975	-3.098	-5.97255	-3.75	-3.632	-5.923	-3.853
-4.82	-4.234	-6.393	-3.795	-6.041	-3.096	-5.97175	-3.214	-3.631	-5.923	-4.532
-4.653	-5.348	-5.811	-4.241	-4.973	-2.612	-5.97169	-4.82	-3.427	-5.923	-4.53
-4.32	-5.347	-6.392	-3.348	-4.972	-2.707	-5.97158	-5.354	-3.83	-5.923	-4.979
-4.32	-4.233	-5.81	-3.792	-5.327	-2.61	-5.97156	-4.283	-3.426	-5.923	-3.62
-4.818	-4.233	-5.226	-4.237	-4.261	-3.183	-5.97098	-3.212	-4.03	-5.923	-3.166
-4.984	-3.787	-6.387	-3.79	-3.195	-2.892	-5.97091	-4.281	-1.612	-5.923	-3.618
-5.316	-3.787	-6.387	-3.567	-4.259	-2.988	-5.97077	-4.281	-3.223	-5.923	-3.844
-3.987	-4.678	-5.805	-3.344	-5.678	-3.277	-5.97059	-4.281	-4.028	-5.923	-4.07
-4.485	-5.346	-5.805	-4.457	-5.677	-3.082	-5.97018	-3.744	-2.618	-5.922	-4.748
-4.651	-5.346	-4.644	-4.01	-6.029	-3.366	-5.97009	-3.744	-3.02	-5.922	-4.069
-4.817	-4.455	-6.384	-4.451	-4.963	-3.077	-5.96987	-3.743	-2.617	-5.922	-3.616
-5.149	-4.008	-6.383	-4.004	-5.316	-3.269	-5.96969	-4.812	-2.616	-5.922	-4.294
-4.65	-3.784	-5.22	-3.558	-4.958	-2.69	-5.96954	-4.277	-3.419	-5.922	-4.068
-4.317	-4.229	-5.799	-3.113	-5.311	-3.074	-5.96946	-5.345	-3.418	-5.922	-5.648
-4.649	-5.341	-5.799	-3.335	-5.664	-3.36	-5.969	-5.345	-3.82	-5.922	-4.743
-3.818	-4.673	-6.376	-3.779	-5.309	-2.974	-5.96885	-5.345	-3.216	-5.922	-4.063
-4.648	-4.672	-5.796	-4.222	-5.309	-2.782	-5.96853	-5.344	-4.02	-5.922	-4.061
-4.813	-3.782	-5.795	-3.777	-4.601	-3.067	-5.96739	-5.343	-3.413	-5.922	-4.061
-4.813	-3.782	-6.374	-3.998	-6.016	-3.067	-5.96729	-4.273	-3.011	-5.922	-3.609
-5.144	-4.226	-6.374	-3.331	-5.308	-2.778	-5.9671	-4.273	-3.01	-5.922	-3.383
-5.144	-4.67	-6.374	-3.33	-4.245	-3.152	-5.96697	-4.806	-3.004	-5.922	-4.961
-4.314	-5.337	-5.793	-4.66	-4.597	-2.674	-5.96623	-4.271	-3.403	-5.921	-4.059
-4.148	-4.447	-4.633	-4.659	-5.304	-3.341	-5.96609	-4.271	-3.202	-5.921	-3.382
-3.982	-4.447	-5.791	-3.993	-5.304	-2.958	-5.96575	-5.337	-3.401	-5.921	-4.508
-4.479	-4.447	-6.37	-5.323	-5.656	-2.766	-5.96561	-3.202	-4.199	-5.921	-4.731
-5.308	-4.002	-5.789	-3.991	-5.299	-2.861	-5.96553	-4.799	-2.999	-5.921	-2.928
-4.81	-4.002	-5.787	-3.103	-4.945	-2.861	-5.96528	-5.331	-3.396	-5.921	-4.053
-4.644	-4.446	-6.944	-4.876	-5.297	-3.144	-5.96507	-3.728	-3.196	-5.921	-4.052
-4.644	-4.001	-5.784	-4.21	-5.296	-2.857	-5.96493	-4.792	-3.393	-5.921	-4.727
-4.644	-4.223	-6.362	-3.544	-3.882	-2.856	-5.96485	-4.792	-3.79	-5.92	-3.601
-4.478	-4.223	-5.783	-4.429	-4.587	-2.76	-5.96426	-4.259	-3.191	-5.92	-5.4
-4.478	-4.223	-5.781	-3.098	-4.587	-2.95	-5.96346	-4.259	-2.592	-5.92	-3.375
-5.307	-4	-5.201	-3.319	-5.289	-2.95	-5.96331	-4.79	-3.786	-5.919	-5.399
-4.477	-4.222	-5.201	-3.318	-4.231	-3.135	-5.96317	-4.79	-3.984	-5.919	-3.824
-4.311	-4.222	-5.778	-3.095	-4.936	-3.038	-5.96283	-4.257	-2.988	-5.919	-4.723
-4.145	-4.444	-5.776	-3.094	-5.641	-2.943	-5.96169	-4.257	-3.783	-5.919	-3.822
-5.637	-3.777	-6.353	-3.755	-4.583	-2.658	-5.96158	-4.789	-3.384	-5.919	-3.821
-4.808	-4.221	-5.773	-4.859	-4.23	-2.468	-5.96132	-5.316	-4.379	-5.919	-4.492
-4.642	-4.443	-5.771	-3.312	-5.992	-2.845	-5.96109	-4.783	-3.383	-5.919	-3.593
-4.476	-3.776	-5.771	-3.312	-5.639	-2.845	-5.96079	-4.783	-3.383	-5.919	-4.937
-4.476	-3.998	-6.348	-3.753	-4.934	-2.936	-5.96064	-4.783	-3.582	-5.919	-4.485
-4.31	-4.219	-6.348	-3.532	-5.638	-2.744	-5.96063	-4.783	-3.381	-5.918	-3.138
-4.31	-4.662	-6.346	-2.649	-4.931	-2.743	-5.96021	-4.25	-2.386	-5.918	-4.931
-4.973	-4.218	-4.615	-4.635	-4.577	-2.553	-5.9599	-4.246	-3.379	-5.918	-4.034
-4.807	-3.33	-4.612	-4.193	-5.984	-3.12	-5.95943	-4.246	-3.18	-5.918	-4.033
-4.641	-5.549	-4.612	-4.634	-5.279	-3.025	-5.95932	-4.246	-3.179	-5.918	-4.033
-4.475	-4.439	-6.34	-2.867	-4.927	-2.928	-5.95924	-4.246	-2.384	-5.918	-4.257
-4.309	-3.995	-5.763	-3.307	-4.574	-2.928	-5.95923	-5.307	-3.973	-5.918	-3.359
-4.309	-3.773	-6.914	-3.525	-5.629	-3.021	-5.95878	-5.836	-2.978	-5.918	-4.701
-4.806	-3.773	-6.335	-3.304	-4.221	-2.832	-5.95857	-5.305	-4.365	-5.918	-3.581
-5.303	-3.994	-6.333	-3.523	-4.219	-3.019	-5.95846	-4.774	-2.976	-5.918	-4.252
-4.64	-3.772	-5.757	-3.299	-5.625	-3.11	-5.95778	-3.713	-4.761	-5.918	-4.027
-3.977	-3.328	-6.33	-3.958	-3.867	-2.732	-5.95776	-4.243	-2.576	-5.918	-4.696
-4.308	-3.328	-6.33	-4.835	-3.867	-2.541	-5.95633	-4.243	-4.357	-5.918	-4.025
-4.639	-3.771	-6.33	-4.171	-4.57	-2.823	-5.95603	-5.303	-3.168	-5.918	-4.025
-4.638	-3.771	-5.754	-3.292	-5.624	-2.917	-5.9556	-5.303	-2.97	-5.918	-4.472
-4.638	-4.658	-5.754	-3.291	-4.218	-2.822	-5.95545	-4.772	-3.761	-5.918	-3.351
-4.969	-5.545	-5.178	-3.291	-4.569	-2.822	-5.95535	-5.297	-3.365	-5.918	-4.021
-4.472	-4.657	-6.328	-4.607	-4.569	-2.82	-5.9548	-5.297	-2.769	-5.917	-4.467
-4.306	-3.768	-5.751	-4.606	-4.919	-2.725	-5.95438	-4.767	-3.955	-5.917	-4.913
-4.637	-4.211	-6.326	-3.948	-4.216	-3.286	-5.95383	-4.764	-3.559	-5.917	-4.465
-4.802	-4.211	-6.901	-3.727	-4.214	-2.91	-5.9535	-5.822	-3.36	-5.917	-4.688
-4.967	-5.319	-5.749	-5.042	-5.618	-3.097	-5.95203	-4.234	-2.767	-5.917	-4.018
-4.304	-3.989	-6.322	-3.069	-4.213	-2.626	-5.95179	-4.763	-3.358	-5.917	-5.134
-4.966	-5.318	-5.747	-5.256	-4.563	-2.905	-5.95115	-4.763	-3.555	-5.917	-4.24
-4.469	-4.21	-5.747	-4.379	-4.212	-2.435	-5.95111	-4.763	-4.147	-5.917	-3.793
-4.137	-3.102	-6.321	-4.597	-5.264	-2.996	-5.95095	-4.763	-2.962	-5.915	-4.016
-4.633	-4.431	-6.321	-3.936	-4.21	-2.617	-5.9509	-5.29	-4.146	-5.915	-4.239
-4.302	-3.323	-6.32	-5.029	-3.859	-2.989	-5.95084	-4.231	-3.553	-5.915	-5.576
-4.798	-4.43	-6.319	-3.279	-5.61	-3.268	-5.95064	-4.231	-3.551	-5.915	-4.014
-5.459	-4.208	-5.17	-4.153	-5.608	-2.801	-5.95035	-4.758	-3.353	-5.915	-3.567
-4.301	-4.208	-5.744	-2.621	-4.907	-3.081	-5.95002	-5.284	-2.957	-5.915	-4.458
-4.797	-4.65	-5.738	-3.276	-5.607	-2.979	-5.94996	-4.754	-3.545	-5.914	-4.012
-4.466	-3.985	-5.164	-3.492	-5.255	-3.07	-5.94987	-4.754	-3.348	-5.914	-3.787
-4.3	-4.206	-5.737	-3.492	-5.605	-2.696	-5.94972	-5.282	-3.937	-5.914	-4.9
-4.134	-3.763	-5.736	-3.273	-5.955	-2.51	-5.9492	-3.169	-2.951	-5.914	-4.674
-4.134	-3.763	-5.73	-3.272	-5.602	-2.965	-5.94905	-3.169	-3.736	-5.913	-3.783
-4.299	-3.763	-6.302	-4.144	-3.851	-2.872	-5.94856	-4.225	-3.342	-5.913	-4.895
-4.629	-3.32	-5.722	-3.27	-4.9	-2.408	-5.9485	-4.225	-3.733	-5.913	-4.227
-4.629	-4.426	-5.149	-5.013	-4.2	-2.778	-5.94845	-4.753	-2.553	-5.913	-4.227
-4.629	-3.983	-6.864	-4.577	-5.248	-2.407	-5.94826	-4.749	-3.926	-5.912	-4.004
-5.29	-3.983	-5.717	-4.139	-3.498	-3.332	-5.9482	-4.749	-3.532	-5.912	-4.669
-4.298	-3.982	-6.287	-3.048	-4.897	-2.774	-5.94785	-4.22	-3.335	-5.912	-4.669
-3.967	-4.423	-5.14	-4.354	-4.547	-2.865	-5.94759	-4.22	-3.531	-5.912	-4.224
-4.793	-3.317	-5.711	-3.478	-5.596	-2.678	-5.94729	-4.746	-3.333	-5.912	-3.998
-4.461	-3.759	-6.281	-3.912	-4.546	-2.676	-5.94717	-4.746	-3.333	-5.91	-4.442
-4.295	-5.306	-5.709	-3.91	-5.245	-2.86	-5.94713	-5.273	-3.724	-5.91	-4.886
-4.295	-3.979	-5.706	-3.91	-4.895	-2.859	-5.94641	-5.273	-3.724	-5.909	-4.219
-4.46	-4.642	-6.847	-3.258	-5.942	-3.043	-5.94586	-4.743	-2.937	-5.909	-4.44
-4.625	-4.642	-5.704	-2.823	-4.893	-2.395	-5.94583	-4.742	-3.72	-5.909	-4.884
-4.625	-5.526	-5.704	-4.342	-5.941	-3.224	-5.94565	-4.215	-3.132	-5.909	-3.994
-4.625	-4.42	-5.704	-4.992	-4.892	-2.855	-5.94473	-4.741	-3.132	-5.909	-3.771
-3.799	-3.978	-5.703	-2.604	-4.891	-2.668	-5.94464	-5.267	-3.523	-5.909	-4.213
-4.294	-3.757	-6.272	-3.466	-4.192	-2.484	-5.94385	-3.686	-3.521	-5.909	-4.656
-4.459	-3.757	-5.701	-3.682	-4.19	-2.943	-5.94377	-4.737	-3.324	-5.909	-3.768
-4.459	-4.198	-5.701	-5.198	-5.236	-2.571	-5.94364	-4.736	-4.496	-5.909	-3.103
-4.624	-3.535	-5.701	-4.331	-6.283	-2.749	-5.94355	-4.209	-3.714	-5.909	-4.211
-4.624	-4.639	-6.271	-3.897	-3.839	-3.296	-5.94337	-4.208	-2.931	-5.909	-4.211
-4.293	-4.197	-6.84	-3.679	-4.536	-3.385	-5.94324	-4.208	-2.54	-5.909	-5.319
-4.788	-5.3	-6.27	-3.678	-5.233	-2.927	-5.94316	-4.208	-3.907	-5.908	-4.654
-4.127	-3.975	-5.695	-3.245	-4.185	-2.744	-5.94214	-4.208	-3.125	-5.908	-5.097
-5.612	-4.637	-5.125	-3.891	-5.231	-2.925	-5.94211	-4.207	-2.734	-5.908	-4.653
-3.961	-4.195	-5.125	-4.539	-4.533	-2.65	-5.94173	-3.68	-3.515	-5.908	-3.988
-4.126	-4.195	-5.694	-3.672	-4.531	-2.193	-5.94153	-3.68	-3.318	-5.907	-3.766
-4.456	-3.974	-6.263	-3.671	-5.575	-3.014	-5.94153	-4.73	-3.706	-5.907	-4.873
-4.621	-3.753	-5.124	-4.75	-5.575	-3.013	-5.94111	-4.204	-3.507	-5.906	-3.986
-4.786	-4.415	-5.693	-3.454	-5.923	-2.919	-5.9411	-4.204	-3.312	-5.906	-3.1
-4.62	-4.415	-5.693	-4.533	-5.224	-2.643	-5.941	-4.203	-3.506	-5.906	-4.871
-4.455	-3.532	-6.262	-4.53	-4.527	-3.098	-5.9409	-4.728	-3.895	-5.906	-3.985
-4.949	-3.752	-5.692	-4.961	-4.875	-2.456	-5.94073	-5.778	-3.505	-5.906	-3.763
-4.949	-4.414	-5.691	-4.744	-4.178	-3.182	-5.94033	-4.727	-3.504	-5.906	-3.762
-4.454	-4.414	-5.689	-3.665	-5.917	-2.72	-5.93975	-4.727	-2.725	-5.906	-4.644
-4.783	-4.634	-5.688	-3.233	-6.265	-2.628	-5.9392	-4.727	-3.698	-5.906	-3.759
-4.288	-3.972	-6.255	-3.017	-5.567	-3.079	-5.93903	-4.727	-3.114	-5.906	-5.527
-4.782	-3.972	-4.549	-3.016	-4.523	-2.62	-5.93898	-4.727	-3.502	-5.905	-3.758
-4.452	-3.31	-5.686	-3.877	-4.867	-2.8	-5.93894	-4.726	-3.5	-5.905	-4.862
-4.287	-4.413	-6.254	-4.092	-4.519	-3.25	-5.93874	-4.721	-3.887	-5.905	-4.197
-4.122	-4.19	-6.253	-4.307	-4.171	-2.798	-5.93841	-5.244	-3.498	-5.905	-5.079
-5.276	-4.19	-6.253	-3.23	-3.823	-2.436	-5.93792	-4.195	-3.497	-5.905	-5.079
-4.781	-3.969	-5.684	-2.799	-6.603	-2.886	-5.93789	-5.243	-2.914	-5.904	-3.973
-4.781	-4.63	-5.684	-3.014	-4.864	-2.794	-5.93766	-5.243	-2.911	-5.904	-5.069
-4.781	-4.189	-5.684	-2.798	-4.864	-2.884	-5.93677	-5.24	-3.879	-5.904	-4.628
-4.616	-4.189	-5.115	-3.228	-4.168	-2.793	-5.93571	-5.24	-3.293	-5.904	-5.068
-5.275	-3.748	-5.683	-3.442	-5.209	-2.697	-5.93562	-4.715	-3.292	-5.904	-3.964
-4.78	-3.748	-5.683	-4.517	-4.514	-2.517	-5.93544	-5.238	-3.29	-5.903	-4.403
-4.78	-3.748	-5.682	-3.223	-4.514	-2.696	-5.9348	-4.188	-3.675	-5.903	-4.843
-4.615	-3.527	-5.681	-3.862	-4.861	-2.872	-5.9341	-4.71	-3.674	-5.903	-4.622
-4.45	-3.527	-5.68	-4.505	-5.208	-2.602	-5.93407	-4.71	-3.479	-5.903	-3.959
-4.285	-3.527	-5.68	-3.003	-5.208	-2.958	-5.93366	-5.755	-3.478	-5.903	-4.178
-4.614	-3.746	-5.68	-3.43	-4.86	-2.957	-5.93359	-4.185	-3.478	-5.903	-4.175
-4.449	-4.407	-6.815	-3.858	-5.207	-2.595	-5.93121	-4.185	-3.863	-5.903	-4.394
-4.778	-3.966	-4.543	-3.642	-5.901	-2.416	-5.93105	-4.708	-2.704	-5.902	-4.83
-3.295	-3.305	-5.109	-4.069	-3.818	-2.951	-5.93093	-5.227	-3.089	-5.902	-3.729
-3.789	-4.627	-5.676	-3.212	-4.512	-2.502	-5.93074	-5.227	-3.281	-5.902	-4.605
-4.283	-4.186	-5.675	-3.426	-5.205	-2.77	-5.93044	-4.181	-2.895	-5.902	-3.725
-4.612	-3.525	-5.674	-3.425	-4.164	-2.946	-5.92984	-4.181	-4.049	-5.901	-4.601
-4.612	-4.406	-5.672	-3.425	-5.551	-2.496	-5.92958	-5.226	-4.24	-5.901	-2.848
[truncated: 153,931 more rows]

[truncated: 2 more sheets: VS_DSHA_values, STAT3_IC50_values]
